# Supplementary material for: Proteins associated with neutrophil degranulation are upregulated in nasopharyngeal swabs from SARS-CoV-2 patients
Source: PLoS One. 2020 Oct 20;15(10):e0240012. doi: 10.1371/journal.pone.0240012 (PMC7575075; doi:10.1371/journal.pone.0240012)
Supplement: S1 Table — (XLS) [file pone.0240012.s001.xls]

## Sheet: Protein_data
												Normalized abundance
												SARS-CoV-2 Positive															SARS-CoV-2 Negative
Accession	Peptide count	Unique peptides	Confidence score	Anova (p)	q Value	Max fold change	Power	Highest mean condition	Lowest mean condition	Mass	Description	COVID_POS_1	COVID_POS_2	COVID_POS_3	COVID_POS_4	COVID_POS_5	COVID_POS_6	COVID_POS_7	COVID_POS_8	COVID_POS_9	COVID_POS_10	COVID_POS_11	COVID_POS_12	COVID_POS_13	COVID_POS_14	COVID_POS_15	COVID_NEG_1	COVID_NEG_2	COVID_NEG_3	COVID_NEG_4	COVID_NEG_5	COVID_NEG_6	COVID_NEG_7	COVID_NEG_8	COVID_NEG_9	COVID_NEG_10	COVID_NEG_11	COVID_NEG_12	COVID_NEG_13	COVID_NEG_14	COVID_NEG_15
P02790	9	8	61.1066	3.24124e-06	0.000536142	2.95153	0.999853	SARS-CoV-2 Positive	SARS-CoV-2 Negative	52417.8	HEMO_HUMAN Hemopexin OS=Homo sapiens OX=9606 GN=HPX PE=1 SV=2	826.616	520.434	381.868	395.272	565.021	1220.42	785.044	386.152	609.867	3093.84	514.023	360.646	460.385	866.875	961.429	277.967	284.352	286.105	365.485	242.677	213.847	292.88	300.265	211.638	404.165	180.311	212.077	226.678	278.682	270.897
P04004	2	2	14.0029	0.000118812	0.00960636	2.6496	0.990598	SARS-CoV-2 Positive	SARS-CoV-2 Negative	55104	VTNC_HUMAN Vitronectin OS=Homo sapiens OX=9606 GN=VTN PE=1 SV=1	112.987	98.1526	55.7395	75.9105	78.3712	271.575	128.237	70.1439	70.8854	537.713	57.0388	74.5003	66.9026	114.797	99.5292	40.1201	48.6276	50.2541	52.1199	56.6703	59.2267	56.2804	67.6419	27.0449	65.2121	33.2973	31.0338	44.9103	36.9627	52.3974
P0DOX5;P01857	29	19	202.763	0.00021263	0.00960636	1.43791	0.98394	SARS-CoV-2 Positive	SARS-CoV-2 Negative	49956.2	IGG1_HUMAN Immunoglobulin gamma-1 heavy chain OS=Homo sapiens OX=9606 PE=1 SV=2	7994.06	7409.38	6659.42	7897.05	8191.48	6506.67	8473.97	8574.43	5019.76	10900.4	7780.71	5524.59	5760.73	4335.33	7591.55	4785.86	4630.75	8365.02	5151.63	4626.74	5152.07	5921.43	7089.18	4426.71	5080.41	3330.64	3988.53	3840.81	4735.89	4414.45
P01871;P0DOX6	2	2	13.8275	0.000289451	0.00960636	3.44476	0.978972	SARS-CoV-2 Positive	SARS-CoV-2 Negative	50124.1	IGHM_HUMAN Immunoglobulin heavy constant mu OS=Homo sapiens OX=9606 GN=IGHM PE=1 SV=4	292.077	265.464	83.5585	201.277	522.886	45.9769	199.531	204.911	22.8151	151.563	150.524	41.5899	54.7649	36.6591	188.34	35.2492	13.1362	10.76	21.9557	21.9738	16.3312	189.565	50.8967	21.382	186.764	8.27052	18.9413	89.6329	9.26641	20.5665
P00738;P00739	9	9	62.9398	0.000294277	0.00960636	1.3251	0.978671	SARS-CoV-2 Positive	SARS-CoV-2 Negative	45889.7	HPT_HUMAN Haptoglobin OS=Homo sapiens OX=9606 GN=HP PE=1 SV=1	2674.23	2233.26	2175.77	2136.08	2671.65	3411.32	2680.7	2035.61	2658.25	4110.45	2586.68	2350.19	2137.04	1916.96	2862.86	2085.1	1927.68	2631.8	2440.31	2289.79	1786.96	1956.7	2046.67	1874.28	1751.42	1512.81	1616.88	1620.42	1779.34	1840.74
Q16695;P68431;P84243;Q6NXT2;Q71DI3	2	2	7.1088	0.000348451	0.00960636	3.19737	0.975385	SARS-CoV-2 Positive	SARS-CoV-2 Negative	15622.3	H31T_HUMAN Histone H3.1t OS=Homo sapiens OX=9606 GN=HIST3H3 PE=1 SV=3	197.874	388.495	152.677	171.663	182.799	386.601	639.471	55.812	246.075	359.25	113.966	52.6796	174.64	47.2109	110.17	105.646	20.5512	33.8572	103.433	87.1529	21.2632	170.33	109.635	105.847	46.9187	17.9717	18.1098	70.1419	46.6453	68.1476
Q9NPH5	1	1	5.3775	0.000470625	0.011121	3.23895	0.968463	SARS-CoV-2 Positive	SARS-CoV-2 Negative	67958.2	NOX4_HUMAN NADPH oxidase 4 OS=Homo sapiens OX=9606 GN=NOX4 PE=1 SV=2	172.716	43.3185	40.9213	77.6504	142.059	50.4792	21.713	59.5956	54.4467	75.0164	20.2666	36.1514	21.6727	228.132	12.5236	12.5465	21.1011	11.8179	14.3877	82.0697	14.9381	23.2397	13.5347	5.70302	9.15722	15.1536	25.4996	28.1225	28.7702	20.1946
Q5QNW6;Q93079;O60814;P23527;P57053;P58876;P62807;Q99877;P06899;P33778;Q16778;Q99879;Q99880;Q8N257	9	8	48.0425	0.000757571	0.0155105	1.19794	0.95415	SARS-CoV-2 Positive	SARS-CoV-2 Negative	13920.2	H2B2F_HUMAN Histone H2B type 2-F OS=Homo sapiens OX=9606 GN=HIST2H2BF PE=1 SV=3	1832.84	1951	1748.01	1833.14	1672.95	1895.93	1882.45	1303.3	1788.17	2445.14	1748.16	1657.9	1609.86	1470.36	1787.59	1411.69	1684.88	1684.23	1760.2	1707.27	1527.82	1615.01	1514.09	1381.55	1199.26	1314.03	1289.26	1369.48	1452.33	1316.17
Q562R1	14	10	76.7052	0.00085089	0.0155105	1.19122	0.949935	SARS-CoV-2 Negative	SARS-CoV-2 Positive	42345.5	ACTBL_HUMAN Beta-actin-like protein 2 OS=Homo sapiens OX=9606 GN=ACTBL2 PE=1 SV=2	583.143	594.555	686.274	698.462	567.617	620.342	641.076	717.255	639.063	619.689	538.45	620.013	642.978	711.796	744.548	859.937	759.056	718.011	651.65	604.993	746.041	729.051	668.285	784.573	756.426	982.65	882.256	932.046	798	592.782
P01593;P01594	2	2	13.2051	0.000937685	0.0155105	1.5541	0.946168	SARS-CoV-2 Positive	SARS-CoV-2 Negative	13019.6	KVD33_HUMAN Immunoglobulin kappa variable 1D-33 OS=Homo sapiens OX=9606 GN=IGKV1D-33 PE=1 SV=2	94.6542	68.0332	83.2434	113.093	155.798	145.313	91.0379	109.564	65.3545	124.724	63.113	80.5627	49.9312	66.9186	65.369	82.6919	44.5414	87.0345	59.6239	75.3943	57.1473	65.2942	86.5854	45.6636	50.6884	32.1139	47.7067	46.3423	64.1085	40.9205
Q9UKL4	2	2	17.3019	0.00112635	0.0169375	3.17787	0.938421	SARS-CoV-2 Positive	SARS-CoV-2 Negative	36663	CXD2_HUMAN Gap junction delta-2 protein OS=Homo sapiens OX=9606 GN=GJD2 PE=1 SV=1	815.771	636.5	499.674	791.413	1105.53	4015.58	1756.58	945.373	241.767	5702.68	567.302	542.74	711.33	801.686	596.294	439.815	374.738	351.075	714.608	413.833	331.81	524.42	377.625	366.681	703.242	112.216	413.214	332.309	289.212	463.845
P23528;Q9Y281	10	9	66.3955	0.00155455	0.0199483	1.31555	0.922612	SARS-CoV-2 Negative	SARS-CoV-2 Positive	18730.6	COF1_HUMAN Cofilin-1 OS=Homo sapiens OX=9606 GN=CFL1 PE=1 SV=3	2685.06	2855.91	3112.71	2283.67	3470.83	1686.17	2671.71	2440.72	1626.67	2746.46	3487.36	3808.18	2788.14	2900.66	1862.6	4834.98	4661.89	4022.87	3961.79	3330.22	3729.53	3747.03	3552.8	2393.85	3035.05	3225.37	3356.98	2902.13	3625.92	2802.97
P01834	13	5	116.513	0.00156776	0.0199483	1.80419	0.922157	SARS-CoV-2 Positive	SARS-CoV-2 Negative	11936.1	IGKC_HUMAN Immunoglobulin kappa constant OS=Homo sapiens OX=9606 GN=IGKC PE=1 SV=2	29234.3	18017	16833.9	22552.9	34459.5	30108.4	14844.7	21589.2	10314.4	24973	15289.1	13539.6	7963.49	5962.6	13928.7	14132.6	10728.2	11450.1	13497.1	14281.9	9491.66	13669.3	10217.9	7088.53	8696.92	4711.21	9694.43	8079.23	9547.46	9691.97
P00450	4	4	27.5366	0.00196602	0.0216836	5.06381	0.909154	SARS-CoV-2 Positive	SARS-CoV-2 Negative	123061	CERU_HUMAN Ceruloplasmin OS=Homo sapiens OX=9606 GN=CP PE=1 SV=1	77.1088	16.4644	1.47015	7.94389	40.1978	33.9059	50.096	6.73164	10.4705	242.118	23.3398	7.13521	18.85	9.8948	27.7525	7.47613	2.49669	0.41012	6.38998	4.42238	1.77782	6.39648	5.30097	6.70059	38.1052	1.42049	14.5841	4.71651	7.8748	5.17833
P62258	5	5	29.8094	0.00201859	0.0216836	1.28857	0.907532	SARS-CoV-2 Negative	SARS-CoV-2 Positive	29345	1433E_HUMAN 14-3-3 protein epsilon OS=Homo sapiens OX=9606 GN=YWHAE PE=1 SV=1	901.912	1084.96	958.239	1026.46	801.54	1040.86	1257.55	862.605	505.267	802.151	1254.02	939.941	1049.43	831.538	716.365	1214.38	1258.3	1309.39	1592.71	1138.35	1637.2	1440.12	1206.88	933.452	1283.47	954.465	1145.2	861.165	1061	1046.14
P01861	18	7	148.865	0.00209741	0.0216836	1.13029	0.905137	SARS-CoV-2 Positive	SARS-CoV-2 Negative	36453.8	IGHG4_HUMAN Immunoglobulin heavy constant gamma 4 OS=Homo sapiens OX=9606 GN=IGHG4 PE=1 SV=1	1621.01	1528.2	1503.39	1781.55	1651.29	1944.95	1527.27	1603.51	1632.72	2070.38	1498.81	1672.01	1524.96	1435.57	1494.43	1072.64	1499.7	1447.66	1531.97	1568.9	1498.76	1550.95	1525.16	1419.1	1514.28	1354.63	1483.51	1420.45	1417.86	1361.44
P24158	2	2	6.3674	0.00234235	0.0227914	29.4232	0.897958	SARS-CoV-2 Positive	SARS-CoV-2 Negative	28263.3	PRTN3_HUMAN Myeloblastin OS=Homo sapiens OX=9606 GN=PRTN3 PE=1 SV=3	26.9376	19.2115	1.84162	12.4179	9.31566	0	31.9692	1.61528	6.67567	110.46	0	0	0	1.69562	0	0.953097	0	0	0	0.882462	0	0.48387	0	4.82484	0.405581	0	0	0	0	0
P08246	2	2	12.0536	0.00354225	0.0325518	2.90646	0.86725	SARS-CoV-2 Positive	SARS-CoV-2 Negative	29145.4	ELNE_HUMAN Neutrophil elastase OS=Homo sapiens OX=9606 GN=ELANE PE=1 SV=1	166.967	175.779	86.1847	102.101	43.7963	61.5443	147.619	25.6017	56.6526	435.702	34.1057	43.7792	50.6121	26.5116	24.4346	40.1023	26.3494	13.0135	14.1079	55.8536	34.5156	46.0372	54.974	53.6595	35.6213	23.7533	17.3522	43.7278	28.976	21.646
P62805	8	7	59.2209	0.00378521	0.0329538	2.18045	0.861733	SARS-CoV-2 Positive	SARS-CoV-2 Negative	11367.4	H4_HUMAN Histone H4 OS=Homo sapiens OX=9606 GN=HIST1H4A PE=1 SV=2	1051.68	1086.56	594.93	765.013	522.766	1242.9	1798.42	243.607	724.197	1185.01	436.26	189.6	575.1	237.814	361.876	774.418	143.212	320.326	527.05	749.789	88.1158	533.932	436.489	370.509	159.593	97.1836	74.3883	286.916	204.23	285.897
P05164	10	9	67.4144	0.00502086	0.0415256	3.72159	0.8363	SARS-CoV-2 Positive	SARS-CoV-2 Negative	84838.2	PERM_HUMAN Myeloperoxidase OS=Homo sapiens OX=9606 GN=MPO PE=1 SV=1	201.008	190.08	107.685	327.306	167.015	995.427	281.551	114.413	132.499	426.361	23.3735	34.6489	87.0692	50.2232	23.441	113.919	21.8886	38.0029	25.8497	68.8602	33.8759	97.8442	66.3002	126.027	56.982	32.5576	30.5769	62.6294	35.1989	39.1516
P01042	4	4	24.1591	0.00531115	0.0418348	1.27264	0.830856	SARS-CoV-2 Positive	SARS-CoV-2 Negative	73041	KNG1_HUMAN Kininogen-1 OS=Homo sapiens OX=9606 GN=KNG1 PE=1 SV=2	141.528	202.935	152.432	238.581	136.903	250.873	160.437	154.569	125.607	257.553	184.444	141.105	166.643	173.232	152.847	93.9554	144.156	158.079	180.814	138.881	154.054	149.427	169.544	108.093	123.659	125.406	118.247	104.583	131.462	173.823
P02538;P04259;P48668;P13647	5	4	31.945	0.00589011	0.0442863	1.7509	0.820492	SARS-CoV-2 Positive	SARS-CoV-2 Negative	60330.2	K2C6A_HUMAN Keratin_ type II cytoskeletal 6A OS=Homo sapiens OX=9606 GN=KRT6A PE=1 SV=3	91.24	108.822	104.498	149.119	60.0662	290.668	82.1216	72.7863	66.9631	140.559	63.6042	39.3626	68.1662	70.1558	36.1221	68.8523	39.7855	60.647	56.1027	77.4132	43.8377	71.5041	58.7647	58.8913	51.6643	43.5998	41.1756	40.4024	49.5016	62.7221
P01876	17	12	135.293	0.00727556	0.0500578	2.04386	0.797935	SARS-CoV-2 Positive	SARS-CoV-2 Negative	38510.1	IGHA1_HUMAN Immunoglobulin heavy constant alpha 1 OS=Homo sapiens OX=9606 GN=IGHA1 PE=1 SV=2	34414.3	13745.5	16538.8	16648.9	29104.5	20664.2	10170.5	13215.8	18362.1	19755.1	7056.99	7789.42	6431.59	2051.98	10856.5	9886.19	4476.91	8195.25	9887.42	16758.2	5438.62	9034.4	6648.34	5050.59	5607.19	2553.19	6805.29	5958.29	7928.85	6740.57
P09104	3	2	25.6612	0.00753243	0.0500578	2.10912	0.794049	SARS-CoV-2 Positive	SARS-CoV-2 Negative	47610.8	ENOG_HUMAN Gamma-enolase OS=Homo sapiens OX=9606 GN=ENO2 PE=1 SV=3	1463.29	1064.65	1339.48	1519.69	7118.67	5120.73	2850.54	1489.38	868.334	7328.45	1384.28	1792.84	1601.39	1760.66	1321.31	1316.68	2215.65	1172.58	1336.24	1342.64	1051.08	1414.34	1107.21	927.374	1286.86	582.681	1062.75	958.045	1059.18	1194.88
Q07654	1	1	7.6313	0.0075656	0.0500578	2.36325	0.793553	SARS-CoV-2 Positive	SARS-CoV-2 Negative	10694.2	TFF3_HUMAN Trefoil factor 3 OS=Homo sapiens OX=9606 GN=TFF3 PE=1 SV=2	1317	66.208	328.998	976.426	1004.72	1882.79	451.88	355.049	298.998	503.968	819.831	358.735	440.79	373.007	261.474	596.152	223.942	486.229	409.182	346.57	162.569	131.87	132.079	407.409	247.031	92.6054	248.842	108.89	329.498	71.5739
P05787	15	12	103.516	0.00791442	0.0503517	1.5573	0.788419	SARS-CoV-2 Positive	SARS-CoV-2 Negative	53704.4	K2C8_HUMAN Keratin_ type II cytoskeletal 8 OS=Homo sapiens OX=9606 GN=KRT8 PE=1 SV=7	2658.03	2350.27	2767.33	6873.78	2359.96	4588.1	2353.68	3404.35	2699.71	4077.47	1535.03	2201.1	1805.88	1740.11	1240.61	1891.62	1766.29	1949.14	1454.84	2102.03	1330.44	1808.57	1532.75	3536.89	1300.25	1517.01	1269.98	2777.34	1658.84	1494.68
P0DOX2	15	3	115.052	0.00840478	0.0509281	1.19202	0.781435	SARS-CoV-2 Positive	SARS-CoV-2 Negative	49846.7	IGA2_HUMAN Immunoglobulin alpha-2 heavy chain OS=Homo sapiens OX=9606 PE=1 SV=2	6087.19	4694.1	5105.28	5570.94	5977.27	7680.6	4191.79	4690.59	4176.58	4953.91	4732.54	4558.35	4045.94	3814.38	4366.6	4215.63	5111.81	4609.7	5176	4867.27	4019.57	4432.71	3954.02	3646.75	3845.93	3413.09	3732.38	3384.77	4075.03	4136.95
P03973	11	10	87.4225	0.00862079	0.0509281	1.33303	0.77844	SARS-CoV-2 Positive	SARS-CoV-2 Negative	15238.6	SLPI_HUMAN Antileukoproteinase OS=Homo sapiens OX=9606 GN=SLPI PE=1 SV=2	6866.6	4524.45	6448.91	5109.4	11797.5	6951.79	4174.09	6009.66	4260.27	5440.06	6918.61	6155.05	3481.4	7236.16	5564.48	6504.31	4416.8	4912.6	5936.28	6984.88	4015.49	4361.84	4021.03	4497.67	3453.3	3131.06	3831.04	3941.56	4375.03	3836.39
P08311	3	3	19.1202	0.00971377	0.0544738	3.6696	0.763979	SARS-CoV-2 Positive	SARS-CoV-2 Negative	29179.4	CATG_HUMAN Cathepsin G OS=Homo sapiens OX=9606 GN=CTSG PE=1 SV=2	37.0679	24.2326	19.5268	25.0685	8.21361	33.6965	28.1487	3.29364	31.4839	96.8185	2.5136	11.842	8.7572	5.24029	1.31183	5.39959	7.13664	1.96973	3.02438	8.44697	5.05021	10.9532	17.1844	5.73104	3.28917	4.74609	6.7976	3.4095	3.04949	5.70644
P01023	24	23	175.539	0.00987964	0.0544738	1.64025	0.761878	SARS-CoV-2 Positive	SARS-CoV-2 Negative	164717	A2MG_HUMAN Alpha-2-macroglobulin OS=Homo sapiens OX=9606 GN=A2M PE=1 SV=3	155.204	183.355	210.17	305.606	290.781	674.918	244.658	208.712	208.215	764.337	167.981	162.428	208.292	175.954	204.865	143.385	165.199	384.173	169.495	175.452	129.169	177.421	123.518	155.166	307.86	119.01	109.381	150.657	99.671	129.975
P59666;P59665	6	4	50.5914	0.0103316	0.0551285	1.64627	0.756267	SARS-CoV-2 Positive	SARS-CoV-2 Negative	10587.1	DEF3_HUMAN Neutrophil defensin 3 OS=Homo sapiens OX=9606 GN=DEFA3 PE=1 SV=1	7564.01	6349.59	4129.61	5880.85	4068.18	3701.63	7898.35	3755.95	8488.88	13969.3	2499.57	2581.54	4153.83	2882.75	4396.21	4845.93	1544.4	1777.76	2065.74	5251.75	1468.93	4946.26	4682.15	5889.96	3174.26	2470.47	2251.44	4491.34	2552.49	2591.14
P0DOX7;P01602	12	3	120.94	0.0127533	0.0659235	2.83251	0.728691	SARS-CoV-2 Positive	SARS-CoV-2 Negative	23664.2	IGK_HUMAN Immunoglobulin kappa light chain OS=Homo sapiens OX=9606 PE=1 SV=1	1962.87	1162.61	1394.63	1671.91	2562.25	14967	960.86	1582.14	606.17	1899.27	918.113	1029.39	579.585	493.592	811.068	1052.23	596.91	903.411	1561.75	885.796	567.337	834.642	709.72	487.313	576.106	480.067	615.144	569.654	982.546	687.129
P04908;P0C0S8;P20671;Q16777;Q6FI13;Q7L7L0;Q93077;Q96KK5;Q99878;Q9BTM1;P0C0S5;P16104;Q71UI9;Q96QV6;Q8IUE6	4	4	29.4531	0.014056	0.0696791	1.8659	0.715311	SARS-CoV-2 Positive	SARS-CoV-2 Negative	14135.5	H2A1B_HUMAN Histone H2A type 1-B/E OS=Homo sapiens OX=9606 GN=HIST1H2AB PE=1 SV=2	619.897	671.369	430.583	398.17	241.091	551.025	1116.77	85.7833	436.205	1101.53	557.407	150.943	250.692	120.473	739.614	304.848	9.8765	698.654	1076.62	428.962	34.9311	329.795	265.887	174.266	53.7014	20.4961	33.0741	90.045	202.472	280.63
Q96A08	2	1	15.6698	0.0143223	0.0696791	1.48205	0.712682	SARS-CoV-2 Negative	SARS-CoV-2 Positive	14167.5	H2B1A_HUMAN Histone H2B type 1-A OS=Homo sapiens OX=9606 GN=HIST1H2BA PE=1 SV=3	1700.34	1587	1707.02	1357.59	1511.89	754.701	1236.79	1015.04	369.234	1095.87	1751.28	1464.52	1351.14	1272.62	297.262	1629.18	1797.25	1936.8	2058.4	2393.88	2875.33	3228.05	2598.86	1127.01	1316.15	1310.17	1309.54	1223.25	1024.66	1548.29
P01591	4	4	29.9189	0.0163949	0.0774834	1.47739	0.693316	SARS-CoV-2 Positive	SARS-CoV-2 Negative	18554.8	IGJ_HUMAN Immunoglobulin J chain OS=Homo sapiens OX=9606 GN=JCHAIN PE=1 SV=4	1757.76	880.444	943.375	1072.89	1687.82	1692.34	978.68	1421.07	1282.51	1087.38	547.625	592.29	570.515	422.478	1039.31	794.016	480.501	594.284	703.066	948.794	519.319	721.859	662.243	890.057	847.204	747.784	913.283	771.524	616.107	603.927
P04899;P08754;P63096	2	2	11.9968	0.018298	0.0840753	1.27468	0.67702	SARS-CoV-2 Positive	SARS-CoV-2 Negative	41021.3	GNAI2_HUMAN Guanine nucleotide-binding protein G(i) subunit alpha-2 OS=Homo sapiens OX=9606 GN=GNAI2 PE=1 SV=3	5103.19	4537.6	4700.66	5318.61	9693.34	9898.02	5859.25	4828.65	5198.59	10444.8	5094.13	6054.16	4721.12	4971.67	7322.28	5583.42	6472.01	5277.11	5792.57	5350.35	4675.59	5092.81	4772.76	4270.93	4435.16	3992.6	4235.88	4381.49	4672.87	4539.28
P02763	6	5	49.9952	0.0206598	0.0920228	1.91576	0.658433	SARS-CoV-2 Positive	SARS-CoV-2 Negative	23739.7	A1AG1_HUMAN Alpha-1-acid glycoprotein 1 OS=Homo sapiens OX=9606 GN=ORM1 PE=1 SV=1	313.353	248.329	252.329	219.618	212.67	228.829	294.538	221.025	351.768	2144.41	219.406	202.148	196.325	392.706	416.444	326.044	191.206	256.965	185.367	203.117	153.519	225.582	288.41	189.332	170.846	173.768	151.934	206.051	144.484	220.344
P31946	4	3	35.1505	0.0211403	0.0920228	1.28187	0.654847	SARS-CoV-2 Negative	SARS-CoV-2 Positive	28196.5	1433B_HUMAN 14-3-3 protein beta/alpha OS=Homo sapiens OX=9606 GN=YWHAB PE=1 SV=3	40584.5	43021.5	44606.4	34438.8	39528.1	37973.9	27799.9	36417.2	10832.5	28470.2	39996.8	34293.3	33322.7	39650.9	10991.4	54787.4	52118.2	49767	51556.1	46959.4	45378.2	50248.6	45019	33537.7	34668.1	36674.7	33691.9	37433.4	32971.8	38597.3
P06733;P13929	7	6	45.3376	0.0222635	0.0944272	1.16638	0.646697	SARS-CoV-2 Positive	SARS-CoV-2 Negative	47511.2	ENOA_HUMAN Alpha-enolase OS=Homo sapiens OX=9606 GN=ENO1 PE=1 SV=2	1266.07	1560.65	1014.85	1622.89	1231.05	1885.31	1281.44	1111.41	1201.34	1273.38	1338.92	1206.92	1200.27	955.427	1017.42	949.661	1292.15	1233.69	1442.14	1162.63	1125.33	1060.14	1076.13	1006.77	1186.18	816.278	1099.72	831.046	1106.49	1044.88
P0C1K1	6	6	28.8365	0.0254068	0.105065	1.13316	0.625438	SARS-CoV-2 Negative	SARS-CoV-2 Positive	13574	TAT_HV1AN Protein Tat OS=Human immunodeficiency virus type 1 group O (isolate ANT70) OX=327105 GN=tat PE=3 SV=1	4772.93	4975.28	5434.76	5822.55	6702.47	5138.46	4574.92	5285.34	3108.39	4500.93	5944.7	4675.43	5314.28	5334.63	3608.4	7606.5	6383.94	5700.17	5855.15	5941.09	5778.19	5374.52	5841.6	5218.93	5081.29	4857.57	5251.56	5545.8	5801.93	4968.22
P20061	3	3	17.3753	0.0294299	0.118733	2.47905	0.601019	SARS-CoV-2 Positive	SARS-CoV-2 Negative	48720	TCO1_HUMAN Transcobalamin-1 OS=Homo sapiens OX=9606 GN=TCN1 PE=1 SV=2	87.7869	18.5456	41.2548	104.01	34.6918	61.3594	10.8011	92.75	6.24013	15.1023	30.0694	15.3813	10.5138	106.064	8.38819	16.8546	21.6103	54.1734	23.4959	10.0862	4.83494	13.8972	5.7003	30.177	9.04268	4.60926	13.2803	15.4231	13.7468	22.4246
P61769	7	7	53.6812	0.0306785	0.120824	1.47887	0.593978	SARS-CoV-2 Positive	SARS-CoV-2 Negative	13828.6	B2MG_HUMAN Beta-2-microglobulin OS=Homo sapiens OX=9606 GN=B2M PE=1 SV=1	2275	1259.97	1310.51	1042.19	3230.61	1310.42	907.072	823.466	762.562	1598.35	2244.93	983.422	678.517	1947.34	843.828	1316.06	976.219	991.282	1469.35	1421.09	808.904	1130.47	745.611	736.94	632.739	459.767	895.591	615.095	1193.55	954.899
P06702	3	3	34.7727	0.0316199	0.121636	1.55689	0.58882	SARS-CoV-2 Positive	SARS-CoV-2 Negative	13299.1	S10A9_HUMAN Protein S100-A9 OS=Homo sapiens OX=9606 GN=S100A9 PE=1 SV=1	600.014	614.605	519.508	459.103	478.535	473.048	751.42	242.326	713.201	1417.04	259.884	172.231	512.295	267.976	464.266	481.585	187.573	331.586	308.189	469.326	198.93	647.797	436.186	446.497	361.087	156.44	183.401	244.263	330.467	320.087
P29401	2	2	13.0199	0.033668	0.126571	2.1016	0.578013	SARS-CoV-2 Positive	SARS-CoV-2 Negative	68562.1	TKT_HUMAN Transketolase OS=Homo sapiens OX=9606 GN=TKT PE=1 SV=3	17.1282	30.3477	11.6127	29.8827	71.289	119.136	23.3799	8.39429	13.5565	13.1846	24.2679	8.32803	22.245	9.39776	49.3444	11.939	22.1981	13.5264	22.7133	5.85864	14.0068	1.89231	12.2639	4.68277	36.4548	8.36957	18.3676	10.4172	13.0582	19.0852
Q9GZZ8	5	4	38.4357	0.0402976	0.147294	1.35731	0.546377	SARS-CoV-2 Negative	SARS-CoV-2 Positive	14246.1	LACRT_HUMAN Extracellular glycoprotein lacritin OS=Homo sapiens OX=9606 GN=LACRT PE=1 SV=1	1811.51	2141.78	2404.81	1020.65	1221.35	91.7935	1049.11	1019.02	1737.79	1602.8	2396	2489.39	2009	2004.78	1508.45	2238.19	2635.63	2533.81	2631.86	2216.94	2519.32	2471.64	2266.55	1610	1441.83	1960.64	2711.55	1705.12	1961.86	2360.33
P20160	4	4	25.3723	0.0412709	0.147294	2.02657	0.542105	SARS-CoV-2 Positive	SARS-CoV-2 Negative	27341.9	CAP7_HUMAN Azurocidin OS=Homo sapiens OX=9606 GN=AZU1 PE=1 SV=3	48.4227	52.3951	46.3927	51.1469	43.1042	13.6825	53.4177	29.905	59.6074	286.873	24.693	27.528	30.9307	29.301	13.5909	25.098	33.6531	47.208	23.9871	34.5428	17.9258	32.8176	38.788	26.1863	11.3578	16.8199	21.7453	23.0643	21.6268	25.3576
P04792	6	6	40.6691	0.0433473	0.147294	1.23947	0.533268	SARS-CoV-2 Negative	SARS-CoV-2 Positive	22839.6	HSPB1_HUMAN Heat shock protein beta-1 OS=Homo sapiens OX=9606 GN=HSPB1 PE=1 SV=2	18324.7	18571.1	18598	15830.1	17598.4	19929.6	13240.5	14371.8	5292.28	13698	17417.3	12541	14289.5	14038.7	6266.72	28011.7	20038.9	21738	22633.5	20575.9	19989.2	21294.2	18392	13584	13968.3	14009.8	13317.7	14509.3	14191.4	16438.6
P0DKA8;P22155	2	2	19.0925	0.0441638	0.147294	13.436	0.529892	SARS-CoV-2 Positive	SARS-CoV-2 Negative	21651.4	VE8E2_HPV57 Protein E8^E2C OS=Human papillomavirus type 57 OX=333753 PE=3 SV=1	27.9062	25.3076	17.8661	65.6017	38.5198	57.4391	35.5956	62.6723	58.7956	3781.11	19.2427	16.4496	21.8034	17.9308	17.8833	17.5258	7.05401	38.6034	6.45659	18.0244	11.2338	26.5385	21.6343	32.888	31.2759	18.4315	21.4049	22.5313	19.4027	24.3592
P08118	2	2	12.5812	0.044353	0.147294	1.71311	0.529117	SARS-CoV-2 Positive	SARS-CoV-2 Negative	13492.1	MSMB_HUMAN Beta-microseminoprotein OS=Homo sapiens OX=9606 GN=MSMB PE=1 SV=1	1408.1	283.393	504.304	648.387	1221.81	968.45	147.355	226.55	406.261	254.891	782.662	393.196	225.41	219.001	319.932	727.496	259.755	536.475	611.767	523.884	146.156	276.785	173.672	461.669	128.979	79.364	117.81	111.674	395.692	124.342
Q96DA0	8	7	52.2258	0.0445233	0.147294	1.2008	0.528422	SARS-CoV-2 Positive	SARS-CoV-2 Negative	22739.1	ZG16B_HUMAN Zymogen granule protein 16 homolog B OS=Homo sapiens OX=9606 GN=ZG16B PE=1 SV=3	1463.43	1142.87	1846.44	1625.94	2470.3	1858.72	1396.52	1261.69	1345.83	1642.13	1288.88	1186.18	1208.01	1163.02	912.847	878.164	1894.11	1388.64	1263.6	1304.62	1239.9	1058.48	965.586	1365.92	1022.95	1302.12	937.641	1082.38	1392.76	1068.37
P13796	11	10	63.8436	0.0477871	0.154992	1.27363	0.515527	SARS-CoV-2 Negative	SARS-CoV-2 Positive	70858.8	PLSL_HUMAN Plastin-2 OS=Homo sapiens OX=9606 GN=LCP1 PE=1 SV=6	786.389	1033.59	907.247	948.731	2155.89	976.464	811.611	1116.48	665.519	747.934	1322.94	1314.9	964.794	837.896	581.828	1201.67	2945.67	1512.58	1509.19	1251.55	860.26	996.527	1392.24	991.017	1559.82	930.918	1132.42	826.693	1105.79	1107.52
P01024	28	28	221.493	0.0491697	0.15558	1.1542	0.510294	SARS-CoV-2 Negative	SARS-CoV-2 Positive	188688	CO3_HUMAN Complement C3 OS=Homo sapiens OX=9606 GN=C3 PE=1 SV=2	43435.9	46387.6	61670.5	63889.4	47607.4	28968.9	41799.2	47987.9	47927.4	62402.2	51078.6	77751	57548.1	56998.6	51988.8	41378.1	78363.4	67098.6	63199.8	61525.4	73863.7	66242.3	67399.9	55880.3	47606.8	57295.4	54285.9	59971.7	67021.9	47730
P02652	2	2	16.2066	0.0498495	0.15558	1.11768	0.507767	SARS-CoV-2 Negative	SARS-CoV-2 Positive	11289.1	APOA2_HUMAN Apolipoprotein A-II OS=Homo sapiens OX=9606 GN=APOA2 PE=1 SV=1	6182.86	6934.19	8111.73	7615.36	7502.87	7123.83	5878.29	6756.13	5916.05	6728.18	8034.23	7177.07	6693.2	7019.28	6561.38	9600.2	9161.78	9251.36	8563.55	8877.9	8699.52	8506.9	8222.56	6614.69	6070.06	6411.31	6164.57	7027.72	6285.26	7043.33
P61981	4	2	22.9973	0.0542576	0.165827	1.09786	0.492084	SARS-CoV-2 Negative	SARS-CoV-2 Positive	28473.7	1433G_HUMAN 14-3-3 protein gamma OS=Homo sapiens OX=9606 GN=YWHAG PE=1 SV=2	7747.52	7273.82	7970.03	7673.51	8903.45	7133.76	6862.41	7963.03	5917.43	7982.41	7591	11223.6	7843.51	8295.96	6660.59	9711.05	10944.7	9465.34	8958.97	9046.46	7939.9	9098.76	7716.62	6919.54	7708.31	8110.03	7867.69	8566.17	8998.54	7444.09
Q6ZUJ4	1	1	6.7324	0.0551379	0.165827	1.1087	0.489088	SARS-CoV-2 Positive	SARS-CoV-2 Negative	30650.4	CC062_HUMAN Uncharacterized protein C3orf62 OS=Homo sapiens OX=9606 GN=C3orf62 PE=1 SV=1	3194.95	3737.31	4345.56	4645.43	4665.28	4493.21	3869.99	4333.88	3603.14	3463.22	5038.63	4244.35	3202.16	4419.83	4067.54	3198.14	4686	4232.04	4303.08	4312.46	3607.9	4408.09	3602.38	3403.73	3525.63	3112.43	3275.98	3038.27	3149.13	3456.79
P01009	6	6	38.547	0.0597964	0.176626	1.89581	0.473912	SARS-CoV-2 Positive	SARS-CoV-2 Negative	46907.7	A1AT_HUMAN Alpha-1-antitrypsin OS=Homo sapiens OX=9606 GN=SERPINA1 PE=1 SV=3	101.579	63.7693	51.4192	43.1015	127.041	180.783	125.505	71.2032	51.5898	639.328	93.0773	64.4415	69.3289	104.473	234.564	53.5462	77.7717	85.9522	111.078	57.9141	59.4196	63.2674	62.2406	47.9026	129.209	49.0187	91.9163	54.6094	54.4395	67.856
P02787	28	28	205.982	0.0655575	0.190246	1.118	0.456561	SARS-CoV-2 Negative	SARS-CoV-2 Positive	79345.1	TRFE_HUMAN Serotransferrin OS=Homo sapiens OX=9606 GN=TF PE=1 SV=3	18916.8	22508.8	23387.1	26037.3	18512	18739.4	16952.9	20314.5	24330.4	23094.2	22840.2	23680	18472.2	20107.1	23418.6	28567.9	26457.8	26755	25045.6	26237.3	27594.4	27996.4	29267.7	21042.8	17653	22058	19111.4	22688.7	18571.6	20179.9
P02765	2	2	11.4398	0.067385	0.192178	1.12408	0.45135	SARS-CoV-2 Positive	SARS-CoV-2 Negative	40139.2	FETUA_HUMAN Alpha-2-HS-glycoprotein OS=Homo sapiens OX=9606 GN=AHSG PE=1 SV=2	10661.5	10080.1	12421.2	13102.8	8858.74	11471.2	7866.86	9342.45	13027.6	12367.7	11718.3	8719.59	10187.8	10460.9	13243	6883.13	13056	11943.9	12764.5	10923.9	10693.3	9403.01	8694.15	9091.55	8047.42	8898.63	8212.49	8405.57	8932.73	9528.72
P07437	11	2	72.8145	0.0737026	0.204775	1.06971	0.434294	SARS-CoV-2 Negative	SARS-CoV-2 Positive	50127.2	TBB5_HUMAN Tubulin beta chain OS=Homo sapiens OX=9606 GN=TUBB PE=1 SV=2	6843.15	7455.72	7240.64	6444.93	7209.03	6019.92	6054.45	6225.16	6277.73	6510.26	7520.65	8180.68	7044.8	7351	8453.79	8412.26	7620.62	8111.6	7839.05	7866.91	8163.06	7920.35	8499.3	6983.74	6790.7	7401.45	6773.25	6791.2	6270.38	6695.46
Q14012;Q8IU85	1	1	7.3323	0.074278	0.204775	1.22572	0.432809	SARS-CoV-2 Negative	SARS-CoV-2 Positive	41907.4	KCC1A_HUMAN Calcium/calmodulin-dependent protein kinase type 1 OS=Homo sapiens OX=9606 GN=CAMK1 PE=1 SV=1	5801.67	6160.19	6422.5	4215.96	5395.17	676.13	3666.77	4282.64	6267.65	3368.65	8318.82	8899.54	5199.11	6291.1	7983.52	7761.53	7795.69	7269.71	7429.13	7037.17	7860.86	7594.74	8945.72	5478.48	5577.64	7010.35	6092.34	5220.37	4750.96	5848.35
Q9UHV9	1	1	6.5868	0.0768657	0.208435	1.08577	0.426265	SARS-CoV-2 Negative	SARS-CoV-2 Positive	16704.9	PFD2_HUMAN Prefoldin subunit 2 OS=Homo sapiens OX=9606 GN=PFDN2 PE=1 SV=1	52940.8	62035.3	65426.9	63902	52990	47326.3	47691.5	55198.8	59542.1	58686.6	63458.4	63611	53338.5	59788.1	57132.1	72069.8	71164.6	70910	63726.9	65363.7	71772.1	69509	70149.3	54200.3	51097.6	54094.6	52697.5	57403.6	54112	58822
P01701	2	1	12.2115	0.0788321	0.21032	1.40901	0.42143	SARS-CoV-2 Positive	SARS-CoV-2 Negative	12476.8	LV151_HUMAN Immunoglobulin lambda variable 1-51 OS=Homo sapiens OX=9606 GN=IGLV1-51 PE=1 SV=2	253.293	128.284	115.614	132.547	206.963	240.784	144.182	207.382	53.5637	238.834	153.724	75.4568	83.2811	67.7822	99.4894	138.038	110.951	129.813	81.2777	111.951	121.547	146.186	84.1288	54.8994	119.078	79.0123	99.3308	112.822	73.5839	99.6009
P09211	11	10	90.5279	0.0813838	0.213681	1.10065	0.415326	SARS-CoV-2 Positive	SARS-CoV-2 Negative	23584	GSTP1_HUMAN Glutathione S-transferase P OS=Homo sapiens OX=9606 GN=GSTP1 PE=1 SV=2	104811	87372	92806.8	97997.1	118482	116516	78183.6	83847.8	90774.2	83554.2	112194	103515	79081	92764	96125.1	91070.7	110770	100328	111996	111137	82668.3	94653.7	83126.7	77202.9	73478.6	68761.5	72862.9	69323.4	80466.7	78678.9
P63104	9	8	56.6505	0.0893881	0.23103	1.12378	0.397312	SARS-CoV-2 Negative	SARS-CoV-2 Positive	27916.2	1433Z_HUMAN 14-3-3 protein zeta/delta OS=Homo sapiens OX=9606 GN=YWHAZ PE=1 SV=1	32828.2	33739.2	34736.4	32806.9	33480.7	35357.9	24590.8	28516.4	19959.3	28562.5	33819.7	29016.3	27004.8	29224.2	19379.2	40050.6	38731.8	37214	36699.5	35962.6	38435.6	39334.1	39344.8	27142	25914.5	27285.4	26376	28276.2	26613.3	30479.4
P22626	3	3	12.9783	0.0957878	0.240682	1.08144	0.384011	SARS-CoV-2 Negative	SARS-CoV-2 Positive	37486.8	ROA2_HUMAN Heterogeneous nuclear ribonucleoproteins A2/B1 OS=Homo sapiens OX=9606 GN=HNRNPA2B1 PE=1 SV=2	2524.27	3154.79	2869.94	2537.55	2408.66	2193.29	2123.14	2368.77	2166.39	2494.57	2950.38	3298.05	2656.42	2921.21	2941.72	3171.14	2802.05	3175.21	3131.33	2804.04	3146.12	3068.46	3476.36	2544.18	2501.57	2861.35	2642.25	2724.52	2259.03	2527.24
P07737	6	6	40.9984	0.0967143	0.240682	1.32106	0.382159	SARS-CoV-2 Positive	SARS-CoV-2 Negative	15225.3	PROF1_HUMAN Profilin-1 OS=Homo sapiens OX=9606 GN=PFN1 PE=1 SV=2	601.329	816.103	461.262	1239.28	1023.81	1105.8	798.289	550.826	497.868	1747.26	696.38	532.38	749.519	344.74	571.336	458.702	703.658	657.853	710.245	463.608	797.677	444.569	811.311	450.526	986.86	306.284	623.003	341.087	666.488	462.056
P0C0L4;P0C0L5	10	10	68.1845	0.0992921	0.240682	1.0884	0.377098	SARS-CoV-2 Negative	SARS-CoV-2 Positive	194383	CO4A_HUMAN Complement C4-A OS=Homo sapiens OX=9606 GN=C4A PE=1 SV=2	1219.59	1196.81	1339.47	1218.31	1214.46	1076.19	1106.59	1097.56	907.863	1354.62	1222.22	1517.08	1223.91	1192.51	780.044	1401.42	1340.13	1557.37	1383.76	1331.88	1372.62	1429.87	1313.74	1233.9	943.204	1107.17	1145.97	1208.77	1299.65	1159.59
P08238	5	1	28.3263	0.0995296	0.240682	1.11847	0.376638	SARS-CoV-2 Negative	SARS-CoV-2 Positive	83606.5	HS90B_HUMAN Heat shock protein HSP 90-beta OS=Homo sapiens OX=9606 GN=HSP90AB1 PE=1 SV=4	55.3542	48.1375	52.7356	53.5729	48.8849	70.2599	73.9371	59.4636	29.227	43.7046	55.9014	36.1548	54.0609	44.6038	66.3218	62.087	60.1982	67.0744	73.116	53.2184	54.3337	48.3445	47.4205	65.9343	73.3947	55.5122	65.4623	61.7372	54.3471	44.0049
P01877	15	3	99.2856	0.100398	0.240682	1.12827	0.374967	SARS-CoV-2 Positive	SARS-CoV-2 Negative	37389.8	IGHA2_HUMAN Immunoglobulin heavy constant alpha 2 OS=Homo sapiens OX=9606 GN=IGHA2 PE=1 SV=4	4483	2939.48	4081.76	3596.08	4044.6	3837.08	2243.26	3795.66	3400.29	3696.25	2708.03	3063.27	2486.42	2676.51	2665.39	3167.87	3388.27	3305.87	2928.18	3562.63	2904.79	3455.61	3087.13	2652.38	2277.69	2595.08	2501.09	2733.66	2831.86	2672.86
P30838	8	8	51.7352	0.108426	0.256215	1.62334	0.360171	SARS-CoV-2 Positive	SARS-CoV-2 Negative	50794.2	AL3A1_HUMAN Aldehyde dehydrogenase_ dimeric NADP-preferring OS=Homo sapiens OX=9606 GN=ALDH3A1 PE=1 SV=3	1207.7	1529.07	1327.49	7248.91	1426.65	6679.32	1597.91	3561.27	1798.26	1480.69	2528.5	1701.87	1278.78	1119.29	873.099	1519.75	1703.98	1675.03	1893.44	1494.91	1576.12	1043.55	1701.53	1795.61	1413.34	1323.97	1231.49	1369.92	1097.1	941.716
P04217	1	1	6.7546	0.113768	0.265052	2.61487	0.350933	SARS-CoV-2 Positive	SARS-CoV-2 Negative	54823.8	A1BG_HUMAN Alpha-1B-glycoprotein OS=Homo sapiens OX=9606 GN=A1BG PE=1 SV=4	31.0689	18.3845	9.64173	3.61071	42.8094	29.7665	23.0052	24.3513	8.15803	378.9	12.4021	62.8884	5.17857	43.229	47.729	2.34584	23.4412	17.1564	18.9611	22.1459	29.7001	38.3155	75.7909	12.2737	12.3341	8.80364	7.33977	3.85326	8.88651	2.07809
P02647	12	12	91.3016	0.120904	0.271146	1.33589	0.339269	SARS-CoV-2 Positive	SARS-CoV-2 Negative	30777.9	APOA1_HUMAN Apolipoprotein A-I OS=Homo sapiens OX=9606 GN=APOA1 PE=1 SV=1	11620.3	14922.1	6051.38	11617.1	14058.9	31127.2	14157.3	5656.52	7542.74	8057.46	11635	6765.14	8222.48	5862.91	16193.2	19718.5	10119.5	7947.35	15395.1	7069.82	7740.36	6231.41	6570.05	6636.49	8631.49	5089.58	7593.11	4563.64	6678.81	9882.62
Q2M389	3	3	10.755	0.121556	0.271146	1.09214	0.338239	SARS-CoV-2 Negative	SARS-CoV-2 Positive	137430	WASC4_HUMAN WASH complex subunit 4 OS=Homo sapiens OX=9606 GN=WASHC4 PE=1 SV=2	5219.82	4867.71	5715.41	5345.31	6484.33	4412.02	4680.98	4695.67	4643.21	5445.64	5641.05	7627.71	5169.8	5275.22	4507.5	7782.76	6920.35	6809.06	6139.63	6854.84	5439.77	5485.94	5195.99	5421.08	4681.19	5015.29	5071.02	5243.48	6191.3	4826.17
Q9NYJ1	2	2	11.526	0.12286	0.271146	1.1244	0.336197	SARS-CoV-2 Positive	SARS-CoV-2 Negative	10362.2	COA4_HUMAN Cytochrome c oxidase assembly factor 4 homolog_ mitochondrial OS=Homo sapiens OX=9606 GN=COA4 PE=1 SV=2	656.331	650.181	773.16	655.65	588.134	592.778	387.477	401.413	579.576	670.03	634.94	669.559	595.488	656.126	577.715	283.382	755.489	643.897	674.726	767.24	588.489	557.384	499.14	459.787	371.104	471.961	387.584	466.618	632.164	524.061
A0A075B6P5;A0A075B6S2;A0A075B6S6;A0A087WW87;A0A0A0MRZ7;A2NJV5;P01614;P01615;P06310	1	1	6.7967	0.122941	0.271146	1.23286	0.336071	SARS-CoV-2 Positive	SARS-CoV-2 Negative	13070.8	KV228_HUMAN Immunoglobulin kappa variable 2-28 OS=Homo sapiens OX=9606 GN=IGKV2-28 PE=3 SV=1	115.169	82.9635	119.226	43.464	95.9049	49.9982	42.8212	43.77	59.2716	61.0897	72.9245	59.9615	118.615	85.2648	78.4008	11.2841	72.3876	56.8819	58.9597	122.432	76.2936	35.5771	18.3056	65.3306	47.4919	66.5765	42.7395	44.6402	111.592	85.1359
O95994	1	1	6.8785	0.135071	0.293979	1.87677	0.318116	SARS-CoV-2 Negative	SARS-CoV-2 Positive	20036.3	AGR2_HUMAN Anterior gradient protein 2 homolog OS=Homo sapiens OX=9606 GN=AGR2 PE=1 SV=1	74.6722	82.4114	12.8387	63.3515	14.2719	140.593	48.4318	20.4175	0	25.3026	176.527	37.4212	176.578	18.719	18.4918	197.567	50.4983	239.323	208.649	223.937	133.273	22.8605	25.2004	20.5281	104.701	165.976	56.1006	8.47396	10.96	239.869
Q7Z5M8	1	1	7.1305	0.139709	0.300124	1.93678	0.311703	SARS-CoV-2 Positive	SARS-CoV-2 Negative	41346.7	AB12B_HUMAN Protein ABHD12B OS=Homo sapiens OX=9606 GN=ABHD12B PE=2 SV=1	120.836	122.468	153.081	376.751	120.994	2694.36	71.0189	112.082	18.0261	155.96	188.97	290.911	83.5078	31.9392	128.722	392.79	89.295	111.807	1054.23	36.6958	37.3812	43.2655	61.573	16.2095	61.243	33.1381	28.6665	19.6588	337.052	88.0157
sp|P59594|SPIKE_CVHSA	135	120	643.497	0.144244	0.303926	1.0884	0.30565	SARS-CoV-2 Negative	SARS-CoV-2 Positive	141349	Spike glycoprotein OS=Human SARS coronavirus OX=694009 GN=S PE=1 SV=1	189879	174597	199097	185489	189909	177927	131929	161437	128193	174615	194930	189597	167999	170534	145491	211614	224721	216926	216652	217681	201173	204811	207711	153046	147121	156684	150411	163025	171151	167116
P02671	6	6	40.2228	0.147044	0.303926	1.13143	0.302016	SARS-CoV-2 Positive	SARS-CoV-2 Negative	95714.5	FIBA_HUMAN Fibrinogen alpha chain OS=Homo sapiens OX=9606 GN=FGA PE=1 SV=2	634.39	553.914	626.797	489.759	618.715	660.731	314.601	365.292	405.353	728.297	478.417	466.029	569.651	493.435	511.226	531.272	535.245	528.889	543.641	723.03	423.889	415.837	454.826	364.973	333.597	361.336	360.99	396.412	532.269	490.762
Q4W5N1	2	2	12.9294	0.148047	0.303926	1.09987	0.300733	SARS-CoV-2 Negative	SARS-CoV-2 Positive	17650	ABCAB_HUMAN Putative ATP-binding cassette sub-family A member 11 OS=Homo sapiens OX=9606 GN=ABCA11P PE=2 SV=1	24879.6	30368	40424.3	36762	27828	20341.5	22796	31863.9	33271.1	35009.3	35948	40592	30418.2	36066.2	31424	25770.6	41005.7	40655.4	35917.1	39216.6	42693	39972	41312.4	32411.5	26185	32285.7	29906.1	34541.5	34545.5	29312.3
P0C1P4;P0C1P5	3	2	17.8281	0.150216	0.303926	1.38447	0.29799	SARS-CoV-2 Positive	SARS-CoV-2 Negative	11634.2	VPR_HV1MP Protein Vpr OS=Human immunodeficiency virus type 1 group M subtype F2 (isolate MP255) OX=388815 GN=vpr PE=3 SV=1	4383.71	4313.24	4352.35	4712.79	5439.8	24413.2	4274.41	3851.93	4525.71	4928.23	4450.25	4725.76	4153.36	3734.66	3950.93	5133.2	4739.12	4925.34	5656.84	4642.57	3813.55	3925.86	4007.39	3376.13	3458.87	3442.67	3265.84	3402.21	4533.85	3946.21
P07900	6	2	33.5417	0.152013	0.303926	1.13547	0.29575	SARS-CoV-2 Negative	SARS-CoV-2 Positive	85059.1	HS90A_HUMAN Heat shock protein HSP 90-alpha OS=Homo sapiens OX=9606 GN=HSP90AA1 PE=1 SV=5	1188.55	1182.42	1249.41	1185.62	1213.79	1283.12	849.742	888.036	650.089	999.42	1294.91	1124	983.083	962.684	769.439	1280.57	1405.25	1484.5	1531.77	1465.98	1497.94	1390.51	1475.97	866.85	899.453	889.22	897.022	908.062	975.848	999.08
Q9BQE3	13	2	83.6649	0.156176	0.303926	1.17682	0.290672	SARS-CoV-2 Negative	SARS-CoV-2 Positive	50579.7	TBA1C_HUMAN Tubulin alpha-1C chain OS=Homo sapiens OX=9606 GN=TUBA1C PE=1 SV=1	187.19	157.508	169.21	187.564	215.281	199.979	202.07	171.087	179.792	165.917	246.649	322.494	209.287	172.055	243.035	123.578	280.999	275.83	359.515	263.3	381.651	266.919	264.796	174.718	224.43	165.81	221.793	164.779	222.396	174.201
Q71U36;P0DPH7;P0DPH8;Q6PEY2	12	1	85.1272	0.156177	0.303926	1.17682	0.29067	SARS-CoV-2 Negative	SARS-CoV-2 Positive	50820	TBA1A_HUMAN Tubulin alpha-1A chain OS=Homo sapiens OX=9606 GN=TUBA1A PE=1 SV=1	344.471	289.849	311.383	345.159	396.165	368.004	371.853	314.837	330.856	305.324	453.889	593.46	385.135	316.62	447.237	227.41	517.1	507.587	661.586	484.53	702.321	491.19	487.283	321.52	413	305.128	408.149	303.229	409.257	320.567
P68363;P68366	12	1	83.885	0.156178	0.303926	1.17682	0.29067	SARS-CoV-2 Negative	SARS-CoV-2 Positive	50836	TBA1B_HUMAN Tubulin alpha-1B chain OS=Homo sapiens OX=9606 GN=TUBA1B PE=1 SV=1	1420.33	1195.11	1283.9	1423.17	1633.47	1517.36	1533.23	1298.14	1364.19	1258.92	1871.48	2446.96	1587.99	1305.49	1844.05	937.659	2132.11	2092.89	2727.86	1997.82	2895.82	2025.28	2009.17	1325.7	1702.89	1258.11	1682.88	1250.28	1687.45	1321.77
Q9ULP0	2	1	10.8278	0.168068	0.323263	1.08355	0.276958	SARS-CoV-2 Negative	SARS-CoV-2 Positive	38858	NDRG4_HUMAN Protein NDRG4 OS=Homo sapiens OX=9606 GN=NDRG4 PE=1 SV=2	94357.7	97116.5	99638	105576	95929.3	93855.8	69077.1	89411.5	81895.1	80022.1	117401	102347	86352.8	91389.7	74915.9	120507	115756	107022	104637	102757	113187	114663	124931	83885.9	79292.2	82456.4	83883.1	90051.2	82316.1	89184.7
Q9BW30	3	3	19.6654	0.170243	0.323681	1.28682	0.274569	SARS-CoV-2 Negative	SARS-CoV-2 Positive	19156.6	TPPP3_HUMAN Tubulin polymerization-promoting protein family member 3 OS=Homo sapiens OX=9606 GN=TPPP3 PE=1 SV=1	120.322	138.962	164.934	288.463	158.319	576.489	225.727	140.089	47.0881	164.952	280.895	293.297	264.424	99.4162	131.766	167.843	436.776	390.538	638.353	174.189	451.41	229.585	259.19	108.1	236.078	161.283	252.131	133.357	194.128	149.937
P37802	4	4	24.1744	0.175546	0.325033	1.82527	0.268885	SARS-CoV-2 Negative	SARS-CoV-2 Positive	22562.6	TAGL2_HUMAN Transgelin-2 OS=Homo sapiens OX=9606 GN=TAGLN2 PE=1 SV=3	42.0939	106.856	11.8091	34.0088	8.03045	64.0196	77.4772	8.21114	8.20409	35.2999	202.334	27.7653	130.199	4.36464	110.036	14.5412	183.766	170.545	391.323	18.1082	160.435	18.5715	67.101	17.2591	141.812	20.9011	163.552	10.2633	139.177	71.9219
P30041	4	3	24.5292	0.17622	0.325033	1.53944	0.268177	SARS-CoV-2 Negative	SARS-CoV-2 Positive	25149.1	PRDX6_HUMAN Peroxiredoxin-6 OS=Homo sapiens OX=9606 GN=PRDX6 PE=1 SV=3	87.7691	64.8374	95.3736	124.557	3.80172	103.527	69.5152	35.5009	58.701	59.6888	100.459	64.7131	83.6282	47.3426	1.95652	14.6224	116.894	226.867	279.015	66.3962	224.35	66.5682	90.7518	43.8616	106.526	36.2988	67.0358	34.993	73.9979	93.3714
P01859	12	7	96.5897	0.176849	0.325033	1.07082	0.267519	SARS-CoV-2 Positive	SARS-CoV-2 Negative	36528	IGHG2_HUMAN Immunoglobulin heavy constant gamma 2 OS=Homo sapiens OX=9606 GN=IGHG2 PE=1 SV=2	3107.81	2671.28	3116.47	3433.23	3372.59	3307.05	3800.22	3492.66	3525.87	3809	2719.51	3086.49	3221.31	3208.32	4151.06	2044.36	2993.69	2609.45	2849.65	2819.47	3055.1	2946.67	2691.7	4012.45	3739.4	3831.3	3495.48	3600.24	3196.67	2828.94
P01033	2	2	12.0679	0.181471	0.329039	1.04149	0.262763	SARS-CoV-2 Positive	SARS-CoV-2 Negative	23855.2	TIMP1_HUMAN Metalloproteinase inhibitor 1 OS=Homo sapiens OX=9606 GN=TIMP1 PE=1 SV=1	347.89	387.663	393.108	412.139	342.13	379.529	339.623	360.167	357.919	424.856	377.882	458.103	354.728	372.586	381.713	367.902	372.507	353.68	326.192	363.106	373.2	351.593	323.28	386.053	349.026	357.041	363.668	387.053	444.484	344.558
Q9NZT1	1	1	6.4445	0.183006	0.329039	1.89893	0.261215	SARS-CoV-2 Positive	SARS-CoV-2 Negative	15892.5	CALL5_HUMAN Calmodulin-like protein 5 OS=Homo sapiens OX=9606 GN=CALML5 PE=1 SV=2	31.4805	157.563	344.053	252.345	53.2969	304.927	61.9301	20.8106	33.385	156.416	98.1265	79.6092	68.5619	90.5926	12.2306	102.627	43.8241	59.9877	111.323	67.4414	79.3021	52.7979	5.7448	67.3661	71.6691	15.8251	76.1835	19.9287	86.531	69.0937
P00352	28	28	218.833	0.191521	0.34032	1.08505	0.252891	SARS-CoV-2 Negative	SARS-CoV-2 Positive	55489.2	AL1A1_HUMAN Retinal dehydrogenase 1 OS=Homo sapiens OX=9606 GN=ALDH1A1 PE=1 SV=2	27892.9	26868.4	27817.3	29507	38704.9	31642.8	23766.5	26456.4	22074.2	26707.2	30333.7	42557.8	26195.4	26959.2	22582.9	44033.5	36142.8	30314.1	31992.6	34983.1	33100.4	34662	34426.8	26430.7	25112.6	24734.9	26546.3	27577.9	31028.7	25558.5
P25815	4	3	21.0148	0.195887	0.34032	1.3403	0.248789	SARS-CoV-2 Positive	SARS-CoV-2 Negative	10457	S100P_HUMAN Protein S100-P OS=Homo sapiens OX=9606 GN=S100P PE=1 SV=2	335.512	403.013	121.243	332.626	227.778	922.85	351.731	145.486	149.478	241.202	333.313	138.039	345.488	251.41	247.829	408.37	103.475	208.527	272.229	314.228	154.072	129.072	169.886	195.343	278.245	291.835	288.08	123.647	258.801	196.723
P31025;Q5VSP4	4	4	30.8583	0.196036	0.34032	1.00867	0.24865	SARS-CoV-2 Negative	SARS-CoV-2 Positive	19421.1	LCN1_HUMAN Lipocalin-1 OS=Homo sapiens OX=9606 GN=LCN1 PE=1 SV=1	437.323	562.839	285.572	505.788	99.1102	533.67	396.14	51.3224	112.148	524.902	1421.79	660.949	85.047	38.2415	371.99	62.818	86.125	363.579	73.8082	100.002	94.5116	791.433	28.9703	2166.75	26.1469	40.4008	1781.59	41.0314	181.525	300.928
P01860	14	6	119.505	0.19751	0.34032	1.07659	0.247291	SARS-CoV-2 Positive	SARS-CoV-2 Negative	42313.5	IGHG3_HUMAN Immunoglobulin heavy constant gamma 3 OS=Homo sapiens OX=9606 GN=IGHG3 PE=1 SV=2	3739.83	3367.75	3352.97	3504.29	4245.77	4867.42	3317.81	3240.25	3135.76	3758.69	4122.56	4303.81	3175.31	2886.79	3658.54	3576.12	3863.95	4063.33	4439.21	4450.88	3448.82	3783.16	3614.75	2766.85	2916.62	2477.15	2842.54	2637.29	2818.62	3088.56
Q9H2Y7	4	4	19.7579	0.207011	0.353012	1.06731	0.238809	SARS-CoV-2 Positive	SARS-CoV-2 Negative	210822	ZN106_HUMAN Zinc finger protein 106 OS=Homo sapiens OX=9606 GN=ZNF106 PE=1 SV=1	2145.77	2188.26	2004.96	1990.02	1806	1885.86	1517.08	1630.35	1752.6	1675.3	2073.54	1857.37	1621	1741.6	2271.99	2163.63	2031.82	2291.3	2009.29	2098.48	1593.61	1964.37	1931.69	1496.07	1365.07	1407.85	1264.74	1520.02	1603.22	1644.61
P14780	7	7	41.5151	0.211402	0.356822	1.08553	0.235044	SARS-CoV-2 Negative	SARS-CoV-2 Positive	79541.8	MMP9_HUMAN Matrix metalloproteinase-9 OS=Homo sapiens OX=9606 GN=MMP9 PE=1 SV=3	23198.5	21733.9	24658	23905.6	34175.6	24127.7	19737.3	21184.5	16705.7	23869.8	25882.8	36838	23009.9	22936.6	17762.1	34791.6	32419.5	28230.8	28249.6	31748	25976.8	26877.3	26991.8	21523.5	20650.9	20697.7	22212.5	22281.7	26510	21331.6
P22079	2	2	11.8363	0.225153	0.376194	1.07195	0.223841	SARS-CoV-2 Negative	SARS-CoV-2 Positive	81200.4	PERL_HUMAN Lactoperoxidase OS=Homo sapiens OX=9606 GN=LPO PE=1 SV=2	311.375	281.169	359.139	386.304	413.538	372.796	213.236	371.503	219.415	256.817	404.959	400.335	294.501	354.065	234.537	423.406	441.299	391.769	324.291	369.995	324.154	322.494	411.433	306.526	300.066	324.007	310.444	355.617	310.877	307.958
P02814	3	3	23.8252	0.229824	0.377885	7.99665	0.220226	SARS-CoV-2 Negative	SARS-CoV-2 Positive	8244.65	SMR3B_HUMAN Submaxillary gland androgen-regulated protein 3B OS=Homo sapiens OX=9606 GN=SMR3B PE=1 SV=2	3.45771	7.67567	53.4498	6.4313	4.51087	18.2037	85.1262	11.8406	12.7003	1.91328	7.82639	30.623	24.1438	22.0307	128.185	14.0456	1240.24	20.826	19.7649	7.32284	13.2762	19.7718	10.2219	10.1004	6.33579	495.106	9.99436	35.4742	1435.74	5.32704
Q9HD87	2	2	17.3556	0.232841	0.377885	1.07407	0.217938	SARS-CoV-2 Positive	SARS-CoV-2 Negative	12595.8	CF050_HUMAN Putative uncharacterized protein C6orf50 OS=Homo sapiens OX=9606 GN=C6orf50 PE=5 SV=1	14494.3	15304.5	15560.3	17421.4	16436.4	17723.9	11863.6	14667.7	20724.3	14874.3	17008.8	19502.3	14431.7	14547.4	23523.1	17425.7	16779.6	16359	15826.8	16174.2	15663.8	15511.2	19146.3	14089.6	13257.3	13742.8	13940.5	14541.3	13808	14709.9
P04196	4	3	27.0015	0.233019	0.377885	1.14328	0.217804	SARS-CoV-2 Positive	SARS-CoV-2 Negative	60547.8	HRG_HUMAN Histidine-rich glycoprotein OS=Homo sapiens OX=9606 GN=HRG PE=1 SV=1	38.1834	42.4565	26.6629	36.4607	23.6477	48.6754	66.2289	38.3826	41.2395	69.2552	36.9038	32.0513	35.1063	32.0046	32.1448	40.1578	35.6569	27.1851	40.9097	26.6686	23.11	27.4646	53.5631	43.1627	44.7179	28.1244	34.4608	39.8863	31.4555	27.7602
P00441	5	5	42.091	0.262898	0.4222	1.07373	0.197003	SARS-CoV-2 Negative	SARS-CoV-2 Positive	16163.9	SODC_HUMAN Superoxide dismutase [Cu-Zn] OS=Homo sapiens OX=9606 GN=SOD1 PE=1 SV=2	96285.3	91559.3	103423	102548	106562	98674.8	72778.2	81877.5	73670.8	89765.9	102948	100664	85074.7	90780.5	79129.9	111765	124501	118476	117572	115983	105137	109845	98963.7	81863.9	73956.4	80435.9	78202.4	84205.4	89302.7	86968.3
P02679	8	8	66.5132	0.277639	0.43972	1.05781	0.187827	SARS-CoV-2 Negative	SARS-CoV-2 Positive	52139	FIBG_HUMAN Fibrinogen gamma chain OS=Homo sapiens OX=9606 GN=FGG PE=1 SV=3	2245.76	2390.14	2789.29	2686.9	2422.74	2114.5	2046.7	2299.23	1926.14	2645.79	2693.74	2630.02	2270.72	2500.96	1695.76	2061.16	2977.06	2711.16	2725.34	2629.88	3081.43	2874.28	2761.96	2263.92	2034.01	2236.83	2165.56	2326.61	2333.65	2219.6
P02760	1	1	6.6251	0.280475	0.43972	2.55258	0.186135	SARS-CoV-2 Positive	SARS-CoV-2 Negative	39912	AMBP_HUMAN Protein AMBP OS=Homo sapiens OX=9606 GN=AMBP PE=1 SV=1	2.55777	0.064848	0	1.05486	1.67177	0	5.98659	0	0.672397	19.1601	0	0	0.528381	4.87694	1.86506	0	0	1.11245	0	0	0	0	0	6.52914	0.790167	1.8729	2.24819	0	2.40876	0.0971735
Q8NA03	4	3	23.5553	0.283128	0.43972	1.10373	0.184572	SARS-CoV-2 Negative	SARS-CoV-2 Positive	66634.6	FSIP1_HUMAN Fibrous sheath-interacting protein 1 OS=Homo sapiens OX=9606 GN=FSIP1 PE=2 SV=1	2000.43	1716.71	2020.37	1107.69	2184.05	248.552	848.048	892.153	1619.71	1149.19	2219.07	2097.14	1824.45	1633.04	2044.7	2242.09	2287.49	2077.31	2108.93	2523.04	1768.05	1749.43	1633.38	1183.11	1255.56	1394.9	1261.46	1084.77	1635.38	1849.09
sp|P59633|NS3B_CVHSA	11	9	60.8408	0.286642	0.43972	1.08407	0.182533	SARS-CoV-2 Negative	SARS-CoV-2 Positive	17978.6	Non-structural protein 3b OS=Human SARS coronavirus OX=694009 GN=3b PE=1 SV=1	12144.3	11834.8	12427.3	8180.65	12265.3	4127.97	6836.15	7242.82	10546.3	8282.49	14142.7	14234.6	11497.9	10665.3	12494.5	13437.2	13706.5	12907.4	13547.2	15036.3	11884.2	11575.5	11809.6	8499.59	8802.18	9879.74	9081.05	8110.2	10038.9	11800.3
P02774	14	13	85.4141	0.287099	0.43972	1.03127	0.18227	SARS-CoV-2 Negative	SARS-CoV-2 Positive	54514.4	VTDB_HUMAN Vitamin D-binding protein OS=Homo sapiens OX=9606 GN=GC PE=1 SV=2	4513.35	4466.67	4604.92	4559.5	4631.5	4815.92	3830.32	4304.62	4321.42	4488.26	4783.46	4776.06	4127.22	4163.49	4820.71	5411.17	5050.91	4994.96	4946.56	4961.97	4537.17	4626.75	4640.75	4077.84	4253.07	4458.91	4356.59	4592.12	4112.22	4287.71
P01782;P0DP04	1	1	7.0676	0.315318	0.47549	2.2064	0.167054	SARS-CoV-2 Positive	SARS-CoV-2 Negative	13115.9	HV309_HUMAN Immunoglobulin heavy variable 3-9 OS=Homo sapiens OX=9606 GN=IGHV3-9 PE=1 SV=2	24.591	0	3.49961	7.37214	11.713	2.59962	2.35829	0	0	12.0266	0.0121306	1.57821	1.9549	0	0.240686	0.228601	4.82493	1.65293	1.89642	0	0.599652	7.3773	0	0	9.61713	0	0.857448	3.73831	0.00211049	0.000232634
P14174	1	1	6.4767	0.320701	0.47549	1.4288	0.164362	SARS-CoV-2 Negative	SARS-CoV-2 Positive	12647.4	MIF_HUMAN Macrophage migration inhibitory factor OS=Homo sapiens OX=9606 GN=MIF PE=1 SV=4	207.141	159.579	11.2573	215.98	17.9903	81.3033	299.522	10.4496	0	86.1827	250.629	125.063	211.551	3.87537	219.846	108.628	260.363	383.274	482.615	45.8974	344.163	37.9717	112.584	41.4769	380.116	23.3002	196.293	1.73757	145.565	151.266
P02810	1	1	14.5488	0.323024	0.47549	4.80487	0.16322	SARS-CoV-2 Negative	SARS-CoV-2 Positive	17016.5	PRPC_HUMAN Salivary acidic proline-rich phosphoprotein 1/2 OS=Homo sapiens OX=9606 GN=PRH1 PE=1 SV=2	24.1579	24.2189	213.751	699.721	32.5358	30.5109	41.3563	40.4463	68.5256	21.316	36.1345	396.845	207.325	26.1819	568.242	23.6623	1633.28	36.7184	45.9898	37.3688	51.5619	108.951	45.1764	66.17	38.3166	3697.79	321.194	264.568	5290.42	20.7415
P19652	7	6	43.8437	0.3246	0.47549	1.06693	0.162452	SARS-CoV-2 Negative	SARS-CoV-2 Positive	23887.8	A1AG2_HUMAN Alpha-1-acid glycoprotein 2 OS=Homo sapiens OX=9606 GN=ORM2 PE=1 SV=2	1377.53	1286.17	1304.14	1347.92	1470.74	1725.28	1547.42	1655.48	1472.52	2142.9	1278.61	1753.76	1414	1670.39	1588.25	1137.45	1472.27	1347.56	1231.31	1654.69	1944.31	2008.39	1753.22	1686.44	1679.16	1993.21	1920.67	1882.44	1488.57	1377.21
P30044	8	8	59.958	0.324826	0.47549	1.33438	0.162342	SARS-CoV-2 Negative	SARS-CoV-2 Positive	22314.6	PRDX5_HUMAN Peroxiredoxin-5_ mitochondrial OS=Homo sapiens OX=9606 GN=PRDX5 PE=1 SV=4	947.47	1000.73	865.434	1448.23	790.813	1762.24	881.094	402.78	411.176	800	1277.94	1279.9	1466.23	488.886	426.343	754.018	2339.32	2115.21	3280.02	1050.31	2212.1	649.232	902.854	497.739	1205.61	528.738	965.653	362.272	1025.72	1125.14
P02768	140	132	800.923	0.33791	0.488882	1.07152	0.156166	SARS-CoV-2 Negative	SARS-CoV-2 Positive	71362.7	ALBU_HUMAN Serum albumin OS=Homo sapiens OX=9606 GN=ALB PE=1 SV=2	294636	285171	301493	275105	330089	273066	218067	241080	251128	285447	326931	317524	266836	261307	302036	390204	368600	353295	360052	354674	313005	333171	343111	229032	229919	239544	241181	250844	253732	272067
Q9JH48	2	1	11.9084	0.339886	0.488882	3.20435	0.155262	SARS-CoV-2 Positive	SARS-CoV-2 Negative	43209.2	VE2_HPV69 Regulatory protein E2 OS=Human papillomavirus type 69 OX=37121 GN=E2 PE=3 SV=1	9.01958	4.47082	1.22591	0	0	22.2926	1.21861	1.28612	0	0	0	0	1.91238	0	0	0	0	0	0	0	4.79357	0.980365	1.57579	0	0	0	0	3.31551	2.13231	0.130515
Q9NP55	5	5	47.7569	0.344117	0.4907	1.21503	0.153353	SARS-CoV-2 Positive	SARS-CoV-2 Negative	26826.7	BPIA1_HUMAN BPI fold-containing family A member 1 OS=Homo sapiens OX=9606 GN=BPIFA1 PE=1 SV=1	497.905	58.4693	91.3128	457.758	894.976	206.57	159.835	197.108	17.372	115.608	167.494	91.6243	11.5707	122.652	4.89692	36.0326	33.3573	1164.74	154.812	132.758	201.93	22.6363	12.4249	517.497	14.2432	16.8185	25.8555	43.0372	31.4489	139.803
P02675	7	7	53.4002	0.353319	0.499516	1.09258	0.149315	SARS-CoV-2 Positive	SARS-CoV-2 Negative	56612.6	FIBB_HUMAN Fibrinogen beta chain OS=Homo sapiens OX=9606 GN=FGB PE=1 SV=2	3392.83	3098.18	3544.23	3636.62	3432.59	7469.33	2550.26	2966.44	3304.4	3904.95	3593.9	3912.67	3118.12	3339.46	3111.71	3497.22	4052.41	3381.24	3978.82	3496.04	3753.95	3262.28	3498.31	2961.32	2750.13	2746.06	2822.66	2923.13	3358.42	3286.01
Q13938	7	7	43.0548	0.357324	0.500651	1.06551	0.147605	SARS-CoV-2 Negative	SARS-CoV-2 Positive	30525.1	CAYP1_HUMAN Calcyphosin OS=Homo sapiens OX=9606 GN=CAPS PE=1 SV=2	185628	196616	198185	192130	219028	169198	142312	149012	161787	179423	217547	211345	178006	183819	207047	237101	236775	239759	233962	225970	219708	223976	227244	159984	157335	160632	164784	154207	161396	171088
Q14508	4	4	30.1272	0.362079	0.500651	1.03711	0.145611	SARS-CoV-2 Positive	SARS-CoV-2 Negative	13962.4	WFDC2_HUMAN WAP four-disulfide core domain protein 2 OS=Homo sapiens OX=9606 GN=WFDC2 PE=1 SV=2	38579.4	35612.6	40527.5	45844.3	40581.6	38856.7	29638.5	35586.6	41957.4	40807.5	40758.6	41409.6	36470.2	40618.8	37670.5	28218.5	48356.9	37207.5	43197	38496.3	47622.4	41077.3	35032.3	34725.5	34174.4	34463	34770.5	35169.3	35942.2	35537.8
sp|P59636|ORF9B_CVHSA	4	4	18.8344	0.367887	0.500651	1.04802	0.143226	SARS-CoV-2 Negative	SARS-CoV-2 Positive	10802.5	Protein 9b OS=Human SARS coronavirus OX=694009 GN=9b PE=1 SV=1	17930	17303.3	18178.6	25383.9	19031	33107.7	15358.2	18145.6	13616	14596.4	16677.3	15286.9	15701.1	15599.2	12579.3	22569.3	22137.5	22090.4	21265	20903.6	18904.4	21277	19077.5	17061.6	15825.1	16243.9	14937.9	17402.6	15040.3	16651.4
O00299	2	2	11.588	0.368678	0.500651	1.06537	0.142906	SARS-CoV-2 Positive	SARS-CoV-2 Negative	27264.9	CLIC1_HUMAN Chloride intracellular channel protein 1 OS=Homo sapiens OX=9606 GN=CLIC1 PE=1 SV=4	56439.2	48893	55380.8	52052.8	66165.4	57268.3	31619.3	38796.3	52285.4	49545.6	62821.7	56920.6	46369.5	44180.5	64048.4	65963.1	64167.4	57262.9	64709.8	64553.2	47151.9	48795.9	51388	35243.4	38025.9	36216.7	37382.1	35682.8	44491.1	43720.8
P06396	4	4	24.2738	0.369255	0.500651	1.04797	0.142673	SARS-CoV-2 Negative	SARS-CoV-2 Positive	86096.8	GELS_HUMAN Gelsolin OS=Homo sapiens OX=9606 GN=GSN PE=1 SV=1	599.718	526.469	553.843	659.682	585.382	525.052	643.843	570.75	594.292	519.748	609.254	593.79	628.693	527.887	698.728	905.564	514.846	681.764	671.45	704.496	528.083	606.979	577.754	623.331	628.645	568.003	601.883	546.504	527.004	574.747
Q15014	2	2	12.2959	0.374021	0.501955	1.04324	0.140768	SARS-CoV-2 Negative	SARS-CoV-2 Positive	32364.9	MO4L2_HUMAN Mortality factor 4-like protein 2 OS=Homo sapiens OX=9606 GN=MORF4L2 PE=1 SV=1	1831.05	1874.85	2021.52	1865.23	1799.95	1884.69	1352.29	1604.35	1704.31	1678.12	2012.2	1967.65	1651.62	1635.94	1900.3	2298.02	2168.66	2061.08	1897.8	1927.09	1972.85	1933.27	2170.48	1600.85	1607.87	1659.19	1549.76	1697.32	1548.04	1850.03
F5H4A9	1	1	5.333	0.376286	0.501955	1.03626	0.139876	SARS-CoV-2 Negative	SARS-CoV-2 Positive	26138.7	CC080_HUMAN Uncharacterized membrane protein C3orf80 OS=Homo sapiens OX=9606 GN=C3orf80 PE=2 SV=1	11668.6	11080.8	12311.2	12157.6	13796.2	11106.1	10367.9	11068.2	11224.2	12561.4	11760.6	15481.7	10998.1	11789.4	10766.8	14266.4	14558.1	12597.1	12701.5	13776.7	12936.6	13252.2	12045.7	11755.4	9911.01	10846.1	11000.6	11469.5	12640.7	10841.2
P01036	9	6	61.2894	0.393406	0.520595	1.59919	0.133383	SARS-CoV-2 Positive	SARS-CoV-2 Negative	16499.5	CYTS_HUMAN Cystatin-S OS=Homo sapiens OX=9606 GN=CST4 PE=1 SV=3	495.625	594.46	717.571	1274.83	3062.64	6140.56	1067.49	559.359	404.25	973.068	673.752	812.362	491.108	450.408	1299.43	1084.6	1555.39	1023.66	576.019	516.82	435.819	911.96	457.474	899.211	479.646	624.055	1011.69	630.509	950.422	734.292
O95969	1	1	8.2171	0.410756	0.536105	2.32411	0.127232	SARS-CoV-2 Positive	SARS-CoV-2 Negative	10267.2	SG1D2_HUMAN Secretoglobin family 1D member 2 OS=Homo sapiens OX=9606 GN=SCGB1D2 PE=2 SV=1	0	5.17221	86.186	0	5.93667	0	11.3359	3.37532	1.63034	0	13.0777	3.75563	0	48.8256	0	6.6834	0	17.6901	4.14416	0	0	0	0	7.90911	0	0	17.8607	0	0	22.8584
P05109	4	3	28.7172	0.411609	0.536105	1.03762	0.12694	SARS-CoV-2 Positive	SARS-CoV-2 Negative	10891.6	S10A8_HUMAN Protein S100-A8 OS=Homo sapiens OX=9606 GN=S100A8 PE=1 SV=1	3554.35	3395.51	3241.05	3287.6	3488.04	3647.92	3115.57	2649.1	3178.17	4378.64	3099.65	3382.85	3045.13	2874.46	3097.4	4581.2	3536.29	3521.62	3704.92	3557.92	2814.62	3353.86	3314.11	2917.7	2445.62	2487.83	2508.88	2687.21	3159.33	3052.13
P68371;P04350;Q13885;Q9BVA1;Q13509;Q3ZCM7;A6NNZ2	13	3	89.8313	0.420193	0.543009	1.69002	0.124055	SARS-CoV-2 Negative	SARS-CoV-2 Positive	50287.4	TBB4B_HUMAN Tubulin beta-4B chain OS=Homo sapiens OX=9606 GN=TUBB4B PE=1 SV=1	167.514	160.408	130.748	262.157	120.128	446.942	238.119	76.2476	63.8212	192.926	438.877	325.542	367.781	78.1926	246.157	76.5026	534.026	816.324	1375.87	125.528	806.703	101.545	167.195	129.573	374.925	80.0583	398.099	51.7234	360.052	205.227
B9A064;P0DOX8;P0CG04	11	7	92.8218	0.424085	0.543791	1.03945	0.122777	SARS-CoV-2 Negative	SARS-CoV-2 Positive	23405.4	IGLL5_HUMAN Immunoglobulin lambda-like polypeptide 5 OS=Homo sapiens OX=9606 GN=IGLL5 PE=2 SV=2	9164.33	8931.25	9338.87	7079.88	9174.01	7602.52	7066.91	7008.23	7470.96	8473.66	8996.5	8199.02	8302.59	7076.68	9281.51	10202.8	10387.5	9620.71	9947.76	9519.99	8297.47	8444.95	8784.32	7014.38	7932.48	7401.16	7482	7234.59	7674.33	8080.76
P0DMV8;P0DMV9	4	4	25.1222	0.431197	0.545498	1.57464	0.120491	SARS-CoV-2 Negative	SARS-CoV-2 Positive	70337.5	HS71A_HUMAN Heat shock 70 kDa protein 1A OS=Homo sapiens OX=9606 GN=HSPA1A PE=1 SV=1	150.755	251.488	97.8422	117.923	31.1709	87.4057	99.4132	46.7523	48.9086	146.578	370.072	131.972	201.637	35.2671	186.514	45.5026	306.139	464.26	736.932	110.233	431.747	57.1318	171.621	42.7776	169.576	67.965	182.572	19.7784	158.842	190.023
P27482	2	1	11.3327	0.432013	0.545498	1.09569	0.120233	SARS-CoV-2 Negative	SARS-CoV-2 Positive	16947.8	CALL3_HUMAN Calmodulin-like protein 3 OS=Homo sapiens OX=9606 GN=CALML3 PE=1 SV=2	2729.72	2534.17	1984.24	1710.19	2926.73	2800.74	5675.88	3163.39	3352.3	2050.91	2255.27	2282	3686.34	3601.51	8318.63	2425.31	1873.56	2228.69	2105.31	2906.47	3293.82	3146.01	2976.36	6368.66	5890.93	5136.14	5130.32	3821.36	3270.15	3194.45
P32119	4	3	21.0529	0.440147	0.551559	2.18025	0.1177	SARS-CoV-2 Positive	SARS-CoV-2 Negative	22063	PRDX2_HUMAN Peroxiredoxin-2 OS=Homo sapiens OX=9606 GN=PRDX2 PE=1 SV=5	1.67951	7.37534	0.853737	7.13314	4.31839	39.183	4.81445	0.5972	0.864608	61.8343	6.54547	1.38303	4.03755	0.543703	3.51266	3.07143	3.62535	14.6897	19.9326	1.47119	6.26471	0.638357	2.57327	0.724198	4.46846	0.854323	3.5859	0.285421	2.10218	2.07039
Q8N131	1	1	12.6392	0.447957	0.557126	1.1782	0.115339	SARS-CoV-2 Positive	SARS-CoV-2 Negative	21588.2	PORIM_HUMAN Porimin OS=Homo sapiens OX=9606 GN=TMEM123 PE=1 SV=1	7350.14	8455.34	8893.44	7969.48	6451.68	6163.12	5663.62	5786.5	20065.6	9326.41	10064.9	15810.9	8203.24	8851.84	21400.4	9368.54	7185.5	8744.21	9053.97	9158.54	10227.7	10578.5	12137.5	6906.73	5374.31	6932.82	7129.16	7143.84	9759.69	7999.2
Q16378	2	2	14.3281	0.452451	0.557598	1.2316	0.114011	SARS-CoV-2 Positive	SARS-CoV-2 Negative	15096.8	PROL4_HUMAN Proline-rich protein 4 OS=Homo sapiens OX=9606 GN=PRR4 PE=1 SV=3	11.1559	21.4927	11.2736	22.7001	10.5338	26.8992	11.4325	26.5199	8.50065	105.117	18.4126	887.879	4.59226	21.0428	18.3877	25.2312	13.6097	28.3353	15.3394	24.7726	99.1797	13.4455	20.7399	561.67	16.5419	23.1328	27.1959	18.4696	73.0565	18.4487
A0A0C4DH25;P01619	1	1	7.8627	0.455079	0.557598	1.07446	0.113245	SARS-CoV-2 Positive	SARS-CoV-2 Negative	12629.1	KVD20_HUMAN Immunoglobulin kappa variable 3D-20 OS=Homo sapiens OX=9606 GN=IGKV3D-20 PE=3 SV=1	37645.7	33702.5	48529.8	48971.1	33299.2	17444.1	26726.3	33299.9	44044.2	46158	41429.2	42911.5	35460.2	42330.2	39294	11228.1	44010.7	44005.7	41611.5	43335	41657.7	39834.1	34688.6	35201	29677.8	32828.8	31106.3	34403	38673.3	29394.3
P01037	7	4	57.3805	0.465803	0.562628	1.26063	0.110195	SARS-CoV-2 Positive	SARS-CoV-2 Negative	16615.8	CYTN_HUMAN Cystatin-SN OS=Homo sapiens OX=9606 GN=CST1 PE=1 SV=3	1552.79	1916.9	1796.93	2127.28	5291.83	8894.8	1714.97	1583.73	1617.39	1845.56	2068.22	1985.18	1724.39	1367.64	2169.3	2889.77	3512.21	2377.19	2242.78	1733.89	1575.92	2077.14	1688.76	1721.11	1317.35	1992.47	1345.14	1612.19	2101.41	1684.19
P52209	3	3	17.645	0.465986	0.562628	1.03429	0.110144	SARS-CoV-2 Positive	SARS-CoV-2 Negative	53653.3	6PGD_HUMAN 6-phosphogluconate dehydrogenase_ decarboxylating OS=Homo sapiens OX=9606 GN=PGD PE=1 SV=3	19901.8	17557.3	20711.3	18178.8	21618.4	19408.8	12779	15131.4	17354.4	18238.5	18578.2	17722.5	17132.6	17168.2	18727	19816.2	22236.9	21413.3	21092.9	23545.5	15816.4	16785	16831	14518.6	13216.4	14422.8	13677.8	15275.8	16508.3	16092.1
P68871	16	10	162.737	0.471368	0.565002	1.04001	0.108659	SARS-CoV-2 Positive	SARS-CoV-2 Negative	16112.5	HBB_HUMAN Hemoglobin subunit beta OS=Homo sapiens OX=9606 GN=HBB PE=1 SV=2	43452.6	40569.1	46848.3	52802.7	48015	42559.8	32747.9	38254.7	50774.7	55142.5	51303.3	50766.8	41236.7	44705.3	56280.8	39551	59976.2	51735.7	53880	51908.6	50120.9	45625.7	47422.9	39698	34279.9	36738.4	36804.1	38458.8	43582.1	38924.3
P0DP23;P0DP24;P0DP25	3	3	28.1589	0.490382	0.583564	1.04354	0.10364	SARS-CoV-2 Positive	SARS-CoV-2 Negative	16837.7	CALM1_HUMAN Calmodulin-1 OS=Homo sapiens OX=9606 GN=CALM1 PE=1 SV=1	3619.85	3946.2	3685.4	4299.85	3803.35	5419.93	3157.78	2564.67	3269.87	3799	4054.7	3945.53	3633.87	2843.98	3254.29	3569.89	4468.33	4665.22	5320.91	4229.97	3515.07	3336.05	3362.76	2800.63	3093.84	2550.52	2778.41	2469.84	3258.12	3571.74
P01833	54	48	375.562	0.513414	0.605675	1.03457	0.0980092	SARS-CoV-2 Negative	SARS-CoV-2 Positive	84481.2	PIGR_HUMAN Polymeric immunoglobulin receptor OS=Homo sapiens OX=9606 GN=PIGR PE=1 SV=4	53786.3	54715	56493.9	55279.8	61366.7	59968.1	42067.2	48935.2	51704.5	49551.6	59336	62633.6	49011.5	48821.5	60226.3	67941.2	64396.9	61878.6	61109.8	64283.8	57800	60207.7	64891.9	48080	46427.5	48327.6	46989.3	49292.5	48633.9	51775.1
P31947	2	2	10.5103	0.517191	0.605675	1.04121	0.0971299	SARS-CoV-2 Negative	SARS-CoV-2 Positive	27888.2	1433S_HUMAN 14-3-3 protein sigma OS=Homo sapiens OX=9606 GN=SFN PE=1 SV=1	11713.6	12157.7	12728.1	13022.5	12659.1	12530.1	9581.43	10265.1	11111.4	12585.6	12507.3	13974	11036.5	11247.1	12043.8	16268.6	15437.6	14015.6	14283.1	13785.3	12979.7	13156.5	12275.9	10517.7	9507.81	10229.3	10207.2	10889.1	11689.9	11303.2
Q13228	3	3	19.3173	0.521645	0.605675	1.18851	0.096108	SARS-CoV-2 Negative	SARS-CoV-2 Positive	52961.3	SBP1_HUMAN Methanethiol oxidase OS=Homo sapiens OX=9606 GN=SELENBP1 PE=1 SV=2	165.86	194.274	92.9242	175.816	103.855	206.554	195.919	97.674	91.3705	133.264	219.049	176.799	301.333	78.8551	201.196	165.973	250.137	289.842	380.72	126.655	329.81	78.3431	144.842	90.9761	251.333	90.3111	210.32	64.9169	207.507	212.021
P60174	12	11	87.1998	0.523609	0.605675	1.07671	0.0956628	SARS-CoV-2 Negative	SARS-CoV-2 Positive	31076.2	TPIS_HUMAN Triosephosphate isomerase OS=Homo sapiens OX=9606 GN=TPI1 PE=1 SV=3	773.007	946.749	564.465	537.811	563.308	658.348	660.556	416.054	483.744	682.482	964.95	738.396	765.87	513.601	716.085	690.522	851.317	900.433	1206.14	619.453	920.529	569.974	737.693	462.064	804.766	456.102	668.777	429.865	671.876	761.929
P55040	1	1	5.7334	0.528346	0.60691	1.13139	0.0946017	SARS-CoV-2 Positive	SARS-CoV-2 Negative	34348.7	GEM_HUMAN GTP-binding protein GEM OS=Homo sapiens OX=9606 GN=GEM PE=1 SV=1	31.1385	50.3956	31.1802	16.669	44.4122	56.565	10.344	18.3103	8.56461	46.4115	13.6258	8.83853	34.9093	25.7137	15.8904	32.8246	12.4931	32.5999	45.4947	26.3367	36.1528	8.94701	4.67485	15.337	21.0401	23.1583	7.09477	9.02116	48.4186	41.417
P80188	4	4	28.5857	0.541587	0.617829	1.09248	0.0917301	SARS-CoV-2 Positive	SARS-CoV-2 Negative	22759.2	NGAL_HUMAN Neutrophil gelatinase-associated lipocalin OS=Homo sapiens OX=9606 GN=LCN2 PE=1 SV=2	1475.26	1190.29	1045.49	1443.71	1278.5	1440.64	1052.67	766.972	541.442	1206.73	967.215	714.429	917.661	912.535	567.24	1195.57	1029.79	1083.05	1088.9	1197.48	900.508	984.833	941.637	776.621	829.719	631.863	721.214	791.752	1122.7	911.319
P02788	45	40	332.924	0.54971	0.622801	1.02111	0.0900353	SARS-CoV-2 Positive	SARS-CoV-2 Negative	80063.9	TRFL_HUMAN Lactotransferrin OS=Homo sapiens OX=9606 GN=LTF PE=1 SV=6	19270.6	17521.2	18431.4	19232.3	20142.9	19957.5	15913.8	15420.9	18214.6	17212.6	18303.1	17754.2	16200.4	16516.1	21161.7	22693.5	21642.2	19253.3	20557.8	20106.8	17523.6	17707.4	16688.4	16201.7	14895.2	15367.8	15241.3	15396.8	16739.3	15630.9
Q6SA08	1	1	7.2443	0.576224	0.648399	3.44378	0.0848384	SARS-CoV-2 Positive	SARS-CoV-2 Negative	37853.6	TSSK4_HUMAN Testis-specific serine/threonine-protein kinase 4 OS=Homo sapiens OX=9606 GN=TSSK4 PE=1 SV=1	82.2427	112.895	242.643	182.86	153.04	4183.3	68.1784	110.235	13.3136	231.637	75.7724	81.7963	96.1554	83.0017	21.2113	163.763	74.9734	183.356	353.283	85.7923	61.4804	81.2252	65.6045	40.8859	63.78	90.2761	48.5507	56.9398	186.14	110.225
B8ZZ34	2	2	11.3236	0.588724	0.651432	1.03968	0.0825573	SARS-CoV-2 Negative	SARS-CoV-2 Positive	42679.3	SHSA8_HUMAN Protein shisa-8 OS=Homo sapiens OX=9606 GN=SHISA8 PE=3 SV=3	3946.58	4572.42	5936.42	5757.54	4549.53	3370.26	3998.71	5632.55	5958.03	5587.09	5407.24	5572.62	5089.26	6207.79	5522.94	2837.89	6175.43	5299.16	4959.53	4746.71	6458.73	5639.74	5077.14	5633.03	5126.66	6171.96	5568.78	6170.63	5431.13	4872.43
P04745;P19961;P04746	38	35	261.116	0.590882	0.651432	1.03624	0.0821739	SARS-CoV-2 Negative	SARS-CoV-2 Positive	58452.2	AMY1_HUMAN Alpha-amylase 1 OS=Homo sapiens OX=9606 GN=AMY1A PE=1 SV=2	5252.22	5637.71	5940.87	5648.51	6385.17	7021.94	4244.64	5031.54	5054.3	5254.75	6327.13	5669.14	4764.68	5051.56	5899.83	6734.04	6537.95	6404.8	6721.91	7193.22	5925.84	6635.56	6479.56	4712.36	4454.79	4778.87	4815.14	4828.94	4834.4	5141.59
A5A3E0	29	4	194.201	0.595385	0.651432	1.02172	0.0813837	SARS-CoV-2 Positive	SARS-CoV-2 Negative	123099	POTEF_HUMAN POTE ankyrin domain family member F OS=Homo sapiens OX=9606 GN=POTEF PE=1 SV=2	79770	77401.2	91488	92840.9	95149.7	90876.9	62086.4	69891.7	77716.2	85835.4	90553.6	89765.5	77158	78459.3	85160.6	90742.2	105677	96485.6	102737	95738.8	83725.5	79859.1	76459.4	68486.8	63518	67394.6	66499.5	69918.6	78600.7	71861.9
Q6S8J3	28	2	191.064	0.595385	0.651432	1.02172	0.0813837	SARS-CoV-2 Positive	SARS-CoV-2 Negative	122961	POTEE_HUMAN POTE ankyrin domain family member E OS=Homo sapiens OX=9606 GN=POTEE PE=2 SV=3	22168.1	21509.8	25424.5	25800.4	26442.1	25254.6	17253.8	19422.9	21597.3	23853.6	25164.8	24945.8	21442.2	21803.8	23666.1	25217.2	29367.5	26813.3	28550.7	26605.8	23267.3	22192.8	21248	19032.5	17651.6	18728.9	18480.2	19430.3	21843.1	19970.4
sp|P59595|NCAP_CVHSA	70	67	330.283	0.59861	0.651432	1.02194	0.0808257	SARS-CoV-2 Positive	SARS-CoV-2 Negative	46025.1	Nucleoprotein OS=Human SARS coronavirus OX=694009 GN=N PE=1 SV=1	52360.1	49526.1	49153.1	49367	57695.4	61706.6	40125.8	41052.4	47686	47501.8	54859.4	54299.4	43500.2	44211.3	46443.9	60552.6	59028.8	58350.5	59740.7	58025	46809	48843.2	49220.5	40014.2	37960.7	38274.1	39477.5	39991.4	42313.6	45012.5
P62937	10	7	65.9827	0.611277	0.654109	1.01459	0.0786976	SARS-CoV-2 Positive	SARS-CoV-2 Negative	18240.6	PPIA_HUMAN Peptidyl-prolyl cis-trans isomerase A OS=Homo sapiens OX=9606 GN=PPIA PE=1 SV=2	2675.27	2906.19	2747.18	3032.57	2511.84	2727.98	2352.57	2433.83	2669.33	2923.23	2848.39	2945.29	2500.95	2627.58	2693.18	2345.89	2961.25	3035.82	3091.76	2758.36	2937.23	2818.24	2914.24	2446.85	2329.96	2386.5	2452.15	2533.76	2397.58	2602.09
P0CG40	2	1	11.2406	0.614099	0.654109	1.03571	0.0782369	SARS-CoV-2 Positive	SARS-CoV-2 Negative	49599.4	SP9_HUMAN Transcription factor Sp9 OS=Homo sapiens OX=9606 GN=SP9 PE=3 SV=1	3794.24	2722.93	2893.53	2752.33	4279.2	4109.12	2309.92	2287.63	2559.24	2776.43	2949.49	3638.92	2837.57	2507.27	2432.28	3919.89	3836.04	3423.48	3891.6	3836.48	2428.29	2649.37	2355.1	2433.54	2245.81	2204.96	2310.93	2216.39	3028.6	2523.24
P30086	1	1	6.6456	0.615723	0.654109	1.28766	0.0779741	SARS-CoV-2 Negative	SARS-CoV-2 Positive	21170.9	PEBP1_HUMAN Phosphatidylethanolamine-binding protein 1 OS=Homo sapiens OX=9606 GN=PEBP1 PE=1 SV=3	416.857	570.848	199.851	526.692	217.528	668.109	513.191	197.425	283.048	344.444	680.687	590.228	453.173	171.092	395.551	313.498	798.204	899.393	1413.78	247.793	1095.26	298.116	564.99	197.902	647.87	139.021	401.985	123.737	384.228	494.68
P12273	15	14	104.705	0.616888	0.654109	1.42975	0.0777864	SARS-CoV-2 Positive	SARS-CoV-2 Negative	16857.6	PIP_HUMAN Prolactin-inducible protein OS=Homo sapiens OX=9606 GN=PIP PE=1 SV=1	1516.98	1758.81	8066.99	3430.42	4168.76	1376.47	1222.39	3876.64	1318.72	1755.38	4798.79	3079.35	514.937	17709.5	523.349	2446.07	5689.57	8888.09	3168.14	2619.22	1237.3	2147.99	1618.64	2186.83	1143.97	722.581	2768.05	469.929	1716.58	1727.47
P29508	26	14	176.567	0.63066	0.663747	1.03159	0.0756297	SARS-CoV-2 Negative	SARS-CoV-2 Positive	44621.7	SPB3_HUMAN Serpin B3 OS=Homo sapiens OX=9606 GN=SERPINB3 PE=1 SV=2	98423.8	91087.4	112696	104638	102501	84348	65514	89223.2	94129.6	99608.1	101051	107029	86500.5	103345	90126.2	115918	109779	113954	101082	117470	101826	115094	103345	90582.9	64620.8	86196.6	79069.4	94166.6	94492.5	87800.6
P11684	4	4	32.6718	0.634003	0.663747	1.17858	0.075123	SARS-CoV-2 Positive	SARS-CoV-2 Negative	10221.9	UTER_HUMAN Uteroglobin OS=Homo sapiens OX=9606 GN=SCGB1A1 PE=1 SV=1	140.044	85.1042	103.333	417.513	97.3113	565.308	116.121	85.8036	91.9616	90.7842	158.434	1296.65	126.986	74.5044	45.2536	110.157	366.902	293.722	273.555	81.8836	446.389	123.334	138.464	82.1272	322.816	74.2292	164.225	71.3962	305.297	111.027
Q8TDL5	16	16	115.295	0.642706	0.668626	1.04806	0.0738335	SARS-CoV-2 Positive	SARS-CoV-2 Negative	52612.7	BPIB1_HUMAN BPI fold-containing family B member 1 OS=Homo sapiens OX=9606 GN=BPIFB1 PE=1 SV=1	2181.04	1192.78	1617.78	1281.47	2001.63	1135.77	1094.28	1187.04	1027.56	1268.41	1471.29	1232.37	814.078	1584.76	711.65	1516.68	1251.31	1622.82	1295.25	2550.91	991.006	1366.52	1327.21	1170.55	870.59	729.471	909.91	970.852	1301.63	1019.22
P02100;P69891;P69892	3	2	15.0718	0.651508	0.669604	1.01872	0.0725723	SARS-CoV-2 Positive	SARS-CoV-2 Negative	16259.9	HBE_HUMAN Hemoglobin subunit epsilon OS=Homo sapiens OX=9606 GN=HBE1 PE=1 SV=2	44694.9	37492.9	40213.3	41433.7	43704.7	44430.3	29853.4	33397.4	37838.1	49735.1	42993.4	39776.9	35455.4	36612.6	41334.3	47581.7	48293.8	47752.3	47224.7	47693.8	40185.1	41457.9	39705.7	32359.7	30096.6	31563.3	31184.7	32327.6	35104.9	35425.9
P02461	15	14	97.818	0.652028	0.669604	1.02033	0.0724992	SARS-CoV-2 Positive	SARS-CoV-2 Negative	139819	CO3A1_HUMAN Collagen alpha-1(III) chain OS=Homo sapiens OX=9606 GN=COL3A1 PE=1 SV=4	81595.3	82616	97575.1	100783	97512.8	97613.1	66502.2	75503.4	93235.1	88657.7	96719.8	101057	76565.6	86941	105428	92548	112477	99588.4	104739	103031	98653.5	95803.4	93293.9	75369.8	66940.7	73658	71981.5	74521.4	81472.6	77362.3
O75556	1	1	7.154	0.658937	0.669604	1.27142	0.0715409	SARS-CoV-2 Negative	SARS-CoV-2 Positive	11112	SG2A1_HUMAN Mammaglobin-B OS=Homo sapiens OX=9606 GN=SCGB2A1 PE=1 SV=1	34.7667	25.3659	32.0314	356.684	11.6044	17.0556	26.3458	43.0523	10.9805	30.3097	149.832	851.148	4.6093	79.5694	17.957	190.264	4.93304	13.3277	41.3052	60.1597	47.0783	40.3653	21.1015	358.349	21.0907	10.1777	1076.12	23.6482	39.1234	203.329
P0DOX3	1	1	5.214	0.659838	0.669604	1.01362	0.0714178	SARS-CoV-2 Positive	SARS-CoV-2 Negative	56794.7	IGD_HUMAN Immunoglobulin delta heavy chain OS=Homo sapiens OX=9606 PE=1 SV=1	4505.09	4532.96	4492.37	4332.68	4390.02	5153.9	3631.14	3637.23	4230.2	4425.6	4191.6	4298.78	4038.66	4080.81	4731.2	5507.28	4847.18	4842.21	4872.19	4916.2	4288.42	4220.52	4322.7	3653.22	3427.03	3631.84	3532.06	3742.77	4062.09	3937.55
Q9BUF5	4	1	26.3353	0.669126	0.671352	1.01095	0.0701742	SARS-CoV-2 Positive	SARS-CoV-2 Negative	50313.5	TBB6_HUMAN Tubulin beta-6 chain OS=Homo sapiens OX=9606 GN=TUBB6 PE=1 SV=1	3456.07	3918.37	4282.77	4985.16	3229.35	3041.34	3042.44	3340.59	3860.43	4002.35	4468.87	4260.13	3675.84	3754.19	4138.61	1578.45	5527.84	4824.33	4931.16	4136.41	4397.01	4014.05	4066.83	3352.98	3361.53	3208.3	3302.83	3338.22	3691	3103.33
P69905	9	9	108.278	0.670936	0.671352	1.13045	0.0699372	SARS-CoV-2 Positive	SARS-CoV-2 Negative	15314.6	HBA_HUMAN Hemoglobin subunit alpha OS=Homo sapiens OX=9606 GN=HBA1 PE=1 SV=2	9415.66	9914.5	11146.1	12160.9	10192.8	7462.18	9507.67	10331	11576.8	37634.8	10266.4	14673.9	10217.4	11135.1	8702.92	10297.4	12382.3	11313.5	10677.8	11859.1	11440.4	11517.3	10599	11175.1	8976.9	10158	10206.7	10678.4	12724.8	9059.35
P62736	13	1	87.9857	0.673736	0.671352	1.02462	0.0695737	SARS-CoV-2 Negative	SARS-CoV-2 Positive	42408.3	ACTA_HUMAN Actin_ aortic smooth muscle OS=Homo sapiens OX=9606 GN=ACTA2 PE=1 SV=1	4004.13	4323.87	4365.44	4793.98	4380.93	4191.27	3612.47	3820.2	4092.42	4145.49	4608.15	4649.17	3744.4	4022.23	4541.03	4957.66	5078.09	4984.73	4622.35	4594.95	4754.3	4763.49	4988.99	3799.76	3362.69	3723.74	3560.79	3968.18	3815.29	3878.52
Q9HD89	2	2	11.591	0.682999	0.676506	1.07782	0.0684002	SARS-CoV-2 Negative	SARS-CoV-2 Positive	12103.7	RETN_HUMAN Resistin OS=Homo sapiens OX=9606 GN=RETN PE=1 SV=1	9717.79	6662.05	8379.73	9785.74	16452	15134.9	10144.4	11408.5	11458.1	9216.64	9943.3	21313.1	10497.8	11983.2	14364.4	4969.03	10617.2	6860.51	10538.5	15443.9	23151.6	18908.3	16556.7	14351.8	12073.1	13195.4	12495.3	11350.1	10512.1	9170.33
P63261;P60709	21	9	159.777	0.687877	0.677283	1.02074	0.0677996	SARS-CoV-2 Negative	SARS-CoV-2 Positive	42135.1	ACTG_HUMAN Actin_ cytoplasmic 2 OS=Homo sapiens OX=9606 GN=ACTG1 PE=1 SV=1	10851	9976.23	10401.9	11005.7	14219.1	9664.13	10507.7	9129.75	9941.83	9795.47	10714.6	16533.9	11245.1	10574.6	11568.9	13151	13887.1	11226.3	12635.3	12855	11528.2	10282.7	8873.28	10451.9	10371.4	10007.1	11077.4	9649.94	14199.5	9379.65
P01703	1	1	6.2785	0.692687	0.677983	1.03071	0.0672191	SARS-CoV-2 Positive	SARS-CoV-2 Negative	12472.7	LV140_HUMAN Immunoglobulin lambda variable 1-40 OS=Homo sapiens OX=9606 GN=IGLV1-40 PE=1 SV=2	31.5352	34.7633	26.7018	46.9346	29.0419	25.267	63.9163	18.071	38.4626	37.1186	27.4937	36.1607	40.4958	43.5235	26.831	25.174	58.6064	66.1931	22.82	23.0812	20.712	32.9014	31.167	36.5023	30.6969	39.4296	23.0982	31.6855	24.5755	43.9949
Q8ND30	3	3	22.3931	0.709494	0.68675	1.02453	0.0652792	SARS-CoV-2 Negative	SARS-CoV-2 Positive	99114.1	LIPB2_HUMAN Liprin-beta-2 OS=Homo sapiens OX=9606 GN=PPFIBP2 PE=1 SV=3	12288.1	12805.7	15780.7	16975.5	11981.1	12681.3	9923.46	11350.8	12559.7	13335.3	14902.8	10827.1	11608.8	13688.1	12382.2	11495.9	17087.7	15870.4	15149.5	13244.3	15157.7	14317.7	15768.9	11866	10186.5	11487.4	10502.5	12033.5	11994.1	11664.8
Q06830	10	9	65.3294	0.713948	0.68675	1.16952	0.0647877	SARS-CoV-2 Negative	SARS-CoV-2 Positive	22338.5	PRDX1_HUMAN Peroxiredoxin-1 OS=Homo sapiens OX=9606 GN=PRDX1 PE=1 SV=1	855.335	2274.21	459.469	1399.51	668.419	2816.54	1607.85	284.105	325.629	859.437	2170.35	996.448	1529.11	331.734	1745.79	1187.42	1497.87	2531.25	5016.68	783.342	1717.87	407.482	1553.69	425.158	1645.19	651.785	1658.05	175.48	1340	838.943
P0DOY3	7	2	66.1103	0.715016	0.68675	1.0378	0.0646713	SARS-CoV-2 Negative	SARS-CoV-2 Positive	11436.6	IGLC3_HUMAN Immunoglobulin lambda constant 3 OS=Homo sapiens OX=9606 GN=IGLC3 PE=1 SV=1	100664	100018	105719	113294	119094	120180	77986.7	87228.9	89108.3	97224.7	115138	115165	89176.8	93001.3	97521.7	137679	134798	126805	129811	126077	108486	115003	111271	81583.1	77440	80527.8	80053.5	86319.3	89449	92690.1
P61626	21	19	143.65	0.720388	0.68675	1.01266	0.0640936	SARS-CoV-2 Negative	SARS-CoV-2 Positive	16993.3	LYSC_HUMAN Lysozyme C OS=Homo sapiens OX=9606 GN=LYZ PE=1 SV=1	29731.2	24392	31540.9	31730	31307.7	28298.1	17222.7	24630.9	15603.1	21083.5	34859.3	27670.4	20604.5	25422	16832.1	31067.3	30632.7	30154.7	29747.1	30057.7	26329.9	27709.3	28052.8	21234.2	19611.1	19595.6	24343.7	21833.6	23612.5	21766.9
P63267	13	2	87.0064	0.722403	0.68675	1.11275	0.0638804	SARS-CoV-2 Positive	SARS-CoV-2 Negative	42276.2	ACTH_HUMAN Actin_ gamma-enteric smooth muscle OS=Homo sapiens OX=9606 GN=ACTG2 PE=1 SV=1	179.669	151.568	168.32	447.501	182.411	353.658	127.15	189.999	85.9755	157.976	162.829	107.918	127.279	134.755	135.967	246.162	120.645	182.041	244.684	196.783	147.21	201.89	170.844	134.944	107.648	132.82	125.969	118.809	142.173	165.47
P06703	2	2	12.4279	0.728332	0.68843	1.08665	0.0632639	SARS-CoV-2 Negative	SARS-CoV-2 Positive	10236.8	S10A6_HUMAN Protein S100-A6 OS=Homo sapiens OX=9606 GN=S100A6 PE=1 SV=1	838.656	1028.8	499.427	801.024	467.436	1559.23	1005.35	283.22	329.16	634.564	905.665	536.235	1009.83	337.361	821.669	712.746	794.008	1205.46	2105.99	730.184	1148.5	413.826	664.28	422.994	943.217	449.279	751.177	233.362	716.892	723.881
P08603	12	11	79.4492	0.737667	0.693292	1.01474	0.0623254	SARS-CoV-2 Positive	SARS-CoV-2 Negative	143773	CFAH_HUMAN Complement factor H OS=Homo sapiens OX=9606 GN=CFH PE=1 SV=4	13058.2	11543.5	13685.5	13835.3	16111.8	15896.3	10052.4	11282.1	12626.9	12780.3	12767	15038.8	11757.4	12549	12710	12493.3	15612.4	13082.1	14636.3	15941.2	14603.7	14229	13883.5	11442.6	10017.3	11260.4	10523.5	11425.2	12263.6	11437.3
Q6P5S2	3	3	20.0611	0.751332	0.699154	1.04808	0.0610217	SARS-CoV-2 Negative	SARS-CoV-2 Positive	38268.2	LEG1H_HUMAN Protein LEG1 homolog OS=Homo sapiens OX=9606 GN=LEG1 PE=1 SV=2	199.961	129.86	112.021	144.885	431.728	516.95	127.772	208.654	104.2	103.214	284.081	349.319	105.226	135.026	138.577	142.776	165.824	145.313	197.267	418.228	376.246	402.482	472.779	116.611	144.573	133.445	146.54	124.317	114.879	138.844
P02753	1	1	5.4507	0.752358	0.699154	1.01921	0.0609271	SARS-CoV-2 Negative	SARS-CoV-2 Positive	23352.2	RET4_HUMAN Retinol-binding protein 4 OS=Homo sapiens OX=9606 GN=RBP4 PE=1 SV=3	6056.45	4510.56	5179.94	5347.84	4988.01	5094.46	4472.86	4527.93	6762.61	4979.44	5387.49	4679.1	4625.88	4435.22	5008.15	6846.79	6060.73	5930.04	5676.97	5840.19	4847.07	5513.13	4847.22	5287.63	4354.49	4739.92	4451.57	4440.93	4195.54	4484.65
P02812;P04280	3	3	20.9142	0.817799	0.755163	1.43832	0.0558032	SARS-CoV-2 Negative	SARS-CoV-2 Positive	40799.3	PRB2_HUMAN Basic salivary proline-rich protein 2 OS=Homo sapiens OX=9606 GN=PRB2 PE=1 SV=3	59.0488	72.6938	81.5603	93.5486	167.71	75.3252	58.2475	172.319	113.633	85.8318	311.321	127.856	411.404	174.698	338.892	73.2704	510.049	100.475	95.0014	94.6598	71.6583	76.3358	94.5957	55.0747	57.7698	837.076	181.451	206.011	844.249	73.8721
P08263	2	2	12.877	0.825418	0.755163	1.02002	0.0553183	SARS-CoV-2 Negative	SARS-CoV-2 Positive	25688.2	GSTA1_HUMAN Glutathione S-transferase A1 OS=Homo sapiens OX=9606 GN=GSTA1 PE=1 SV=3	2816.77	2847.19	2924.87	3502.28	2552.24	2346.51	2130.69	2566.38	2532.73	2823.07	3073.94	2745.5	2666	2771.26	2257.1	2108.76	3315.1	3105.36	3099.96	2910.41	3498.73	3533.05	3166.23	2406.92	2215.17	2325.27	2372.68	2493.49	2453.62	2363.79
P98194	3	1	25.2999	0.826325	0.755163	1.23701	0.0552621	SARS-CoV-2 Positive	SARS-CoV-2 Negative	101718	AT2C1_HUMAN Calcium-transporting ATPase type 2C member 1 OS=Homo sapiens OX=9606 GN=ATP2C1 PE=1 SV=3	834.835	951.205	1068.02	1559.89	940.489	3298.47	967.365	689.191	278.443	801.932	753.247	397.609	951.428	905.521	259.281	868.389	771.379	867.073	947.399	943.595	726.026	889.2	876.914	618.993	704.637	602.805	602.475	608.389	824.31	997.072
P06454	2	2	11.9501	0.85137	0.769848	1.00452	0.0538331	SARS-CoV-2 Positive	SARS-CoV-2 Negative	12203	PTMA_HUMAN Prothymosin alpha OS=Homo sapiens OX=9606 GN=PTMA PE=1 SV=2	43045.4	48780.5	52386.2	53854	49603.8	42446.8	33412.6	38524.2	46559.2	45939.9	49981	52612.9	38967.2	46071.9	49696.1	39224.4	59588.4	54529.4	53301.2	54488.8	51590.1	52322.7	51729.9	39612.6	34896.8	39072.6	37462.8	40352.8	41086	39512.6
Q9NQB0	1	1	13.1198	0.854909	0.769848	1.26941	0.0536502	SARS-CoV-2 Positive	SARS-CoV-2 Negative	68432.1	TF7L2_HUMAN Transcription factor 7-like 2 OS=Homo sapiens OX=9606 GN=TCF7L2 PE=1 SV=2	29308.6	48983.3	30634.6	27140.5	32047.5	3875.21	46095	21891.5	210089	55196.1	39090.7	40911.3	70995.1	49052.7	127385	45042.4	33923.7	38299.9	26574.2	45085.6	35326	34928.9	53526.8	45347.7	36176.4	51027.4	49063.8	37053.4	39619.7	84973
P04083	16	15	110.746	0.856356	0.769848	1.0006	0.0535767	SARS-CoV-2 Negative	SARS-CoV-2 Positive	38942.4	ANXA1_HUMAN Annexin A1 OS=Homo sapiens OX=9606 GN=ANXA1 PE=1 SV=2	41508.1	40153.1	46606.3	47964.1	47954.7	48500	32279.7	38302.4	42922.9	41260	48416	48660	38821.2	42381.3	47427.1	34454.3	57802.9	54312.1	52652	54067.1	47780.1	47116.6	48469.5	37006.7	32315.5	36742.4	35104.3	38454.4	40250	37019.1
P61978	3	2	17.1379	0.870962	0.775799	1.28397	0.0528787	SARS-CoV-2 Negative	SARS-CoV-2 Positive	51261.5	HNRPK_HUMAN Heterogeneous nuclear ribonucleoprotein K OS=Homo sapiens OX=9606 GN=HNRNPK PE=1 SV=1	13.0295	114.507	8.41884	23.63	13.1204	76.8829	89.0136	6.62256	3.80515	13.4199	53.67	42.38	72.8449	3.32678	118.33	5.34468	35.0974	94.8046	340.045	5.97284	92.3646	5.38605	37.1052	7.04196	81.4786	1.85629	68.5727	4.17401	38.1593	21.0285
P25311	11	10	76.4167	0.877498	0.775799	1.00105	0.0525917	SARS-CoV-2 Positive	SARS-CoV-2 Negative	34486.9	ZA2G_HUMAN Zinc-alpha-2-glycoprotein OS=Homo sapiens OX=9606 GN=AZGP1 PE=1 SV=2	7687.88	8144.32	8688.12	9365.31	8220.48	8104.41	6604.96	7568.62	7933.17	8003.84	8756.06	8914.14	7006.76	8151.41	8669.26	6709.75	10326.7	9804.16	9343.7	9247.61	8234.67	8764.7	8540.15	7378.45	6594.95	7301.95	7150.3	7747.69	7576.63	6969.14
Q96C90	1	1	5.2953	0.88142	0.775799	1.00849	0.0524269	SARS-CoV-2 Negative	SARS-CoV-2 Positive	16025	PP14B_HUMAN Protein phosphatase 1 regulatory subunit 14B OS=Homo sapiens OX=9606 GN=PPP1R14B PE=1 SV=3	2355.47	2128	2228.45	2347.88	2548.76	2336.72	2355.99	2569.64	2438.45	2381.29	2332.96	2908.72	2372.13	2335.27	2585.39	1765.61	2475.72	2393.21	2561.69	2965.78	2546.14	2532.82	2465.51	2286.64	2451.9	2469.43	2573.15	2509.33	2447.83	2087.73
P08727	2	1	12.6498	0.882908	0.775799	1.00029	0.0523658	SARS-CoV-2 Positive	SARS-CoV-2 Negative	44106.1	K1C19_HUMAN Keratin_ type I cytoskeletal 19 OS=Homo sapiens OX=9606 GN=KRT19 PE=1 SV=4	901.763	636.056	715.9	587.533	680.335	697.433	598.173	608.002	708.841	661.833	728.472	602.921	752.338	690.478	914.677	827.183	930.697	829.322	875.296	893.326	605.66	640.54	579.155	560.753	584.043	596.463	611.583	526.777	719.735	701.161
Q01469	3	3	16.5855	0.887854	0.775799	1.00149	0.0521685	SARS-CoV-2 Positive	SARS-CoV-2 Negative	15506.6	FABP5_HUMAN Fatty acid-binding protein 5 OS=Homo sapiens OX=9606 GN=FABP5 PE=1 SV=3	676.08	741.045	776.342	801.744	914.706	692.968	856.576	792.397	892.819	779.444	690.792	740.539	662.359	670.098	838.119	693.661	803.977	735.882	710.777	681.868	683.272	642.976	609.77	865.916	864.014	1013.29	862.04	940.213	696.009	705.268
P02042	10	4	102.435	0.901345	0.775799	1.00788	0.051675	SARS-CoV-2 Negative	SARS-CoV-2 Positive	16169.6	HBD_HUMAN Hemoglobin subunit delta OS=Homo sapiens OX=9606 GN=HBD PE=1 SV=2	8640.65	8254.05	8161.26	8019.79	8113.13	8712.54	7399.12	7017.1	7661.11	11055.4	9305.05	9874.67	8281.97	7681.21	8302.27	9632.81	9641.41	9675.54	10471.3	9554.92	8535.5	8852.89	8843.45	7338.5	6824.75	7120.1	7503.19	7262.56	8334.81	7884.72
P40394	4	4	22.702	0.907899	0.775799	1.01037	0.0514586	SARS-CoV-2 Negative	SARS-CoV-2 Positive	42279.7	ADH7_HUMAN Alcohol dehydrogenase class 4 mu/sigma chain OS=Homo sapiens OX=9606 GN=ADH7 PE=1 SV=2	2177.77	2202.97	2362.96	1970.8	2302.25	2591.42	1500.51	1720.99	1538.83	2004.87	2074.61	1907.09	2236.97	1892.93	1921.96	2514.94	2310.72	2446.49	2417.4	2620.18	2013.02	1906.47	2161.17	1633.1	1593.93	1605.66	1637.98	1808.37	1995.65	2057.03
P15018	2	2	11.6919	0.912618	0.775799	1.01289	0.0513122	SARS-CoV-2 Negative	SARS-CoV-2 Positive	22349.9	LIF_HUMAN Leukemia inhibitory factor OS=Homo sapiens OX=9606 GN=LIF PE=1 SV=1	20213.9	20347.3	20996.2	20443.3	22759.5	20146.9	15730.2	16898.3	19137.2	19205	21417.9	21154.2	18359.6	18155.2	20620.8	24848.3	25348.5	23032.8	23833.4	22562.3	19685.4	20363.9	19372	17064.5	16088	16749.6	16380.1	17153.2	18712.2	18201.5
Q04917	1	1	5.3177	0.919168	0.775799	1.01881	0.0511221	SARS-CoV-2 Negative	SARS-CoV-2 Positive	28389.9	1433F_HUMAN 14-3-3 protein eta OS=Homo sapiens OX=9606 GN=YWHAH PE=1 SV=4	2466.84	2744.9	2246.83	2768.35	2843.64	4135	2214.79	2061.39	2163.98	2082.83	2544.57	2132.03	2227.77	1981.3	2495.26	5081.3	2808.1	3134.26	3162.66	2907.11	1782.3	2383.5	2825.58	2002.78	1809.79	1772.17	1838.02	1938.86	1917.04	2443.95
P04075	5	5	31.6736	0.920926	0.775799	1.01755	0.0510736	SARS-CoV-2 Positive	SARS-CoV-2 Negative	39876.3	ALDOA_HUMAN Fructose-bisphosphate aldolase A OS=Homo sapiens OX=9606 GN=ALDOA PE=1 SV=2	1322.89	1552.44	1508.54	1170.43	1549.65	804.326	1223.63	1461.56	716.607	1149.82	832.499	1281.62	1201.31	1151.98	287.505	2125.24	694.597	712.035	733.519	1007.26	689.985	1097.62	1871.1	1312.75	1418.49	1023.96	839.194	1586.7	960.219	845.188
P31949	3	3	23.7263	0.922878	0.775799	1.22051	0.0510211	SARS-CoV-2 Negative	SARS-CoV-2 Positive	11854.5	S10AB_HUMAN Protein S100-A11 OS=Homo sapiens OX=9606 GN=S100A11 PE=1 SV=2	232.533	452.885	92.0811	210.928	140.357	220.943	343.621	45.498	45.0567	251.867	255.395	143.098	416.368	59.5672	388.774	94.6821	163.876	437.122	1237.59	60.6982	418.2	92.2774	250.786	73.8278	347.742	53.4214	324.96	23.56	279.105	168.571
P10599	8	8	52.8633	0.92962	0.775799	1.00175	0.0508498	SARS-CoV-2 Negative	SARS-CoV-2 Positive	12022.7	THIO_HUMAN Thioredoxin OS=Homo sapiens OX=9606 GN=TXN PE=1 SV=3	8532.85	7436.52	5898.82	7340.35	13613	17102.9	6934.24	5212.57	5325.84	6046.57	7575.09	5659.84	5867.37	4574.68	6060.6	16037.2	9849.35	9133.42	9456.21	8601.25	5924.05	7339.76	6578.83	4997.58	5652.9	4891.29	5452.29	4740.55	5683.49	9041.7
Q03181	1	1	5.4368	0.930632	0.775799	1.01403	0.0508254	SARS-CoV-2 Positive	SARS-CoV-2 Negative	50701.9	PPARD_HUMAN Peroxisome proliferator-activated receptor delta OS=Homo sapiens OX=9606 GN=PPARD PE=1 SV=1	73.7463	61.0473	75.0349	43.7254	48.195	23.3897	40.4357	46.3363	30.8102	80.9434	10.7088	112.893	94.4385	92.5822	21.996	19.8012	27.9284	18.8979	25.8529	62.558	54.3301	37.7827	26.7805	86.6329	44.2013	64.182	67.1309	74.744	161.243	72.3702
P08670	6	6	37.0001	0.932076	0.775799	1.00109	0.0507913	SARS-CoV-2 Positive	SARS-CoV-2 Negative	53708.8	VIME_HUMAN Vimentin OS=Homo sapiens OX=9606 GN=VIM PE=1 SV=4	21129.6	18610.9	22523.1	21195.7	21708.1	18371.6	14852.6	17867.6	21955.7	20493.3	21775.3	22018.5	18254.6	19490.1	24482.2	24101.4	24520.7	24245.4	22143.7	25370.2	19071.9	20040.2	20759.3	18455.8	16308.4	17911.9	16996.3	18399.3	18101.1	17970.7
P02452	4	3	23.8406	0.93633	0.775799	1.00608	0.050695	SARS-CoV-2 Positive	SARS-CoV-2 Negative	139968	CO1A1_HUMAN Collagen alpha-1(I) chain OS=Homo sapiens OX=9606 GN=COL1A1 PE=1 SV=5	5696.79	5591.19	7300.1	6540.7	5950.87	4050.5	4307.44	5471.12	6154.57	6316.47	6200.15	6765.88	5699.39	6507.73	6181.62	4483.69	7051.08	6625.89	6512.55	6694.44	6698.19	6172.01	5958.26	5732.66	4589.02	5725.68	5173.58	5774.09	6153.91	4853.16
P54108	3	3	17.6101	0.938018	0.775799	1.02319	0.0506586	SARS-CoV-2 Negative	SARS-CoV-2 Positive	28542.8	CRIS3_HUMAN Cysteine-rich secretory protein 3 OS=Homo sapiens OX=9606 GN=CRISP3 PE=1 SV=1	193.664	195.146	252.314	207.673	218.755	342.822	172.401	183.094	148.694	181.98	219.124	179.684	166.954	239.461	253.961	323.664	324.942	260.042	269.608	225.864	222.374	230.447	211.542	135.144	228.899	148.503	146.79	163.136	157.17	180.774
P48594	17	3	114.906	0.946215	0.778685	1.00633	0.0504956	SARS-CoV-2 Negative	SARS-CoV-2 Positive	45025.1	SPB4_HUMAN Serpin B4 OS=Homo sapiens OX=9606 GN=SERPINB4 PE=1 SV=2	20555.3	19386.5	23286.8	22549	22013.1	18730.2	14640.1	18781.4	21859.1	21105.5	21533	23018.6	18505.8	22077.7	21275.5	21896	24152.6	24047.5	21316.1	24488.5	21528.7	23567.2	21808.7	19703.5	14378.9	18849.8	17405	19959.5	19946	18226.7
P04080	3	3	17.3952	0.959909	0.786044	1.07786	0.0502751	SARS-CoV-2 Positive	SARS-CoV-2 Negative	11196.6	CYTB_HUMAN Cystatin-B OS=Homo sapiens OX=9606 GN=CSTB PE=1 SV=2	405.321	366.958	180.419	389.485	326.657	953.942	568.27	225.087	214.564	288.91	338.952	148.599	283.339	146.763	504.967	328.65	345.319	282.097	515.418	275.491	285.946	552.014	135.132	352.496	499.891	241.068	270.957	184.527	375.435	311.882
P04406	5	5	35.2355	0.965739	0.786923	1.00096	0.0502009	SARS-CoV-2 Negative	SARS-CoV-2 Positive	36224.4	G3P_HUMAN Glyceraldehyde-3-phosphate dehydrogenase OS=Homo sapiens OX=9606 GN=GAPDH PE=1 SV=3	4989.75	5432.4	5529.57	5554.64	4865.99	4265.32	3923.62	4366.98	4969.84	5286.03	5778.76	5345.01	4684.32	4892.12	4967.23	4924.1	5749.75	5933.01	5796.74	5463.85	5669.36	5366.44	5224.83	4445.7	3920.21	4340.77	4179.93	4385	4893.53	4630.26
P00558	6	5	35.791	0.971768	0.787954	1.0037	0.0501364	SARS-CoV-2 Positive	SARS-CoV-2 Negative	45014	PGK1_HUMAN Phosphoglycerate kinase 1 OS=Homo sapiens OX=9606 GN=PGK1 PE=1 SV=3	1429.77	1514.3	1589.87	1594.58	1035.95	820.801	1209.94	1252.13	1561.95	1550.3	1638.86	1557.11	1389.09	1448.52	1739.72	1120.11	1657.74	1773.07	1714.35	1507.89	1641.92	1440.78	1573.52	1274.67	1153.92	1252.71	1204.81	1238.32	1419.55	1280.85
P0CG38;P0CG39	8	2	58.5482	0.985805	0.79475	1.00769	0.0500345	SARS-CoV-2 Negative	SARS-CoV-2 Positive	122936	POTEI_HUMAN POTE ankyrin domain family member I OS=Homo sapiens OX=9606 GN=POTEI PE=3 SV=1	42069.2	42635.5	46670.4	51999.3	51060.8	44216.2	34198.9	38699.4	35988.8	41896.7	49059.3	50769	38785.9	42293.8	44227.1	46343.1	57778.8	51172.9	53036.8	48270.1	49436.7	48131.8	47681.3	32330.3	35288.8	36314.5	37074.9	38809.4	40480.2	37455.6
Q9BYX7	4	2	27.9228	0.9919	0.79475	1.00115	0.0500112	SARS-CoV-2 Negative	SARS-CoV-2 Positive	42358.5	ACTBM_HUMAN Putative beta-actin-like protein 3 OS=Homo sapiens OX=9606 GN=POTEKP PE=5 SV=1	526.496	508.858	580.91	527.876	549.212	613.495	386.789	446.649	450.76	426.875	583.15	571.835	487.548	442.221	587.555	609.214	627.577	592.942	601.402	572.957	502.157	490.61	567.222	425.075	446.393	434.095	438.974	445.332	452.397	492.706
Q99935	2	2	12.7343	0.994563	0.79475	1.23586	0.0500051	SARS-CoV-2 Positive	SARS-CoV-2 Negative	27273.5	PROL1_HUMAN Opiorphin prepropeptide OS=Homo sapiens OX=9606 GN=OPRPN PE=1 SV=2	0.437002	0.000278202	1.37585	3.52612	0	0	0.964336	0.498425	0.520241	4.3294	72.6358	21.4198	0.0682557	0.66862	0	1.15666	0.177651	0.659607	2.39082	1.02512	3.88207	0.739082	0.337006	66.2026	0.778067	0.137179	7.03609	0.00391809	1.6031	0.000318291
