# Supplementary material for: Proteins associated with neutrophil degranulation are upregulated in nasopharyngeal swabs from SARS-CoV-2 patients
Source: PLoS One. 2020 Oct 20;15(10):e0240012. doi: 10.1371/journal.pone.0240012 (PMC7575075; doi:10.1371/journal.pone.0240012)
Supplement: S2 Table — (XLS) [file pone.0240012.s002.xls]

## Sheet: Peptide_data
							Best identification
Peptide identifier	Ions used in quantitation	Ions	Deconvoluted peptide ions	Deconvoluted charges	Retention time (min)	Neutral mass	Score	Sequence	Modifications	Accession	Description
28.06_1442.6346n	0	1	#16170	2	28.0584	1442.63	9.2972	YICENQDSISSK	[3] Carbamidomethyl C	P02768	ALBU_HUMAN Serum albumin OS=Homo sapiens OX=9606 GN=ALB PE=1 SV=2
28.26_1442.6883n	0	1	#20368	2	28.2639	1442.69	8.8348	YICENQDSISSK	[3] Carbamidomethyl C	P02768	ALBU_HUMAN Serum albumin OS=Homo sapiens OX=9606 GN=ALB PE=1 SV=2
28.30_1442.6348n	0	1	#10291	2	28.2996	1442.63	9.2972	YICENQDSISSK	[3] Carbamidomethyl C	P02768	ALBU_HUMAN Serum albumin OS=Homo sapiens OX=9606 GN=ALB PE=1 SV=2
28.48_1442.6483n	1	1	#7	2	28.4782	1442.65	9.2972	YICENQDSISSK	[3] Carbamidomethyl C	P02768	ALBU_HUMAN Serum albumin OS=Homo sapiens OX=9606 GN=ALB PE=1 SV=2
28.58_1442.6330n	0	1	#1228	2	28.5828	1442.63	6.9554	YICENQDSISSK	[3] Carbamidomethyl C	P02768	ALBU_HUMAN Serum albumin OS=Homo sapiens OX=9606 GN=ALB PE=1 SV=2
40.19_1638.9371n	2	2	#19,#686	2,3	40.1907	1638.94	9.6503	KVPQVSTPTLVEVSR		P02768	ALBU_HUMAN Serum albumin OS=Homo sapiens OX=9606 GN=ALB PE=1 SV=2
40.30_1638.9306n	0	1	#27461	3	40.3023	1638.93	9.6503	KVPQVSTPTLVEVSR		P02768	ALBU_HUMAN Serum albumin OS=Homo sapiens OX=9606 GN=ALB PE=1 SV=2
40.30_1638.9281n	0	1	#33186	3	40.3023	1638.93	9.6503	KVPQVSTPTLVEVSR		P02768	ALBU_HUMAN Serum albumin OS=Homo sapiens OX=9606 GN=ALB PE=1 SV=2
27.94_1137.4998n	0	1	#38	2	27.9368	1137.5	9.8863	CCTESLVNR	[1] Carbamidomethyl C|[2] Carbamidomethyl C	P02768	ALBU_HUMAN Serum albumin OS=Homo sapiens OX=9606 GN=ALB PE=1 SV=2
27.94_1137.4902n	0	1	#12689	2	27.9368	1137.49	9.61	CCTESLVNR	[1] Carbamidomethyl C|[2] Carbamidomethyl C	P02768	ALBU_HUMAN Serum albumin OS=Homo sapiens OX=9606 GN=ALB PE=1 SV=2
28.16_1137.4904n	0	1	#9873	2	28.1575	1137.49	9.8863	CCTESLVNR	[1] Carbamidomethyl C|[2] Carbamidomethyl C	P02768	ALBU_HUMAN Serum albumin OS=Homo sapiens OX=9606 GN=ALB PE=1 SV=2
28.08_1137.4912n	0	1	#5986	2	28.0759	1137.49	9.0706	CCTESLVNR	[1] Carbamidomethyl C|[2] Carbamidomethyl C	P02768	ALBU_HUMAN Serum albumin OS=Homo sapiens OX=9606 GN=ALB PE=1 SV=2
43.19_1510.8351n	0	1	#17972	2	43.185	1510.84	9.7655	VPQVSTPTLVEVSR		P02768	ALBU_HUMAN Serum albumin OS=Homo sapiens OX=9606 GN=ALB PE=1 SV=2
43.20_1510.8372n	0	1	#164	2	43.2022	1510.84	9.9376	VPQVSTPTLVEVSR		P02768	ALBU_HUMAN Serum albumin OS=Homo sapiens OX=9606 GN=ALB PE=1 SV=2
43.25_1510.8431n	0	1	#39446	2	43.2537	1510.84	9.6791	VPQVSTPTLVEVSR		P02768	ALBU_HUMAN Serum albumin OS=Homo sapiens OX=9606 GN=ALB PE=1 SV=2
43.27_1510.8227n	0	1	#6050	3	43.2708	1510.82	9.8062	VPQVSTPTLVEVSR		P02768	ALBU_HUMAN Serum albumin OS=Homo sapiens OX=9606 GN=ALB PE=1 SV=2
38.43_926.4884n	1	1	#176	2	38.4262	926.488	9.9854	YLYEIAR		P02768	ALBU_HUMAN Serum albumin OS=Homo sapiens OX=9606 GN=ALB PE=1 SV=2
38.43_926.4846n	0	1	#5358	2	38.4262	926.485	9.9854	YLYEIAR		P02768	ALBU_HUMAN Serum albumin OS=Homo sapiens OX=9606 GN=ALB PE=1 SV=2
38.46_926.4861n	0	1	#18061	2	38.4605	926.486	9.9854	YLYEIAR		P02768	ALBU_HUMAN Serum albumin OS=Homo sapiens OX=9606 GN=ALB PE=1 SV=2
31.54_788.4648n	0	1	#271	2	31.5425	788.465	9.9962	LVTDLTK		P02768	ALBU_HUMAN Serum albumin OS=Homo sapiens OX=9606 GN=ALB PE=1 SV=2
53.07_2044.0896n	0	1	#22148	3	53.0686	2044.09	9.6368	VFDEFKPLVEEPQNLIK		P02768	ALBU_HUMAN Serum albumin OS=Homo sapiens OX=9606 GN=ALB PE=1 SV=2
53.10_2044.0911n	0	1	#1814	2	53.1029	2044.09	9.6368	VFDEFKPLVEEPQNLIK		P02768	ALBU_HUMAN Serum albumin OS=Homo sapiens OX=9606 GN=ALB PE=1 SV=2
53.13_2044.0910n	0	1	#554	3	53.1315	2044.09	9.6368	VFDEFKPLVEEPQNLIK		P02768	ALBU_HUMAN Serum albumin OS=Homo sapiens OX=9606 GN=ALB PE=1 SV=2
39.42_1148.6105n	0	1	#806	2	39.4157	1148.61	9.5381	LVNEVTEFAK		P02768	ALBU_HUMAN Serum albumin OS=Homo sapiens OX=9606 GN=ALB PE=1 SV=2
40.18_1032.5989n	0	1	#808	2	40.1822	1032.6	0	KVPQVSTPTL		P02768	ALBU_HUMAN Serum albumin OS=Homo sapiens OX=9606 GN=ALB PE=1 SV=2
53.10_1341.6312n	0	1	#866	2	53.1029	1341.63	9.5037	AVMDDFAAFVEK		P02768	ALBU_HUMAN Serum albumin OS=Homo sapiens OX=9606 GN=ALB PE=1 SV=2
24.39_1073.5339n	0	2	#985,#8502	2,3	24.3884	1073.53	9.4112	LDELRDEGK		P02768	ALBU_HUMAN Serum albumin OS=Homo sapiens OX=9606 GN=ALB PE=1 SV=2
47.47_1656.7589n	0	1	#1044	2	47.4691	1656.76	9.8449	QNCELFEQLGEYK	[3] Carbamidomethyl C	P02768	ALBU_HUMAN Serum albumin OS=Homo sapiens OX=9606 GN=ALB PE=1 SV=2
40.16_588.3239n	0	1	#1103	2	40.165	588.324	0	VEVSR		P02768	ALBU_HUMAN Serum albumin OS=Homo sapiens OX=9606 GN=ALB PE=1 SV=2
33.66_1225.5939n	0	2	#1119,#7778	2,3	33.6569	1225.59	9.3952	FKDLGEENFK		P02768	ALBU_HUMAN Serum albumin OS=Homo sapiens OX=9606 GN=ALB PE=1 SV=2
33.61_1225.5954n	0	1	#10741	2	33.614	1225.6	9.3952	FKDLGEENFK		P02768	ALBU_HUMAN Serum albumin OS=Homo sapiens OX=9606 GN=ALB PE=1 SV=2
36.86_1016.5280n	0	1	#8536	2	36.8588	1016.53	9.5781	SLHTLFGDK		P02768	ALBU_HUMAN Serum albumin OS=Homo sapiens OX=9606 GN=ALB PE=1 SV=2
37.08_1016.5304n	0	1	#1151	2	37.0819	1016.53	9.5781	SLHTLFGDK		P02768	ALBU_HUMAN Serum albumin OS=Homo sapiens OX=9606 GN=ALB PE=1 SV=2
31.25_921.4435n	0	1	#15924	2	31.2503	921.444	7.1435	AEFAEVSK	[N-term] Acetyl N-TERM	P02768	ALBU_HUMAN Serum albumin OS=Homo sapiens OX=9606 GN=ALB PE=1 SV=2
39.98_921.4449n	0	1	#13888	2	39.9819	921.445	7.4782	AEFAEVSK	[N-term] Acetyl N-TERM	P02768	ALBU_HUMAN Serum albumin OS=Homo sapiens OX=9606 GN=ALB PE=1 SV=2
40.05_921.4470n	0	1	#1158	2	40.0506	921.447	7.4782	AEFAEVSK	[N-term] Acetyl N-TERM	P02768	ALBU_HUMAN Serum albumin OS=Homo sapiens OX=9606 GN=ALB PE=1 SV=2
22.80_1497.5771n	0	1	#1201	2	22.7964	1497.58	9.5409	TCVADESAENCDK	[2] Carbamidomethyl C|[11] Carbamidomethyl C	P02768	ALBU_HUMAN Serum albumin OS=Homo sapiens OX=9606 GN=ALB PE=1 SV=2
57.76_2973.3437n	0	1	#1243	3	57.7588	2973.34	9.7591	SHCIAEVENDEMPADLPSLAADFVESK	[3] Carbamidomethyl C	P02768	ALBU_HUMAN Serum albumin OS=Homo sapiens OX=9606 GN=ALB PE=1 SV=2
50.70_2259.0166n	0	2	#6906,#1261	2,3	50.7036	2259.02	9.4095	EFNAETFTFHADICTLSEK	[14] Carbamidomethyl C	P02768	ALBU_HUMAN Serum albumin OS=Homo sapiens OX=9606 GN=ALB PE=1 SV=2
27.51_1545.7833n	0	2	#1295,#6586	3,4	27.5106	1545.78	8.3412	LKECCEKPLLEK	[4] Carbamidomethyl C|[5] Carbamidomethyl C	P02768	ALBU_HUMAN Serum albumin OS=Homo sapiens OX=9606 GN=ALB PE=1 SV=2
27.57_1545.7910n	0	1	#40799	3	27.572	1545.79	8.1448	LKECCEKPLLEK	[4] Carbamidomethyl C|[5] Carbamidomethyl C	P02768	ALBU_HUMAN Serum albumin OS=Homo sapiens OX=9606 GN=ALB PE=1 SV=2
27.38_1370.5746n	0	1	#1330	2	27.3773	1370.57	9.2904	AAFTECCQAADK	[6] Carbamidomethyl C|[7] Carbamidomethyl C	P02768	ALBU_HUMAN Serum albumin OS=Homo sapiens OX=9606 GN=ALB PE=1 SV=2
38.39_650.3390n	0	1	#1352	2	38.3918	650.339	0	YEIAR		P02768	ALBU_HUMAN Serum albumin OS=Homo sapiens OX=9606 GN=ALB PE=1 SV=2
46.81_2777.3480n	0	3	#6320,#1566,#2606	3,4,5	46.8113	2777.35	9.403	LVRPEVDVMCTAFHDNEETFLKK	[10] Carbamidomethyl C	P02768	ALBU_HUMAN Serum albumin OS=Homo sapiens OX=9606 GN=ALB PE=1 SV=2
46.87_2777.3412n	0	1	#36073	4	46.8743	2777.34	8.8523	LVRPEVDVMCTAFHDNEETFLKK	[10] Carbamidomethyl C	P02768	ALBU_HUMAN Serum albumin OS=Homo sapiens OX=9606 GN=ALB PE=1 SV=2
46.94_2777.3672n	0	1	#18301	4	46.9429	2777.37	9.3452	LVRPEVDVMCTAFHDNEETFLKK	[10] Carbamidomethyl C	P02768	ALBU_HUMAN Serum albumin OS=Homo sapiens OX=9606 GN=ALB PE=1 SV=2
34.35_2584.1231n	0	2	#2726,#1789	3,4	34.3464	2584.12	9.8393	VHTECCHGDLLECADDRADLAK	[5] Carbamidomethyl C|[6] Carbamidomethyl C|[13] Carbamidomethyl C	P02768	ALBU_HUMAN Serum albumin OS=Homo sapiens OX=9606 GN=ALB PE=1 SV=2
48.42_2584.1107n	0	1	#15765	3	48.4243	2584.11	5.9227	VHTECCHGDLLECADDRADLAK	[5] Carbamidomethyl C|[6] Carbamidomethyl C|[13] Carbamidomethyl C	P02768	ALBU_HUMAN Serum albumin OS=Homo sapiens OX=9606 GN=ALB PE=1 SV=2
34.35_932.5169n	0	1	#1815	2	34.3464	932.517	8.8395	LCTVATLR	[2] Carbamidomethyl C	P02768	ALBU_HUMAN Serum albumin OS=Homo sapiens OX=9606 GN=ALB PE=1 SV=2
27.97_983.4509n	0	1	#1877	2	27.9713	983.451	9.6431	TYETTLEK		P02768	ALBU_HUMAN Serum albumin OS=Homo sapiens OX=9606 GN=ALB PE=1 SV=2
27.99_983.4793n	0	1	#2407	2	27.9887	983.479	9.6431	TYETTLEK		P02768	ALBU_HUMAN Serum albumin OS=Homo sapiens OX=9606 GN=ALB PE=1 SV=2
54.21_2989.3386n	0	1	#1963	3	54.2069	2989.34	9.4014	SHCIAEVENDEMPADLPSLAADFVESK	[3] Carbamidomethyl C|[12] Oxidation M	P02768	ALBU_HUMAN Serum albumin OS=Homo sapiens OX=9606 GN=ALB PE=1 SV=2
62.17_1638.7759n	0	1	#2109	2	62.1744	1638.78	9.0431	DVFLGMFLYEYAR	[6] Oxidation M	P02768	ALBU_HUMAN Serum albumin OS=Homo sapiens OX=9606 GN=ALB PE=1 SV=2
40.12_1411.7652n	0	1	#4914	2	40.1192	1411.77	0	PQVSTPTLVEVSR		P02768	ALBU_HUMAN Serum albumin OS=Homo sapiens OX=9606 GN=ALB PE=1 SV=2
40.15_1411.7693n	0	1	#2116	2	40.1478	1411.77	0	PQVSTPTLVEVSR		P02768	ALBU_HUMAN Serum albumin OS=Homo sapiens OX=9606 GN=ALB PE=1 SV=2
40.20_1411.7682n	0	1	#23753	2	40.1993	1411.77	0	PQVSTPTLVEVSR		P02768	ALBU_HUMAN Serum albumin OS=Homo sapiens OX=9606 GN=ALB PE=1 SV=2
29.38_1433.5281n	0	1	#2141	2	29.3763	1433.53	9.5067	ETYGEMADCCAK	[9] Carbamidomethyl C|[10] Carbamidomethyl C	P02768	ALBU_HUMAN Serum albumin OS=Homo sapiens OX=9606 GN=ALB PE=1 SV=2
42.85_981.5862n	0	1	#2221	2	42.8476	981.586	0	QTALVELVK	[C-term] Dehydrated	P02768	ALBU_HUMAN Serum albumin OS=Homo sapiens OX=9606 GN=ALB PE=1 SV=2
37.59_1127.6893n	0	1	#11746	2	37.5909	1127.69	9.6457	KQTALVELVK		P02768	ALBU_HUMAN Serum albumin OS=Homo sapiens OX=9606 GN=ALB PE=1 SV=2
37.66_1127.6932n	0	1	#2354	2	37.6596	1127.69	9.6457	KQTALVELVK		P02768	ALBU_HUMAN Serum albumin OS=Homo sapiens OX=9606 GN=ALB PE=1 SV=2
23.51_1196.5196n	0	1	#7523	2	23.5149	1196.52	7.8026	DVCKNYAEAK	[3] Carbamidomethyl C	P02768	ALBU_HUMAN Serum albumin OS=Homo sapiens OX=9606 GN=ALB PE=1 SV=2
24.11_1196.5442n	0	1	#4988	2	24.1112	1196.54	6.7469	DVCKNYAEAK	[3] Carbamidomethyl C	P02768	ALBU_HUMAN Serum albumin OS=Homo sapiens OX=9606 GN=ALB PE=1 SV=2
24.11_1196.5193n	0	1	#16897	2	24.1112	1196.52	6.7469	DVCKNYAEAK	[3] Carbamidomethyl C	P02768	ALBU_HUMAN Serum albumin OS=Homo sapiens OX=9606 GN=ALB PE=1 SV=2
24.15_1196.5204n	0	1	#2376	2	24.1457	1196.52	6.7469	DVCKNYAEAK	[3] Carbamidomethyl C	P02768	ALBU_HUMAN Serum albumin OS=Homo sapiens OX=9606 GN=ALB PE=1 SV=2
27.14_1074.5035n	0	1	#2379	2	27.1393	1074.5	9.4962	NECFLQHK	[3] Carbamidomethyl C	P02768	ALBU_HUMAN Serum albumin OS=Homo sapiens OX=9606 GN=ALB PE=1 SV=2
31.22_1074.5023n	0	1	#8510	2	31.2159	1074.5	6.8206	NECFLQHK	[3] Carbamidomethyl C	P02768	ALBU_HUMAN Serum albumin OS=Homo sapiens OX=9606 GN=ALB PE=1 SV=2
56.91_1897.9871n	0	1	#12460	2	56.9066	1897.99	9.502	RHPYFYAPELLFFAK		P02768	ALBU_HUMAN Serum albumin OS=Homo sapiens OX=9606 GN=ALB PE=1 SV=2
56.96_1897.9881n	0	1	#2456	3	56.9581	1897.99	9.502	RHPYFYAPELLFFAK		P02768	ALBU_HUMAN Serum albumin OS=Homo sapiens OX=9606 GN=ALB PE=1 SV=2
30.78_2085.8365n	0	2	#10551,#2917	2,3	30.7751	2085.84	9.5971	VHTECCHGDLLECADDR	[5] Carbamidomethyl C|[6] Carbamidomethyl C|[13] Carbamidomethyl C	P02768	ALBU_HUMAN Serum albumin OS=Homo sapiens OX=9606 GN=ALB PE=1 SV=2
30.80_2085.8264n	0	2	#40812,#19121	2,3	30.8008	2085.83	9.5971	VHTECCHGDLLECADDR	[5] Carbamidomethyl C|[6] Carbamidomethyl C|[13] Carbamidomethyl C	P02768	ALBU_HUMAN Serum albumin OS=Homo sapiens OX=9606 GN=ALB PE=1 SV=2
30.83_2085.8316n	0	1	#43694	4	30.8266	2085.83	8.3492	VHTECCHGDLLECADDR	[5] Carbamidomethyl C|[6] Carbamidomethyl C|[13] Carbamidomethyl C	P02768	ALBU_HUMAN Serum albumin OS=Homo sapiens OX=9606 GN=ALB PE=1 SV=2
44.90_1666.7686n	0	1	#2945	2	44.8952	1666.77	0	RPCFSALEVDETYV	[3] Carbamidomethyl C	P02768	ALBU_HUMAN Serum albumin OS=Homo sapiens OX=9606 GN=ALB PE=1 SV=2
23.67_1551.5972n	0	2	#6108,#2956	2,3	23.6697	1551.6	9.4784	CCAAADPHECYAK	[1] Carbamidomethyl C|[2] Carbamidomethyl C|[10] Carbamidomethyl C	P02768	ALBU_HUMAN Serum albumin OS=Homo sapiens OX=9606 GN=ALB PE=1 SV=2
42.80_999.5964n	0	1	#3047	2	42.7961	999.596	9.8203	QTALVELVK		P02768	ALBU_HUMAN Serum albumin OS=Homo sapiens OX=9606 GN=ALB PE=1 SV=2
27.10_1713.8017n	0	1	#3102	3	27.1028	1713.8	9.4301	QEPERNECFLQHK	[8] Carbamidomethyl C	P02768	ALBU_HUMAN Serum albumin OS=Homo sapiens OX=9606 GN=ALB PE=1 SV=2
43.72_2544.1091n	0	1	#3956	3	43.717	2544.11	7.0719	EFNAETFTFHADICTLSEKER	[14] Carbamidomethyl C	P02768	ALBU_HUMAN Serum albumin OS=Homo sapiens OX=9606 GN=ALB PE=1 SV=2
51.51_2544.1154n	0	1	#15763	3	51.5129	2544.12	6.9162	EFNAETFTFHADICTLSEKER	[14] Carbamidomethyl C	P02768	ALBU_HUMAN Serum albumin OS=Homo sapiens OX=9606 GN=ALB PE=1 SV=2
28.60_879.4343n	0	1	#4141	2	28.6003	879.434	9.4552	AEFAEVSK		P02768	ALBU_HUMAN Serum albumin OS=Homo sapiens OX=9606 GN=ALB PE=1 SV=2
44.90_1909.9238n	0	1	#4232	3	44.8952	1909.92	9.8174	RPCFSALEVDETYVPK	[3] Carbamidomethyl C	P02768	ALBU_HUMAN Serum albumin OS=Homo sapiens OX=9606 GN=ALB PE=1 SV=2
61.30_1741.8856n	0	2	#4380,#15340	2,3	61.305	1741.89	9.549	HPYFYAPELLFFAK		P02768	ALBU_HUMAN Serum albumin OS=Homo sapiens OX=9606 GN=ALB PE=1 SV=2
61.05_1741.8812n	0	1	#41295	3	61.0533	1741.88	8.7056	HPYFYAPELLFFAK		P02768	ALBU_HUMAN Serum albumin OS=Homo sapiens OX=9606 GN=ALB PE=1 SV=2
49.69_2649.2531n	0	2	#4784,#4465	3,4	49.6883	2649.25	9.4165	LVRPEVDVMCTAFHDNEETFLK	[10] Carbamidomethyl C	P02768	ALBU_HUMAN Serum albumin OS=Homo sapiens OX=9606 GN=ALB PE=1 SV=2
49.72_2649.2453n	0	1	#25312	4	49.7226	2649.25	9.4165	LVRPEVDVMCTAFHDNEETFLK	[10] Carbamidomethyl C	P02768	ALBU_HUMAN Serum albumin OS=Homo sapiens OX=9606 GN=ALB PE=1 SV=2
27.32_939.4459n	0	1	#4685	2	27.3229	939.446	9.3247	DDNPNLPR		P02768	ALBU_HUMAN Serum albumin OS=Homo sapiens OX=9606 GN=ALB PE=1 SV=2
27.88_1465.7040n	0	1	#6306	3	27.8845	1465.7	8.2171	VTKCCTESLVNR	[4] Carbamidomethyl C|[5] Carbamidomethyl C	P02768	ALBU_HUMAN Serum albumin OS=Homo sapiens OX=9606 GN=ALB PE=1 SV=2
28.69_1465.7036n	0	1	#4770	3	28.6888	1465.7	7.7225	VTKCCTESLVNR	[4] Carbamidomethyl C|[5] Carbamidomethyl C	P02768	ALBU_HUMAN Serum albumin OS=Homo sapiens OX=9606 GN=ALB PE=1 SV=2
30.55_1465.6318n	0	1	#4769	2	30.552	1465.63	6.9794	VTKCCTESLVNR	[4] Carbamidomethyl C|[5] Carbamidomethyl C	P02768	ALBU_HUMAN Serum albumin OS=Homo sapiens OX=9606 GN=ALB PE=1 SV=2
46.82_1466.8326n	0	2	#10390,#4807	2,3	46.8228	1466.83	9.2575	RHPDYSVVLLLR		P02768	ALBU_HUMAN Serum albumin OS=Homo sapiens OX=9606 GN=ALB PE=1 SV=2
27.41_1304.6232n	0	1	#5089	2	27.4133	1304.62	8.617	ECCEKPLLEK	[2] Carbamidomethyl C|[3] Carbamidomethyl C	P02768	ALBU_HUMAN Serum albumin OS=Homo sapiens OX=9606 GN=ALB PE=1 SV=2
27.50_1304.6222n	0	1	#10433	2	27.5019	1304.62	8.617	ECCEKPLLEK	[2] Carbamidomethyl C|[3] Carbamidomethyl C	P02768	ALBU_HUMAN Serum albumin OS=Homo sapiens OX=9606 GN=ALB PE=1 SV=2
27.55_1304.6111n	0	1	#27865	2	27.5545	1304.61	8.617	ECCEKPLLEK	[2] Carbamidomethyl C|[3] Carbamidomethyl C	P02768	ALBU_HUMAN Serum albumin OS=Homo sapiens OX=9606 GN=ALB PE=1 SV=2
47.40_1357.6286n	0	1	#5115	2	47.4004	1357.63	8.8692	AVMDDFAAFVEK	[3] Oxidation M	P02768	ALBU_HUMAN Serum albumin OS=Homo sapiens OX=9606 GN=ALB PE=1 SV=2
48.85_1357.6339n	0	1	#8167	2	48.8533	1357.63	7.0161	AVMDDFAAFVEK	[3] Oxidation M	P02768	ALBU_HUMAN Serum albumin OS=Homo sapiens OX=9606 GN=ALB PE=1 SV=2
40.16_638.3747n	0	1	#5276	2	40.165	638.375	0	KVPQVS		P02768	ALBU_HUMAN Serum albumin OS=Homo sapiens OX=9606 GN=ALB PE=1 SV=2
56.96_963.5426n	0	1	#10436	2	56.9581	963.543	0	PELLFFAK		P02768	ALBU_HUMAN Serum albumin OS=Homo sapiens OX=9606 GN=ALB PE=1 SV=2
56.98_963.5414n	0	1	#29416	2	56.9752	963.541	0	PELLFFAK		P02768	ALBU_HUMAN Serum albumin OS=Homo sapiens OX=9606 GN=ALB PE=1 SV=2
61.32_963.5426n	0	1	#6004	2	61.3221	963.543	0	PELLFFAK		P02768	ALBU_HUMAN Serum albumin OS=Homo sapiens OX=9606 GN=ALB PE=1 SV=2
61.34_963.5436n	0	1	#30023	2	61.3393	963.544	0	PELLFFAK		P02768	ALBU_HUMAN Serum albumin OS=Homo sapiens OX=9606 GN=ALB PE=1 SV=2
35.16_1054.5705n	0	1	#6098	2	35.1643	1054.57	8.6377	KYLYEIAR		P02768	ALBU_HUMAN Serum albumin OS=Homo sapiens OX=9606 GN=ALB PE=1 SV=2
30.81_1299.5562n	0	1	#6487	2	30.8094	1299.56	0	HGDLLECADDR	[7] Carbamidomethyl C	P02768	ALBU_HUMAN Serum albumin OS=Homo sapiens OX=9606 GN=ALB PE=1 SV=2
63.65_2673.3019n	0	2	#6725,#11435	3,4	63.6529	2673.3	8.9317	RMPCAEDYLSVVLNQLCVLHEK	[4] Carbamidomethyl C|[17] Carbamidomethyl C	P02768	ALBU_HUMAN Serum albumin OS=Homo sapiens OX=9606 GN=ALB PE=1 SV=2
63.20_2673.3039n	0	1	#14601	4	63.1982	2673.3	9.1111	RMPCAEDYLSVVLNQLCVLHEK	[4] Carbamidomethyl C|[17] Carbamidomethyl C	P02768	ALBU_HUMAN Serum albumin OS=Homo sapiens OX=9606 GN=ALB PE=1 SV=2
63.23_2673.3088n	0	1	#7138	3	63.2325	2673.31	9.1111	RMPCAEDYLSVVLNQLCVLHEK	[4] Carbamidomethyl C|[17] Carbamidomethyl C	P02768	ALBU_HUMAN Serum albumin OS=Homo sapiens OX=9606 GN=ALB PE=1 SV=2
43.77_1404.6538n	0	1	#6873	2	43.7685	1404.65	0	RPCFSALEVDET	[3] Carbamidomethyl C	P02768	ALBU_HUMAN Serum albumin OS=Homo sapiens OX=9606 GN=ALB PE=1 SV=2
44.90_1404.6344n	0	1	#12693	2	44.8952	1404.63	0	RPCFSALEVDET	[3] Carbamidomethyl C	P02768	ALBU_HUMAN Serum albumin OS=Homo sapiens OX=9606 GN=ALB PE=1 SV=2
37.08_816.4121n	0	1	#7195	2	37.0819	816.412	0	HTLFGDK		P02768	ALBU_HUMAN Serum albumin OS=Homo sapiens OX=9606 GN=ALB PE=1 SV=2
27.32_709.3871n	0	1	#7767	2	27.3229	709.387	0	NPNLPR		P02768	ALBU_HUMAN Serum albumin OS=Homo sapiens OX=9606 GN=ALB PE=1 SV=2
40.15_551.3426n	0	1	#7999	2	40.1478	551.343	0	KVPQV		P02768	ALBU_HUMAN Serum albumin OS=Homo sapiens OX=9606 GN=ALB PE=1 SV=2
53.02_1171.5233n	0	1	#8270	2	53.0172	1171.52	0	MDDFAAFVEK		P02768	ALBU_HUMAN Serum albumin OS=Homo sapiens OX=9606 GN=ALB PE=1 SV=2
53.09_1171.5243n	0	1	#32957	2	53.0858	1171.52	0	MDDFAAFVEK		P02768	ALBU_HUMAN Serum albumin OS=Homo sapiens OX=9606 GN=ALB PE=1 SV=2
48.49_2545.1472n	0	1	#8336	3	48.4929	2545.15	6.4569	EFNAETFTFHADICTLSEKER	[3] Deamidation N|[14] Carbamidomethyl C	P02768	ALBU_HUMAN Serum albumin OS=Homo sapiens OX=9606 GN=ALB PE=1 SV=2
24.04_1449.5245n	0	1	#8430	2	24.0424	1449.52	8.5722	ETYGEMADCCAK	[6] Oxidation M|[9] Carbamidomethyl C|[10] Carbamidomethyl C	P02768	ALBU_HUMAN Serum albumin OS=Homo sapiens OX=9606 GN=ALB PE=1 SV=2
44.36_1498.5540n	0	1	#8519	2	44.3633	1498.55	7.0162	TCVADESAENCDK	[2] Carbamidomethyl C|[10] Deamidation N|[11] Carbamidomethyl C	P02768	ALBU_HUMAN Serum albumin OS=Homo sapiens OX=9606 GN=ALB PE=1 SV=2
56.96_934.4451n	0	1	#8554	2	56.9581	934.445	0	RHPYFYA		P02768	ALBU_HUMAN Serum albumin OS=Homo sapiens OX=9606 GN=ALB PE=1 SV=2
56.96_934.4449n	0	1	#15819	2	56.9581	934.445	0	RHPYFYA		P02768	ALBU_HUMAN Serum albumin OS=Homo sapiens OX=9606 GN=ALB PE=1 SV=2
41.50_2793.3374n	0	2	#8839,#11091	4,5	41.4977	2793.34	8.3543	LVRPEVDVMCTAFHDNEETFLKK	[9] Oxidation M|[10] Carbamidomethyl C	P02768	ALBU_HUMAN Serum albumin OS=Homo sapiens OX=9606 GN=ALB PE=1 SV=2
30.83_1208.4717n	0	1	#8926	2	30.8266	1208.47	0	VHTECCHGDL	[5] Carbamidomethyl C|[6] Carbamidomethyl C	P02768	ALBU_HUMAN Serum albumin OS=Homo sapiens OX=9606 GN=ALB PE=1 SV=2
34.36_1208.4719n	0	1	#11023	2	34.3636	1208.47	0	VHTECCHGDL	[5] Carbamidomethyl C|[6] Carbamidomethyl C	P02768	ALBU_HUMAN Serum albumin OS=Homo sapiens OX=9606 GN=ALB PE=1 SV=2
34.43_1208.4844n	0	1	#24856	2	34.4322	1208.48	0	VHTECCHGDL	[5] Carbamidomethyl C|[6] Carbamidomethyl C	P02768	ALBU_HUMAN Serum albumin OS=Homo sapiens OX=9606 GN=ALB PE=1 SV=2
44.24_1681.9337n	0	1	#9331	2	44.2432	1681.93	7.9582	KVPQVSTPTLVEVSR	[N-term] Acetyl N-TERM|[4] Deamidation Q	P02768	ALBU_HUMAN Serum albumin OS=Homo sapiens OX=9606 GN=ALB PE=1 SV=2
38.68_1149.5916n	0	1	#9494	2	38.6835	1149.59	8.4517	LVNEVTEFAK	[3] Deamidation N	P02768	ALBU_HUMAN Serum albumin OS=Homo sapiens OX=9606 GN=ALB PE=1 SV=2
44.91_1567.6977n	0	1	#9859	2	44.9124	1567.7	0	RPCFSALEVDETY	[3] Carbamidomethyl C	P02768	ALBU_HUMAN Serum albumin OS=Homo sapiens OX=9606 GN=ALB PE=1 SV=2
26.95_1456.6887n	0	1	#11187	3	26.9492	1456.69	0	PERNECFLQHK	[6] Carbamidomethyl C	P02768	ALBU_HUMAN Serum albumin OS=Homo sapiens OX=9606 GN=ALB PE=1 SV=2
26.97_1456.6901n	0	1	#29605	3	26.967	1456.69	0	PERNECFLQHK	[6] Carbamidomethyl C	P02768	ALBU_HUMAN Serum albumin OS=Homo sapiens OX=9606 GN=ALB PE=1 SV=2
33.61_1078.5297n	0	1	#11237	2	33.614	1078.53	0	KDLGEENFK		P02768	ALBU_HUMAN Serum albumin OS=Homo sapiens OX=9606 GN=ALB PE=1 SV=2
33.70_1078.5290n	0	1	#17353	2	33.6998	1078.53	0	KDLGEENFK		P02768	ALBU_HUMAN Serum albumin OS=Homo sapiens OX=9606 GN=ALB PE=1 SV=2
40.15_471.2443n	0	1	#11309	2	40.1478	471.244	0	EVSR		P02768	ALBU_HUMAN Serum albumin OS=Homo sapiens OX=9606 GN=ALB PE=1 SV=2
47.50_1931.0299n	0	1	#12036	3	47.5034	1931.03	8.9551	SLHTLFGDKLCTVATLR	[11] Carbamidomethyl C	P02768	ALBU_HUMAN Serum albumin OS=Homo sapiens OX=9606 GN=ALB PE=1 SV=2
44.86_831.4047n	0	1	#12354	2	44.8609	831.405	0	RPCFSAL	[3] Carbamidomethyl C	P02768	ALBU_HUMAN Serum albumin OS=Homo sapiens OX=9606 GN=ALB PE=1 SV=2
27.19_1058.5408n	0	1	#19091	2	27.1943	1058.54	6.6997	SLHTLFGDK	[N-term] Acetyl N-TERM	P02768	ALBU_HUMAN Serum albumin OS=Homo sapiens OX=9606 GN=ALB PE=1 SV=2
27.23_1058.5429n	0	1	#13441	2	27.231	1058.54	6.6997	SLHTLFGDK	[N-term] Acetyl N-TERM	P02768	ALBU_HUMAN Serum albumin OS=Homo sapiens OX=9606 GN=ALB PE=1 SV=2
46.81_836.3919n	0	1	#13589	2	46.8056	836.392	0	RHPDYSV		P02768	ALBU_HUMAN Serum albumin OS=Homo sapiens OX=9606 GN=ALB PE=1 SV=2
46.81_854.4020n	0	1	#15100	2	46.8056	854.402	0	RHPDYSV		P02768	ALBU_HUMAN Serum albumin OS=Homo sapiens OX=9606 GN=ALB PE=1 SV=2
53.10_711.4272n	0	1	#13714	2	53.1029	711.427	0	PQNLIK		P02768	ALBU_HUMAN Serum albumin OS=Homo sapiens OX=9606 GN=ALB PE=1 SV=2
50.03_1310.7304n	0	1	#14098	2	50.0315	1310.73	8.9567	HPDYSVVLLLR		P02768	ALBU_HUMAN Serum albumin OS=Homo sapiens OX=9606 GN=ALB PE=1 SV=2
63.64_1537.8273n	0	1	#14271	2	63.6443	1537.83	0	SVVLNQLCVLHEK	[8] Carbamidomethyl C	P02768	ALBU_HUMAN Serum albumin OS=Homo sapiens OX=9606 GN=ALB PE=1 SV=2
63.66_1537.8247n	0	1	#30713	2	63.6615	1537.82	0	SVVLNQLCVLHEK	[8] Carbamidomethyl C	P02768	ALBU_HUMAN Serum albumin OS=Homo sapiens OX=9606 GN=ALB PE=1 SV=2
64.63_2533.1958n	0	1	#14395	3	64.6338	2533.2	8.5332	MPCAEDYLSVVLNQLCVLHEK	[1] Oxidation M|[3] Carbamidomethyl C|[16] Carbamidomethyl C	P02768	ALBU_HUMAN Serum albumin OS=Homo sapiens OX=9606 GN=ALB PE=1 SV=2
40.44_812.4854n	0	1	#14874	2	40.4395	812.485	0	QNALLVR		P02768	ALBU_HUMAN Serum albumin OS=Homo sapiens OX=9606 GN=ALB PE=1 SV=2
48.65_1657.7406n	0	1	#15586	2	48.6474	1657.74	8.2614	QNCELFEQLGEYK	[2] Deamidation N|[3] Carbamidomethyl C	P02768	ALBU_HUMAN Serum albumin OS=Homo sapiens OX=9606 GN=ALB PE=1 SV=2
46.81_755.3337n	0	1	#16438	2	46.8056	755.334	0	RHPDYS		P02768	ALBU_HUMAN Serum albumin OS=Homo sapiens OX=9606 GN=ALB PE=1 SV=2
46.81_737.3225n	0	1	#20156	2	46.8056	737.323	0	RHPDYS		P02768	ALBU_HUMAN Serum albumin OS=Homo sapiens OX=9606 GN=ALB PE=1 SV=2
49.67_907.5119n	0	1	#16528	2	49.6712	907.512	0	LVRPEVDV		P02768	ALBU_HUMAN Serum albumin OS=Homo sapiens OX=9606 GN=ALB PE=1 SV=2
19.90_1383.6523n	0	1	#41579	2	19.8962	1383.65	7.3345	AVMDDFAAFVEK	[N-term] Acetyl N-TERM	P02768	ALBU_HUMAN Serum albumin OS=Homo sapiens OX=9606 GN=ALB PE=1 SV=2
20.17_1383.6381n	0	1	#16819	2	20.165	1383.64	7.4133	AVMDDFAAFVEK	[N-term] Acetyl N-TERM	P02768	ALBU_HUMAN Serum albumin OS=Homo sapiens OX=9606 GN=ALB PE=1 SV=2
44.33_1480.5429n	0	1	#17311	2	44.329	1480.54	0	TCVADESAENCDK	[2] Carbamidomethyl C|[10] Deamidation N|[11] Carbamidomethyl C|[C-term] Dehydrated	P02768	ALBU_HUMAN Serum albumin OS=Homo sapiens OX=9606 GN=ALB PE=1 SV=2
49.71_1741.7430n	0	2	#17611,#25093	2,3	49.7055	1741.74	0	MCTAFHDNEETFLK	[2] Carbamidomethyl C	P02768	ALBU_HUMAN Serum albumin OS=Homo sapiens OX=9606 GN=ALB PE=1 SV=2
53.07_1897.9834n	0	1	#17675	2	53.0686	1897.98	7.3212	HPYFYAPELLFFAKR		P02768	ALBU_HUMAN Serum albumin OS=Homo sapiens OX=9606 GN=ALB PE=1 SV=2
63.27_1135.4791n	0	1	#17905	2	63.2668	1135.48	0	RMPCAEDYL	[4] Carbamidomethyl C	P02768	ALBU_HUMAN Serum albumin OS=Homo sapiens OX=9606 GN=ALB PE=1 SV=2
23.53_806.3296n	0	1	#18307	2	23.5321	806.33	0	HECYAK	[3] Carbamidomethyl C	P02768	ALBU_HUMAN Serum albumin OS=Homo sapiens OX=9606 GN=ALB PE=1 SV=2
61.67_2689.2979n	0	1	#18370	3	61.6653	2689.3	8.8138	RMPCAEDYLSVVLNQLCVLHEK	[2] Oxidation M|[4] Carbamidomethyl C|[17] Carbamidomethyl C	P02768	ALBU_HUMAN Serum albumin OS=Homo sapiens OX=9606 GN=ALB PE=1 SV=2
61.72_2689.2963n	0	1	#25363	4	61.7168	2689.3	8.8138	RMPCAEDYLSVVLNQLCVLHEK	[2] Oxidation M|[4] Carbamidomethyl C|[17] Carbamidomethyl C	P02768	ALBU_HUMAN Serum albumin OS=Homo sapiens OX=9606 GN=ALB PE=1 SV=2
34.33_1321.5554n	0	1	#18483	2	34.3293	1321.56	0	VHTECCHGDLL	[5] Carbamidomethyl C|[6] Carbamidomethyl C	P02768	ALBU_HUMAN Serum albumin OS=Homo sapiens OX=9606 GN=ALB PE=1 SV=2
46.79_808.4431n	0	1	#18666	2	46.7884	808.443	0	LVRPEVD		P02768	ALBU_HUMAN Serum albumin OS=Homo sapiens OX=9606 GN=ALB PE=1 SV=2
49.72_808.4405n	0	1	#31062	2	49.7226	808.441	0	LVRPEVD		P02768	ALBU_HUMAN Serum albumin OS=Homo sapiens OX=9606 GN=ALB PE=1 SV=2
53.09_1553.8801n	0	1	#18790	2	53.0858	1553.88	0	FKPLVEEPQNLIK		P02768	ALBU_HUMAN Serum albumin OS=Homo sapiens OX=9606 GN=ALB PE=1 SV=2
56.91_1160.5420n	0	1	#18876	2	56.9066	1160.54	0	RHPYFYAPE		P02768	ALBU_HUMAN Serum albumin OS=Homo sapiens OX=9606 GN=ALB PE=1 SV=2
57.26_1160.5401n	0	1	#30021	2	57.2612	1160.54	0	RHPYFYAPE		P02768	ALBU_HUMAN Serum albumin OS=Homo sapiens OX=9606 GN=ALB PE=1 SV=2
30.79_635.2322n	0	1	#18954	2	30.7922	635.232	0	CADDR	[1] Carbamidomethyl C	P02768	ALBU_HUMAN Serum albumin OS=Homo sapiens OX=9606 GN=ALB PE=1 SV=2
50.66_1668.7440n	0	1	#22907	2	50.6607	1668.74	0	TFTFHADICTLSEK	[9] Carbamidomethyl C	P02768	ALBU_HUMAN Serum albumin OS=Homo sapiens OX=9606 GN=ALB PE=1 SV=2
50.73_1668.7798n	0	1	#18959	2	50.7293	1668.78	0	TFTFHADICTLSEK	[9] Carbamidomethyl C	P02768	ALBU_HUMAN Serum albumin OS=Homo sapiens OX=9606 GN=ALB PE=1 SV=2
32.81_595.3437n	0	1	#19370	2	32.8102	595.344	0	PNLPR		P02768	ALBU_HUMAN Serum albumin OS=Homo sapiens OX=9606 GN=ALB PE=1 SV=2
56.89_863.4076n	0	1	#26914	2	56.8894	863.408	0	RHPYFY		P02768	ALBU_HUMAN Serum albumin OS=Homo sapiens OX=9606 GN=ALB PE=1 SV=2
56.96_863.4077n	0	1	#19600	2	56.9581	863.408	0	RHPYFY		P02768	ALBU_HUMAN Serum albumin OS=Homo sapiens OX=9606 GN=ALB PE=1 SV=2
61.27_778.3430n	0	1	#19683	2	61.2707	778.343	0	HPYFYA		P02768	ALBU_HUMAN Serum albumin OS=Homo sapiens OX=9606 GN=ALB PE=1 SV=2
33.61_689.3374n	0	1	#20297	2	33.614	689.337	0	FKDLGE		P02768	ALBU_HUMAN Serum albumin OS=Homo sapiens OX=9606 GN=ALB PE=1 SV=2
50.71_1797.8229n	0	1	#20421	2	50.7122	1797.82	0	ETFTFHADICTLSEK	[10] Carbamidomethyl C	P02768	ALBU_HUMAN Serum albumin OS=Homo sapiens OX=9606 GN=ALB PE=1 SV=2
34.33_1244.5467n	0	1	#20510	2	34.3293	1244.55	0	ECADDRADLAK	[2] Carbamidomethyl C	P02768	ALBU_HUMAN Serum albumin OS=Homo sapiens OX=9606 GN=ALB PE=1 SV=2
25.54_1498.6249n	0	1	#20855	3	25.5414	1498.62	8.7507	ADDKETCFAEEGK	[7] Carbamidomethyl C	P02768	ALBU_HUMAN Serum albumin OS=Homo sapiens OX=9606 GN=ALB PE=1 SV=2
30.74_1095.3847n	0	1	#25466	2	30.7408	1095.38	0	VHTECCHGD	[5] Carbamidomethyl C|[6] Carbamidomethyl C	P02768	ALBU_HUMAN Serum albumin OS=Homo sapiens OX=9606 GN=ALB PE=1 SV=2
34.31_1095.3878n	0	1	#21857	2	34.3121	1095.39	0	VHTECCHGD	[5] Carbamidomethyl C|[6] Carbamidomethyl C	P02768	ALBU_HUMAN Serum albumin OS=Homo sapiens OX=9606 GN=ALB PE=1 SV=2
58.23_2518.1925n	0	1	#21873	3	58.2336	2518.19	8.3258	MPCAEDYLSVVLNQLCVLHEK	[3] Carbamidomethyl C|[13] Deamidation N|[16] Carbamidomethyl C	P02768	ALBU_HUMAN Serum albumin OS=Homo sapiens OX=9606 GN=ALB PE=1 SV=2
47.88_2526.1391n	0	1	#22350	4	47.8809	2526.14	0	EFNAETFTFHADICTLSEKER	[14] Carbamidomethyl C|[C-term] Dehydrated	P02768	ALBU_HUMAN Serum albumin OS=Homo sapiens OX=9606 GN=ALB PE=1 SV=2
52.93_1323.6183n	0	1	#22487	2	52.9314	1323.62	0	AVMDDFAAFVEK	[C-term] Dehydrated	P02768	ALBU_HUMAN Serum albumin OS=Homo sapiens OX=9606 GN=ALB PE=1 SV=2
49.69_1038.5526n	0	1	#22577	2	49.6883	1038.55	0	LVRPEVDVM		P02768	ALBU_HUMAN Serum albumin OS=Homo sapiens OX=9606 GN=ALB PE=1 SV=2
47.93_1012.5874n	0	1	#22874	2	47.9324	1012.59	7.0829	LVAASQAALGL		P02768	ALBU_HUMAN Serum albumin OS=Homo sapiens OX=9606 GN=ALB PE=1 SV=2
63.27_1650.9117n	0	1	#23551	2	63.2668	1650.91	0	LSVVLNQLCVLHEK	[9] Carbamidomethyl C	P02768	ALBU_HUMAN Serum albumin OS=Homo sapiens OX=9606 GN=ALB PE=1 SV=2
47.95_711.3897n	0	1	#23653	2	47.9496	711.39	0	ASQAALGL		P02768	ALBU_HUMAN Serum albumin OS=Homo sapiens OX=9606 GN=ALB PE=1 SV=2
63.25_1022.3948n	0	1	#23766	2	63.2497	1022.39	0	RMPCAEDY	[4] Carbamidomethyl C	P02768	ALBU_HUMAN Serum albumin OS=Homo sapiens OX=9606 GN=ALB PE=1 SV=2
27.38_1789.8031n	0	1	#24216	3	27.3773	1789.8	5.6121	AVMDDFAAFVEKCCK	[13] Carbamidomethyl C|[14] Carbamidomethyl C	P02768	ALBU_HUMAN Serum albumin OS=Homo sapiens OX=9606 GN=ALB PE=1 SV=2
27.43_1228.4865n	0	1	#24853	2	27.4312	1228.49	0	FTECCQAADK	[4] Carbamidomethyl C|[5] Carbamidomethyl C	P02768	ALBU_HUMAN Serum albumin OS=Homo sapiens OX=9606 GN=ALB PE=1 SV=2
49.62_1450.6709n	0	1	#25101	2	49.6197	1450.67	0	TAFHDNEETFLK		P02768	ALBU_HUMAN Serum albumin OS=Homo sapiens OX=9606 GN=ALB PE=1 SV=2
19.47_2301.0263n	0	1	#25266	4	19.4672	2301.03	6.3524	EFNAETFTFHADICTLSEK	[N-term] Acetyl N-TERM|[14] Carbamidomethyl C	P02768	ALBU_HUMAN Serum albumin OS=Homo sapiens OX=9606 GN=ALB PE=1 SV=2
56.89_1273.6250n	0	1	#30340	2	56.8894	1273.63	0	RHPYFYAPEL		P02768	ALBU_HUMAN Serum albumin OS=Homo sapiens OX=9606 GN=ALB PE=1 SV=2
57.28_1273.6257n	0	1	#39403	2	57.2784	1273.63	0	RHPYFYAPEL		P02768	ALBU_HUMAN Serum albumin OS=Homo sapiens OX=9606 GN=ALB PE=1 SV=2
57.31_1273.6216n	0	1	#25517	2	57.3127	1273.62	0	RHPYFYAPEL		P02768	ALBU_HUMAN Serum albumin OS=Homo sapiens OX=9606 GN=ALB PE=1 SV=2
46.74_693.4161n	0	1	#26310	2	46.737	693.416	0	LVRPEV		P02768	ALBU_HUMAN Serum albumin OS=Homo sapiens OX=9606 GN=ALB PE=1 SV=2
63.30_1222.5096n	0	1	#27039	2	63.3011	1222.51	0	RMPCAEDYLS	[4] Carbamidomethyl C	P02768	ALBU_HUMAN Serum albumin OS=Homo sapiens OX=9606 GN=ALB PE=1 SV=2
39.79_895.3405n	0	1	#27096	2	39.7932	895.34	5.9484	CCKADDK	[1] Carbamidomethyl C|[2] Carbamidomethyl C	P02768	ALBU_HUMAN Serum albumin OS=Homo sapiens OX=9606 GN=ALB PE=1 SV=2
46.81_612.4309n	0	1	#27206	2	46.8056	612.431	0	VLLLR		P02768	ALBU_HUMAN Serum albumin OS=Homo sapiens OX=9606 GN=ALB PE=1 SV=2
23.24_1197.5354n	0	1	#28033	2	23.2397	1197.54	9.1682	ETCFAEEGKK	[3] Carbamidomethyl C	P02768	ALBU_HUMAN Serum albumin OS=Homo sapiens OX=9606 GN=ALB PE=1 SV=2
29.97_1995.8942n	0	1	#28154	2	29.9691	1995.89	6.9635	NECFLQHKDDNPNLPR	[3] Carbamidomethyl C	P02768	ALBU_HUMAN Serum albumin OS=Homo sapiens OX=9606 GN=ALB PE=1 SV=2
30.16_1995.8960n	0	1	#39657	2	30.1568	1995.9	6.9635	NECFLQHKDDNPNLPR	[3] Carbamidomethyl C	P02768	ALBU_HUMAN Serum albumin OS=Homo sapiens OX=9606 GN=ALB PE=1 SV=2
44.78_718.3219n	0	1	#30036	2	44.7751	718.322	0	RPCFSA	[3] Carbamidomethyl C	P02768	ALBU_HUMAN Serum albumin OS=Homo sapiens OX=9606 GN=ALB PE=1 SV=2
44.86_700.3108n	0	1	#28938	2	44.8609	700.311	0	RPCFSA	[3] Carbamidomethyl C	P02768	ALBU_HUMAN Serum albumin OS=Homo sapiens OX=9606 GN=ALB PE=1 SV=2
44.84_850.4074n	0	1	#29156	2	44.8438	850.407	0	DETYVPK		P02768	ALBU_HUMAN Serum albumin OS=Homo sapiens OX=9606 GN=ALB PE=1 SV=2
46.65_505.2398n	0	1	#30235	2	46.6512	505.24	0	RHPD		P02768	ALBU_HUMAN Serum albumin OS=Homo sapiens OX=9606 GN=ALB PE=1 SV=2
61.27_1230.6030n	0	1	#32032	2	61.2707	1230.6	0	HPYFYAPELL		P02768	ALBU_HUMAN Serum albumin OS=Homo sapiens OX=9606 GN=ALB PE=1 SV=2
46.70_668.3044n	0	1	#33530	2	46.7026	668.304	0	RHPDY		P02768	ALBU_HUMAN Serum albumin OS=Homo sapiens OX=9606 GN=ALB PE=1 SV=2
34.26_2347.9773n	0	1	#34137	3	34.2606	2347.98	0	TECCHGDLLECADDRADLAK	[3] Carbamidomethyl C|[4] Carbamidomethyl C|[11] Carbamidomethyl C	P02768	ALBU_HUMAN Serum albumin OS=Homo sapiens OX=9606 GN=ALB PE=1 SV=2
61.27_1004.4388n	0	1	#34186	2	61.2707	1004.44	0	HPYFYAPE		P02768	ALBU_HUMAN Serum albumin OS=Homo sapiens OX=9606 GN=ALB PE=1 SV=2
30.79_764.2756n	0	1	#36555	2	30.7922	764.276	0	ECADDR	[2] Carbamidomethyl C	P02768	ALBU_HUMAN Serum albumin OS=Homo sapiens OX=9606 GN=ALB PE=1 SV=2
46.74_594.3472n	0	1	#36738	2	46.737	594.347	0	LVRPE		P02768	ALBU_HUMAN Serum albumin OS=Homo sapiens OX=9606 GN=ALB PE=1 SV=2
61.27_1034.5796n	0	1	#37472	2	61.2707	1034.58	0	APELLFFAK		P02768	ALBU_HUMAN Serum albumin OS=Homo sapiens OX=9606 GN=ALB PE=1 SV=2
33.60_704.3124n	0	1	#38769	2	33.5969	704.312	0	GEENFK		P02768	ALBU_HUMAN Serum albumin OS=Homo sapiens OX=9606 GN=ALB PE=1 SV=2
47.85_2778.3548n	0	1	#38926	4	47.8466	2778.35	7.5079	LVRPEVDVMCTAFHDNEETFLKK	[10] Carbamidomethyl C|[16] Deamidation N	P02768	ALBU_HUMAN Serum albumin OS=Homo sapiens OX=9606 GN=ALB PE=1 SV=2
29.45_1203.4371n	0	1	#40176	2	29.4452	1203.44	0	YGEMADCCAK	[7] Carbamidomethyl C|[8] Carbamidomethyl C	P02768	ALBU_HUMAN Serum albumin OS=Homo sapiens OX=9606 GN=ALB PE=1 SV=2
62.21_1424.6773n	0	1	#40361	2	62.2087	1424.68	0	FLGMFLYEYAR	[4] Oxidation M	P02768	ALBU_HUMAN Serum albumin OS=Homo sapiens OX=9606 GN=ALB PE=1 SV=2
63.40_859.3305n	0	1	#40816	2	63.4041	859.331	0	RMPCAED	[4] Carbamidomethyl C	P02768	ALBU_HUMAN Serum albumin OS=Homo sapiens OX=9606 GN=ALB PE=1 SV=2
57.74_2974.3372n	0	1	#44663	3	57.7417	2974.34	6.8462	SHCIAEVENDEMPADLPSLAADFVESK	[3] Carbamidomethyl C|[9] Deamidation N	P02768	ALBU_HUMAN Serum albumin OS=Homo sapiens OX=9606 GN=ALB PE=1 SV=2
21.05_1462.5985n	1	1	#18	3	21.0515	1462.6	5.7033	NIDATSTGNYNYK	[1] Deamidation N|[9] Deamidation N|[11] Deamidation N	sp|P59594|SPIKE_CVHSA	Spike glycoprotein OS=Human SARS coronavirus OX=694009 GN=S PE=1 SV=1
27.94_1137.4998n	0	1	#38	2	27.9368	1137.5	4.6111	MSECVLGQSK	[4] Carbamidomethyl C	sp|P59594|SPIKE_CVHSA	Spike glycoprotein OS=Human SARS coronavirus OX=694009 GN=S PE=1 SV=1
27.94_1137.4902n	0	1	#12689	2	27.9368	1137.49	4.6111	MSECVLGQSK	[4] Carbamidomethyl C	sp|P59594|SPIKE_CVHSA	Spike glycoprotein OS=Human SARS coronavirus OX=694009 GN=S PE=1 SV=1
28.16_1137.4904n	0	1	#9873	2	28.1575	1137.49	4.5301	MSECVLGQSK	[4] Carbamidomethyl C	sp|P59594|SPIKE_CVHSA	Spike glycoprotein OS=Human SARS coronavirus OX=694009 GN=S PE=1 SV=1
52.71_1137.5159n	0	1	#12632	2	52.7083	1137.52	4.9102	MSECVLGQSK	[4] Carbamidomethyl C	sp|P59594|SPIKE_CVHSA	Spike glycoprotein OS=Human SARS coronavirus OX=694009 GN=S PE=1 SV=1
26.88_1153.5551n	0	1	#4179	2	26.8785	1153.56	5.4193	FQPFQQFGR		sp|P59594|SPIKE_CVHSA	Spike glycoprotein OS=Human SARS coronavirus OX=694009 GN=S PE=1 SV=1
26.91_1153.5624n	1	1	#74	2	26.9139	1153.56	5.4193	FQPFQQFGR		sp|P59594|SPIKE_CVHSA	Spike glycoprotein OS=Human SARS coronavirus OX=694009 GN=S PE=1 SV=1
27.97_1153.5582n	0	1	#466	2	27.9713	1153.56	5.0412	FPSVYAWER		sp|P59594|SPIKE_CVHSA	Spike glycoprotein OS=Human SARS coronavirus OX=694009 GN=S PE=1 SV=1
27.99_1153.5574n	0	1	#15956	2	27.9887	1153.56	5.0412	FPSVYAWER		sp|P59594|SPIKE_CVHSA	Spike glycoprotein OS=Human SARS coronavirus OX=694009 GN=S PE=1 SV=1
45.56_1153.5647n	0	1	#9098	2	45.5587	1153.56	5.207	FPSVYAWER		sp|P59594|SPIKE_CVHSA	Spike glycoprotein OS=Human SARS coronavirus OX=694009 GN=S PE=1 SV=1
48.18_1153.5604n	0	1	#19728	2	48.1841	1153.56	5.0469	FQPFQQFGR		sp|P59594|SPIKE_CVHSA	Spike glycoprotein OS=Human SARS coronavirus OX=694009 GN=S PE=1 SV=1
36.64_1153.5746n	0	1	#1010	2	36.6357	1153.57	5.3422	FQPFQQFGR		sp|P59594|SPIKE_CVHSA	Spike glycoprotein OS=Human SARS coronavirus OX=694009 GN=S PE=1 SV=1
36.67_1153.5733n	0	1	#18031	2	36.6701	1153.57	5.3422	FQPFQQFGR		sp|P59594|SPIKE_CVHSA	Spike glycoprotein OS=Human SARS coronavirus OX=694009 GN=S PE=1 SV=1
36.05_2523.1454n	2	2	#349,#170	3,4	36.0493	2523.15	4.5357	AYFPREGVFVFNGTSWFITQR	[12] Deamidation N|[20] Deamidation Q	sp|P59594|SPIKE_CVHSA	Spike glycoprotein OS=Human SARS coronavirus OX=694009 GN=S PE=1 SV=1
39.36_2979.4763n	0	1	#221	3	39.3642	2979.48	5.1309	VVPSGDVVRFPNITNLCPFGEVFNATK	[12] Deamidation N|[15] Deamidation N|[17] Carbamidomethyl C|[24] Deamidation N	sp|P59594|SPIKE_CVHSA	Spike glycoprotein OS=Human SARS coronavirus OX=694009 GN=S PE=1 SV=1
39.69_2979.4734n	0	1	#288	3	39.6902	2979.47	5.067	VVPSGDVVRFPNITNLCPFGEVFNATK	[12] Deamidation N|[15] Deamidation N|[17] Carbamidomethyl C|[24] Deamidation N	sp|P59594|SPIKE_CVHSA	Spike glycoprotein OS=Human SARS coronavirus OX=694009 GN=S PE=1 SV=1
22.85_1257.5849n	0	1	#348	2	22.8484	1257.58	4.5346	GVYYPDEIFR		sp|P59594|SPIKE_CVHSA	Spike glycoprotein OS=Human SARS coronavirus OX=694009 GN=S PE=1 SV=1
23.15_1257.5896n	0	1	#226	2	23.1537	1257.59	4.3497	GVYYPDEIFR		sp|P59594|SPIKE_CVHSA	Spike glycoprotein OS=Human SARS coronavirus OX=694009 GN=S PE=1 SV=1
33.80_1257.6009n	0	1	#29224	2	33.8028	1257.6	4.6057	GVYYPDEIFR		sp|P59594|SPIKE_CVHSA	Spike glycoprotein OS=Human SARS coronavirus OX=694009 GN=S PE=1 SV=1
33.82_1257.6015n	0	1	#478	2	33.82	1257.6	4.6057	GVYYPDEIFR		sp|P59594|SPIKE_CVHSA	Spike glycoprotein OS=Human SARS coronavirus OX=694009 GN=S PE=1 SV=1
33.82_1257.5997n	0	1	#18036	2	33.82	1257.6	4.6057	GVYYPDEIFR		sp|P59594|SPIKE_CVHSA	Spike glycoprotein OS=Human SARS coronavirus OX=694009 GN=S PE=1 SV=1
33.87_1257.6018n	0	1	#29576	2	33.8715	1257.6	4.505	GVYYPDEIFR		sp|P59594|SPIKE_CVHSA	Spike glycoprotein OS=Human SARS coronavirus OX=694009 GN=S PE=1 SV=1
48.18_1888.9077n	0	1	#253	3	48.1841	1888.91	5.5828	EGVFVFNGTSWFITQR	[7] Deamidation N|[15] Deamidation Q	sp|P59594|SPIKE_CVHSA	Spike glycoprotein OS=Human SARS coronavirus OX=694009 GN=S PE=1 SV=1
58.78_1888.9020n	0	1	#12146	2	58.7826	1888.9	4.5882	EGVFVFNGTSWFITQR	[7] Deamidation N|[15] Deamidation Q	sp|P59594|SPIKE_CVHSA	Spike glycoprotein OS=Human SARS coronavirus OX=694009 GN=S PE=1 SV=1
31.54_788.4648n	0	1	#271	2	31.5425	788.465	6.6947	LSTDLIK		sp|P59594|SPIKE_CVHSA	Spike glycoprotein OS=Human SARS coronavirus OX=694009 GN=S PE=1 SV=1
57.16_1739.8225n	0	2	#311,#7025	2,3	57.1583	1739.82	5.1758	QIAPGQTGVIADYNYK	[1] Deamidation Q|[6] Deamidation Q|[14] Deamidation N	sp|P59594|SPIKE_CVHSA	Spike glycoprotein OS=Human SARS coronavirus OX=694009 GN=S PE=1 SV=1
52.77_1887.9213n	0	2	#368,#1279	2,3	52.7684	1887.92	4.9042	EGVFVFNGTSWFITQR	[15] Deamidation Q	sp|P59594|SPIKE_CVHSA	Spike glycoprotein OS=Human SARS coronavirus OX=694009 GN=S PE=1 SV=1
31.47_770.4546n	0	1	#448	2	31.4737	770.455	0	LSTDLIK	[C-term] Dehydrated	sp|P59594|SPIKE_CVHSA	Spike glycoprotein OS=Human SARS coronavirus OX=694009 GN=S PE=1 SV=1
59.54_1780.8453n	0	2	#504,#9809	2,3	59.5405	1780.85	4.5125	QIAPGQTGVIADYNYK	[N-term] Acetyl N-TERM|[1] Deamidation Q|[14] Deamidation N	sp|P59594|SPIKE_CVHSA	Spike glycoprotein OS=Human SARS coronavirus OX=694009 GN=S PE=1 SV=1
44.72_1780.8235n	0	1	#11659	2	44.7236	1780.82	4.5581	QIAPGQTGVIADYNYK	[N-term] Acetyl N-TERM|[1] Deamidation Q|[14] Deamidation N	sp|P59594|SPIKE_CVHSA	Spike glycoprotein OS=Human SARS coronavirus OX=694009 GN=S PE=1 SV=1
52.67_1780.8477n	0	1	#16614	2	52.674	1780.85	4.9836	QIAPGQTGVIADYNYK	[N-term] Acetyl N-TERM|[1] Deamidation Q|[6] Deamidation Q	sp|P59594|SPIKE_CVHSA	Spike glycoprotein OS=Human SARS coronavirus OX=694009 GN=S PE=1 SV=1
52.71_1780.8513n	0	1	#540	2	52.7083	1780.85	4.9836	QIAPGQTGVIADYNYK	[N-term] Acetyl N-TERM|[1] Deamidation Q|[6] Deamidation Q	sp|P59594|SPIKE_CVHSA	Spike glycoprotein OS=Human SARS coronavirus OX=694009 GN=S PE=1 SV=1
24.37_1347.6433n	0	1	#514	2	24.3707	1347.64	0	STFKCYGVSATK	[5] Carbamidomethyl C	sp|P59594|SPIKE_CVHSA	Spike glycoprotein OS=Human SARS coronavirus OX=694009 GN=S PE=1 SV=1
36.79_2023.9637n	0	1	#660	2	36.7902	2023.96	4.9938	ASANLAATKMSECVLGQSK	[N-term] Acetyl N-TERM|[10] Oxidation M|[13] Carbamidomethyl C|[17] Deamidation Q	sp|P59594|SPIKE_CVHSA	Spike glycoprotein OS=Human SARS coronavirus OX=694009 GN=S PE=1 SV=1
49.35_2926.3758n	0	1	#770	3	49.3451	2926.38	4.6942	YDENGTITDAVDCSQNPLAELKCSVK	[13] Carbamidomethyl C|[23] Carbamidomethyl C	sp|P59594|SPIKE_CVHSA	Spike glycoprotein OS=Human SARS coronavirus OX=694009 GN=S PE=1 SV=1
55.57_2926.3420n	0	1	#28044	4	55.5739	2926.34	4.0857	YDENGTITDAVDCSQNPLAELKCSVK	[13] Carbamidomethyl C|[23] Carbamidomethyl C	sp|P59594|SPIKE_CVHSA	Spike glycoprotein OS=Human SARS coronavirus OX=694009 GN=S PE=1 SV=1
39.04_1334.5842n	0	1	#33426	2	39.0439	1334.58	5.0173	FDEDDSEPVLK	[N-term] Acetyl N-TERM	sp|P59594|SPIKE_CVHSA	Spike glycoprotein OS=Human SARS coronavirus OX=694009 GN=S PE=1 SV=1
39.06_1334.5838n	0	1	#799	2	39.061	1334.58	5.0173	FDEDDSEPVLK	[N-term] Acetyl N-TERM	sp|P59594|SPIKE_CVHSA	Spike glycoprotein OS=Human SARS coronavirus OX=694009 GN=S PE=1 SV=1
39.08_1334.5879n	0	1	#3615	2	39.0782	1334.59	5.0173	FDEDDSEPVLK	[N-term] Acetyl N-TERM	sp|P59594|SPIKE_CVHSA	Spike glycoprotein OS=Human SARS coronavirus OX=694009 GN=S PE=1 SV=1
33.99_2428.1522n	0	1	#812	3	33.9917	2428.15	5.5516	VTLADAGFMKQYGECLGDINAR	[15] Carbamidomethyl C	sp|P59594|SPIKE_CVHSA	Spike glycoprotein OS=Human SARS coronavirus OX=694009 GN=S PE=1 SV=1
41.21_1526.7382n	0	1	#867	2	41.206	1526.74	0	PAICHEGKAYFPR	[4] Carbamidomethyl C	sp|P59594|SPIKE_CVHSA	Spike glycoprotein OS=Human SARS coronavirus OX=694009 GN=S PE=1 SV=1
27.30_1272.5869n	0	2	#3383,#1224	2,3	27.3045	1272.59	0	QTGVIADYNYK	[1] Deamidation Q|[9] Deamidation N	sp|P59594|SPIKE_CVHSA	Spike glycoprotein OS=Human SARS coronavirus OX=694009 GN=S PE=1 SV=1
28.26_1272.5866n	0	1	#33787	2	28.2639	1272.59	0	QTGVIADYNYK	[1] Deamidation Q|[9] Deamidation N	sp|P59594|SPIKE_CVHSA	Spike glycoprotein OS=Human SARS coronavirus OX=694009 GN=S PE=1 SV=1
27.95_1191.6251n	0	1	#1227	2	27.954	1191.63	5.0331	NTREVFAQVK	[8] Deamidation Q	sp|P59594|SPIKE_CVHSA	Spike glycoprotein OS=Human SARS coronavirus OX=694009 GN=S PE=1 SV=1
27.99_1191.6268n	0	1	#28788	2	27.9887	1191.63	5.0331	NTREVFAQVK	[8] Deamidation Q	sp|P59594|SPIKE_CVHSA	Spike glycoprotein OS=Human SARS coronavirus OX=694009 GN=S PE=1 SV=1
52.73_1109.5752n	0	1	#10283	2	52.7255	1109.58	5.3756	QMYKTPTLK	[1] Deamidation Q	sp|P59594|SPIKE_CVHSA	Spike glycoprotein OS=Human SARS coronavirus OX=694009 GN=S PE=1 SV=1
52.76_1109.5774n	0	1	#1266	2	52.7598	1109.58	5.3756	QMYKTPTLK	[1] Deamidation Q	sp|P59594|SPIKE_CVHSA	Spike glycoprotein OS=Human SARS coronavirus OX=694009 GN=S PE=1 SV=1
52.76_1109.5754n	0	1	#6700	2	52.7598	1109.58	5.3756	QMYKTPTLK	[1] Deamidation Q	sp|P59594|SPIKE_CVHSA	Spike glycoprotein OS=Human SARS coronavirus OX=694009 GN=S PE=1 SV=1
53.82_1109.5742n	0	1	#3705	2	53.818	1109.57	4.3902	QMYKTPTLK	[1] Deamidation Q	sp|P59594|SPIKE_CVHSA	Spike glycoprotein OS=Human SARS coronavirus OX=694009 GN=S PE=1 SV=1
55.63_1109.5753n	0	1	#17324	2	55.6254	1109.58	4.8264	QMYKTPTLK	[1] Deamidation Q	sp|P59594|SPIKE_CVHSA	Spike glycoprotein OS=Human SARS coronavirus OX=694009 GN=S PE=1 SV=1
55.64_1109.5764n	0	1	#3626	2	55.6425	1109.58	4.8264	QMYKTPTLK	[1] Deamidation Q	sp|P59594|SPIKE_CVHSA	Spike glycoprotein OS=Human SARS coronavirus OX=694009 GN=S PE=1 SV=1
24.37_3329.5124n	0	2	#5864,#1850	3,4	24.3708	3329.51	5.2421	ISNCVADYSVLYNSTFFSTFKCYGVSATK	[4] Carbamidomethyl C|[13] Deamidation N|[22] Carbamidomethyl C	sp|P59594|SPIKE_CVHSA	Spike glycoprotein OS=Human SARS coronavirus OX=694009 GN=S PE=1 SV=1
44.08_1185.6394n	0	1	#1903	2	44.0773	1185.64	4.4269	EIDRLNEVAK		sp|P59594|SPIKE_CVHSA	Spike glycoprotein OS=Human SARS coronavirus OX=694009 GN=S PE=1 SV=1
38.72_1836.7814n	0	1	#2369	2	38.7179	1836.78	4.5189	SNVVRGWVFGSTMNNK	[N-term] Acetyl N-TERM	sp|P59594|SPIKE_CVHSA	Spike glycoprotein OS=Human SARS coronavirus OX=694009 GN=S PE=1 SV=1
47.93_1836.8820n	0	1	#15473	3	47.9324	1836.88	4.4276	SNVVRGWVFGSTMNNK	[N-term] Acetyl N-TERM	sp|P59594|SPIKE_CVHSA	Spike glycoprotein OS=Human SARS coronavirus OX=694009 GN=S PE=1 SV=1
50.16_3008.4468n	0	1	#2507	3	50.1631	3008.45	5.1658	NHTSPDVDLGDISGINASVVNIQKEIDR	[1] Deamidation N|[16] Deamidation N|[21] Deamidation N	sp|P59594|SPIKE_CVHSA	Spike glycoprotein OS=Human SARS coronavirus OX=694009 GN=S PE=1 SV=1
54.75_1436.6329n	0	2	#4054,#2609	2,3	54.7474	1436.63	4.9702	QYGECLGDINAR	[N-term] Acetyl N-TERM|[5] Carbamidomethyl C	sp|P59594|SPIKE_CVHSA	Spike glycoprotein OS=Human SARS coronavirus OX=694009 GN=S PE=1 SV=1
48.17_1793.8318n	0	1	#2739	2	48.1669	1793.83	5.503	LPDDFMGCVLAWNTR	[8] Carbamidomethyl C	sp|P59594|SPIKE_CVHSA	Spike glycoprotein OS=Human SARS coronavirus OX=694009 GN=S PE=1 SV=1
48.22_1793.8305n	0	1	#2752	2	48.2184	1793.83	5.503	LPDDFMGCVLAWNTR	[8] Carbamidomethyl C	sp|P59594|SPIKE_CVHSA	Spike glycoprotein OS=Human SARS coronavirus OX=694009 GN=S PE=1 SV=1
45.51_1501.7486n	0	1	#2892	2	45.5072	1501.75	4.9299	ALSGIAAEQDRNTR	[9] Deamidation Q	sp|P59594|SPIKE_CVHSA	Spike glycoprotein OS=Human SARS coronavirus OX=694009 GN=S PE=1 SV=1
36.26_1823.8794n	0	1	#2911	2	36.2582	1823.88	4.9698	FNGIGVTQNVLYENQK	[14] Deamidation N	sp|P59594|SPIKE_CVHSA	Spike glycoprotein OS=Human SARS coronavirus OX=694009 GN=S PE=1 SV=1
26.00_846.4268n	0	1	#2984	2	25.9968	846.427	5.5184	DLICAQK	[4] Carbamidomethyl C	sp|P59594|SPIKE_CVHSA	Spike glycoprotein OS=Human SARS coronavirus OX=694009 GN=S PE=1 SV=1
26.79_1293.6270n	0	1	#3116	2	26.7898	1293.63	3.8393	MSECVLGQSKR	[4] Carbamidomethyl C	sp|P59594|SPIKE_CVHSA	Spike glycoprotein OS=Human SARS coronavirus OX=694009 GN=S PE=1 SV=1
44.52_1293.6194n	0	1	#17846	2	44.5177	1293.62	4.9555	MSECVLGQSKR	[4] Carbamidomethyl C	sp|P59594|SPIKE_CVHSA	Spike glycoprotein OS=Human SARS coronavirus OX=694009 GN=S PE=1 SV=1
32.81_1057.5418n	0	1	#21833	2	32.8102	1057.54	4.7199	VEAEVQIDR		sp|P59594|SPIKE_CVHSA	Spike glycoprotein OS=Human SARS coronavirus OX=694009 GN=S PE=1 SV=1
32.83_1057.5204n	0	1	#3160	2	32.8277	1057.52	4.7199	VEAEVQIDR		sp|P59594|SPIKE_CVHSA	Spike glycoprotein OS=Human SARS coronavirus OX=694009 GN=S PE=1 SV=1
35.59_1445.6487n	0	1	#3598	2	35.5934	1445.65	4.0426	NFTTAPAICHEGK	[1] Deamidation N|[9] Carbamidomethyl C	sp|P59594|SPIKE_CVHSA	Spike glycoprotein OS=Human SARS coronavirus OX=694009 GN=S PE=1 SV=1
24.44_1445.6522n	0	1	#7459	2	24.4423	1445.65	4.6266	NFTTAPAICHEGK	[1] Deamidation N|[9] Carbamidomethyl C	sp|P59594|SPIKE_CVHSA	Spike glycoprotein OS=Human SARS coronavirus OX=694009 GN=S PE=1 SV=1
39.04_1445.6599n	0	1	#18637	2	39.0439	1445.66	4.6157	NFTTAPAICHEGK	[1] Deamidation N|[9] Carbamidomethyl C	sp|P59594|SPIKE_CVHSA	Spike glycoprotein OS=Human SARS coronavirus OX=694009 GN=S PE=1 SV=1
23.93_1982.9423n	0	1	#3610	3	23.9278	1982.94	4.825	ASANLAATKMSECVLGQSK	[4] Deamidation N|[10] Oxidation M|[13] Carbamidomethyl C|[17] Deamidation Q	sp|P59594|SPIKE_CVHSA	Spike glycoprotein OS=Human SARS coronavirus OX=694009 GN=S PE=1 SV=1
34.01_2410.1187n	0	1	#3611	3	34.0089	2410.12	0	VTLADAGFMKQYGECLGDINAR	[15] Carbamidomethyl C|[C-term] Dehydrated	sp|P59594|SPIKE_CVHSA	Spike glycoprotein OS=Human SARS coronavirus OX=694009 GN=S PE=1 SV=1
30.22_1084.5235n	0	2	#3711,#6380	2,3	30.2171	1084.52	4.9296	GIYQTSNFR		sp|P59594|SPIKE_CVHSA	Spike glycoprotein OS=Human SARS coronavirus OX=694009 GN=S PE=1 SV=1
30.24_1084.5161n	0	1	#9400	3	30.2429	1084.52	4.9296	GIYQTSNFR		sp|P59594|SPIKE_CVHSA	Spike glycoprotein OS=Human SARS coronavirus OX=694009 GN=S PE=1 SV=1
26.10_1778.8150n	0	1	#3848	2	26.0963	1778.82	4.8779	NIDATSTGNYNYKYR		sp|P59594|SPIKE_CVHSA	Spike glycoprotein OS=Human SARS coronavirus OX=694009 GN=S PE=1 SV=1
47.74_1778.8223n	0	1	#16322	2	47.7436	1778.82	4.6553	NIDATSTGNYNYKYR		sp|P59594|SPIKE_CVHSA	Spike glycoprotein OS=Human SARS coronavirus OX=694009 GN=S PE=1 SV=1
38.05_1824.8910n	0	1	#3982	2	38.0543	1824.89	5.1402	FNGIGVTQNVLYENQK	[2] Deamidation N|[9] Deamidation N	sp|P59594|SPIKE_CVHSA	Spike glycoprotein OS=Human SARS coronavirus OX=694009 GN=S PE=1 SV=1
40.77_3020.4941n	0	1	#4012	3	40.7655	3020.49	4.761	VVPSGDVVRFPNITNLCPFGEVFNATK	[N-term] Acetyl N-TERM|[12] Deamidation N|[17] Carbamidomethyl C|[24] Deamidation N	sp|P59594|SPIKE_CVHSA	Spike glycoprotein OS=Human SARS coronavirus OX=694009 GN=S PE=1 SV=1
23.31_816.4275n	0	1	#23799	2	23.3085	816.428	4.9681	LRPFER		sp|P59594|SPIKE_CVHSA	Spike glycoprotein OS=Human SARS coronavirus OX=694009 GN=S PE=1 SV=1
23.39_816.4494n	0	1	#4125	2	23.3945	816.449	4.9681	LRPFER		sp|P59594|SPIKE_CVHSA	Spike glycoprotein OS=Human SARS coronavirus OX=694009 GN=S PE=1 SV=1
48.65_657.3115n	0	1	#4140	2	48.6474	657.312	0	NKDGFL		sp|P59594|SPIKE_CVHSA	Spike glycoprotein OS=Human SARS coronavirus OX=694009 GN=S PE=1 SV=1
46.19_1578.7438n	0	1	#4342	2	46.1879	1578.74	0	TNLCPFGEVFNATK	[4] Carbamidomethyl C	sp|P59594|SPIKE_CVHSA	Spike glycoprotein OS=Human SARS coronavirus OX=694009 GN=S PE=1 SV=1
31.71_1085.5109n	0	1	#4345	2	31.7144	1085.51	5.529	GIYQTSNFR	[7] Deamidation N	sp|P59594|SPIKE_CVHSA	Spike glycoprotein OS=Human SARS coronavirus OX=694009 GN=S PE=1 SV=1
40.47_2809.3852n	0	1	#4418	3	40.4738	2809.39	5.0079	FNGIGVTQNVLYENQKQIANQFNK	[N-term] Acetyl N-TERM|[14] Deamidation N	sp|P59594|SPIKE_CVHSA	Spike glycoprotein OS=Human SARS coronavirus OX=694009 GN=S PE=1 SV=1
48.64_2067.9805n	0	2	#6883,#4446	3,4	48.6388	2067.98	4.6859	FPNITNLCPFGEVFNATK	[8] Carbamidomethyl C	sp|P59594|SPIKE_CVHSA	Spike glycoprotein OS=Human SARS coronavirus OX=694009 GN=S PE=1 SV=1
53.10_2068.0430n	0	2	#13814,#22403	3,4	53.1029	2068.04	4.6074	FPNITNLCPFGEVFNATK	[8] Carbamidomethyl C	sp|P59594|SPIKE_CVHSA	Spike glycoprotein OS=Human SARS coronavirus OX=694009 GN=S PE=1 SV=1
32.67_2067.9632n	0	1	#30719	2	32.6708	2067.96	4.5814	FPNITNLCPFGEVFNATK	[8] Carbamidomethyl C	sp|P59594|SPIKE_CVHSA	Spike glycoprotein OS=Human SARS coronavirus OX=694009 GN=S PE=1 SV=1
33.05_2067.9629n	0	1	#23022	2	33.0533	2067.96	4.2321	FPNITNLCPFGEVFNATK	[8] Carbamidomethyl C	sp|P59594|SPIKE_CVHSA	Spike glycoprotein OS=Human SARS coronavirus OX=694009 GN=S PE=1 SV=1
20.15_1126.5318n	0	1	#4634	2	20.1478	1126.53	4.8482	GIYQTSNFR	[N-term] Acetyl N-TERM	sp|P59594|SPIKE_CVHSA	Spike glycoprotein OS=Human SARS coronavirus OX=694009 GN=S PE=1 SV=1
25.47_1126.5277n	0	1	#19477	3	25.4723	1126.53	4.7126	GIYQTSNFR	[N-term] Acetyl N-TERM	sp|P59594|SPIKE_CVHSA	Spike glycoprotein OS=Human SARS coronavirus OX=694009 GN=S PE=1 SV=1
21.94_1384.6183n	0	1	#4843	2	21.9439	1384.62	0	ISNCVADYSVLY	[4] Carbamidomethyl C	sp|P59594|SPIKE_CVHSA	Spike glycoprotein OS=Human SARS coronavirus OX=694009 GN=S PE=1 SV=1
34.36_2069.9729n	0	1	#5104	2	34.3636	2069.97	5.1527	FPNITNLCPFGEVFNATK	[3] Deamidation N|[6] Deamidation N|[8] Carbamidomethyl C	sp|P59594|SPIKE_CVHSA	Spike glycoprotein OS=Human SARS coronavirus OX=694009 GN=S PE=1 SV=1
23.57_1479.6720n	0	1	#5335	2	23.5665	1479.67	4.428	DVSDFTDSVRDPK		sp|P59594|SPIKE_CVHSA	Spike glycoprotein OS=Human SARS coronavirus OX=694009 GN=S PE=1 SV=1
30.09_1479.6840n	0	1	#7192	2	30.0931	1479.68	4.1165	DVSDFTDSVRDPK		sp|P59594|SPIKE_CVHSA	Spike glycoprotein OS=Human SARS coronavirus OX=694009 GN=S PE=1 SV=1
30.31_2275.0700n	0	1	#5488	3	30.3116	2275.07	4.5533	FQPFQQFGRDVSDFTDSVR		sp|P59594|SPIKE_CVHSA	Spike glycoprotein OS=Human SARS coronavirus OX=694009 GN=S PE=1 SV=1
33.84_2590.1912n	0	1	#6965	3	33.8371	2590.19	4.7503	KISNCVADYSVLYNSTFFSTFK	[5] Carbamidomethyl C	sp|P59594|SPIKE_CVHSA	Spike glycoprotein OS=Human SARS coronavirus OX=694009 GN=S PE=1 SV=1
39.08_2590.2270n	0	1	#5521	3	39.0782	2590.23	4.9564	KISNCVADYSVLYNSTFFSTFK	[5] Carbamidomethyl C	sp|P59594|SPIKE_CVHSA	Spike glycoprotein OS=Human SARS coronavirus OX=694009 GN=S PE=1 SV=1
48.18_1870.8922n	0	1	#5624	3	48.1841	1870.89	0	EGVFVFNGTSWFITQR	[7] Deamidation N|[15] Deamidation Q|[C-term] Dehydrated	sp|P59594|SPIKE_CVHSA	Spike glycoprotein OS=Human SARS coronavirus OX=694009 GN=S PE=1 SV=1
48.18_1086.4987n	0	1	#5750	2	48.1841	1086.5	5.4197	GIYQTSNFR	[4] Deamidation Q|[7] Deamidation N	sp|P59594|SPIKE_CVHSA	Spike glycoprotein OS=Human SARS coronavirus OX=694009 GN=S PE=1 SV=1
48.22_1086.5320n	0	1	#37016	2	48.2184	1086.53	5.4197	GIYQTSNFR	[4] Deamidation Q|[7] Deamidation N	sp|P59594|SPIKE_CVHSA	Spike glycoprotein OS=Human SARS coronavirus OX=694009 GN=S PE=1 SV=1
22.42_1245.6341n	0	1	#13948	3	22.4187	1245.63	4.2941	NKDGFLYVYK		sp|P59594|SPIKE_CVHSA	Spike glycoprotein OS=Human SARS coronavirus OX=694009 GN=S PE=1 SV=1
48.65_1245.6298n	0	1	#5790	2	48.6474	1245.63	4.9821	NKDGFLYVYK		sp|P59594|SPIKE_CVHSA	Spike glycoprotein OS=Human SARS coronavirus OX=694009 GN=S PE=1 SV=1
48.66_1245.6289n	0	1	#20502	2	48.6645	1245.63	4.9821	NKDGFLYVYK		sp|P59594|SPIKE_CVHSA	Spike glycoprotein OS=Human SARS coronavirus OX=694009 GN=S PE=1 SV=1
49.89_1245.6288n	0	1	#14956	2	49.8942	1245.63	4.9743	NKDGFLYVYK		sp|P59594|SPIKE_CVHSA	Spike glycoprotein OS=Human SARS coronavirus OX=694009 GN=S PE=1 SV=1
49.89_1245.6297n	0	1	#16490	2	49.8942	1245.63	4.9743	NKDGFLYVYK		sp|P59594|SPIKE_CVHSA	Spike glycoprotein OS=Human SARS coronavirus OX=694009 GN=S PE=1 SV=1
44.03_1444.6861n	0	1	#5907	2	44.0259	1444.69	4.384	NFTTAPAICHEGK	[9] Carbamidomethyl C	sp|P59594|SPIKE_CVHSA	Spike glycoprotein OS=Human SARS coronavirus OX=694009 GN=S PE=1 SV=1
48.18_1444.6966n	0	1	#6796	2	48.1841	1444.7	5.1039	NFTTAPAICHEGK	[9] Carbamidomethyl C	sp|P59594|SPIKE_CVHSA	Spike glycoprotein OS=Human SARS coronavirus OX=694009 GN=S PE=1 SV=1
38.98_1444.6618n	0	1	#9676	2	38.9753	1444.66	5.0703	NFTTAPAICHEGK	[9] Carbamidomethyl C	sp|P59594|SPIKE_CVHSA	Spike glycoprotein OS=Human SARS coronavirus OX=694009 GN=S PE=1 SV=1
48.18_1444.6992n	0	1	#16284	3	48.1841	1444.7	5.1039	NFTTAPAICHEGK	[9] Carbamidomethyl C	sp|P59594|SPIKE_CVHSA	Spike glycoprotein OS=Human SARS coronavirus OX=694009 GN=S PE=1 SV=1
55.64_1444.6880n	0	1	#19926	2	55.6425	1444.69	4.7269	NFTTAPAICHEGK	[9] Carbamidomethyl C	sp|P59594|SPIKE_CVHSA	Spike glycoprotein OS=Human SARS coronavirus OX=694009 GN=S PE=1 SV=1
29.24_1211.5636n	0	1	#5916	2	29.2386	1211.56	4.4149	CSVKSFEIDK	[1] Carbamidomethyl C	sp|P59594|SPIKE_CVHSA	Spike glycoprotein OS=Human SARS coronavirus OX=694009 GN=S PE=1 SV=1
46.14_1211.5932n	0	1	#33651	2	46.1364	1211.59	4.4555	CSVKSFEIDK	[1] Carbamidomethyl C	sp|P59594|SPIKE_CVHSA	Spike glycoprotein OS=Human SARS coronavirus OX=694009 GN=S PE=1 SV=1
28.28_1543.7677n	0	1	#5919	4	28.2817	1543.77	5.1972	ALSGIAAEQDRNTR	[N-term] Acetyl N-TERM|[9] Deamidation Q	sp|P59594|SPIKE_CVHSA	Spike glycoprotein OS=Human SARS coronavirus OX=694009 GN=S PE=1 SV=1
46.50_2322.1341n	0	1	#5952	3	46.4967	2322.13	4.4957	GDDVRQIAPGQTGVIADYNYK	[N-term] Acetyl N-TERM|[11] Deamidation Q	sp|P59594|SPIKE_CVHSA	Spike glycoprotein OS=Human SARS coronavirus OX=694009 GN=S PE=1 SV=1
55.63_1837.8652n	0	1	#6184	2	55.6254	1837.87	5.1776	SNVVRGWVFGSTMNNK	[N-term] Acetyl N-TERM|[14] Deamidation N	sp|P59594|SPIKE_CVHSA	Spike glycoprotein OS=Human SARS coronavirus OX=694009 GN=S PE=1 SV=1
52.78_778.3422n	0	1	#6511	2	52.7769	778.342	0	QIAPGQTG	[N-term] Acetyl N-TERM|[1] Deamidation Q	sp|P59594|SPIKE_CVHSA	Spike glycoprotein OS=Human SARS coronavirus OX=694009 GN=S PE=1 SV=1
26.68_962.4676n	0	1	#6964	2	26.6835	962.468	4.523	QIANQFNK	[1] Deamidation Q	sp|P59594|SPIKE_CVHSA	Spike glycoprotein OS=Human SARS coronavirus OX=694009 GN=S PE=1 SV=1
47.92_3247.5248n	0	2	#11201,#6975	3,4	47.9152	3247.52	5.1155	FPNITNLCPFGEVFNATKFPSVYAWER	[N-term] Acetyl N-TERM|[6] Deamidation N|[8] Carbamidomethyl C|[15] Deamidation N	sp|P59594|SPIKE_CVHSA	Spike glycoprotein OS=Human SARS coronavirus OX=694009 GN=S PE=1 SV=1
47.98_1239.5555n	0	1	#7207	2	47.9839	1239.56	5.7351	GWVFGSTMNNK		sp|P59594|SPIKE_CVHSA	Spike glycoprotein OS=Human SARS coronavirus OX=694009 GN=S PE=1 SV=1
47.98_1239.5569n	0	1	#27090	2	47.9839	1239.56	5.7351	GWVFGSTMNNK		sp|P59594|SPIKE_CVHSA	Spike glycoprotein OS=Human SARS coronavirus OX=694009 GN=S PE=1 SV=1
48.00_1239.5549n	0	1	#7119	2	48.001	1239.55	5.7351	GWVFGSTMNNK		sp|P59594|SPIKE_CVHSA	Spike glycoprotein OS=Human SARS coronavirus OX=694009 GN=S PE=1 SV=1
48.05_1239.5563n	0	1	#16709	2	48.0525	1239.56	5.7351	GWVFGSTMNNK		sp|P59594|SPIKE_CVHSA	Spike glycoprotein OS=Human SARS coronavirus OX=694009 GN=S PE=1 SV=1
42.49_1542.7291n	0	1	#7226	2	42.4872	1542.73	4.2974	ALSGIAAEQDRNTR	[N-term] Acetyl N-TERM	sp|P59594|SPIKE_CVHSA	Spike glycoprotein OS=Human SARS coronavirus OX=694009 GN=S PE=1 SV=1
39.04_2382.1464n	0	1	#7529	2	39.0439	2382.15	0	VVPSGDVVRFPNITNLCPFGEV	[12] Deamidation N|[15] Deamidation N|[17] Carbamidomethyl C	sp|P59594|SPIKE_CVHSA	Spike glycoprotein OS=Human SARS coronavirus OX=694009 GN=S PE=1 SV=1
43.44_2068.9903n	0	1	#7687	2	43.4424	2068.99	5.0824	FPNITNLCPFGEVFNATK	[3] Deamidation N|[8] Carbamidomethyl C	sp|P59594|SPIKE_CVHSA	Spike glycoprotein OS=Human SARS coronavirus OX=694009 GN=S PE=1 SV=1
37.00_2068.9689n	0	1	#8851	2	36.9961	2068.97	4.5074	FPNITNLCPFGEVFNATK	[3] Deamidation N|[8] Carbamidomethyl C	sp|P59594|SPIKE_CVHSA	Spike glycoprotein OS=Human SARS coronavirus OX=694009 GN=S PE=1 SV=1
53.07_1394.6385n	0	1	#8774	2	53.0686	1394.64	5.0294	QYGECLGDINAR	[5] Carbamidomethyl C	sp|P59594|SPIKE_CVHSA	Spike glycoprotein OS=Human SARS coronavirus OX=694009 GN=S PE=1 SV=1
39.60_1847.8671n	0	1	#8860	2	39.6044	1847.87	4.7376	SFEIDKGIYQTSNFR	[N-term] Acetyl N-TERM|[10] Deamidation Q|[13] Deamidation N	sp|P59594|SPIKE_CVHSA	Spike glycoprotein OS=Human SARS coronavirus OX=694009 GN=S PE=1 SV=1
53.73_3124.5755n	0	1	#9042	4	53.7321	3124.58	4.7839	LSTDLIKNQCVNFNFNGLTGTGVLTPSSK	[10] Carbamidomethyl C	sp|P59594|SPIKE_CVHSA	Spike glycoprotein OS=Human SARS coronavirus OX=694009 GN=S PE=1 SV=1
42.01_1113.5420n	0	1	#9201	2	42.0125	1113.54	4.7084	DGIYFAATEK		sp|P59594|SPIKE_CVHSA	Spike glycoprotein OS=Human SARS coronavirus OX=694009 GN=S PE=1 SV=1
48.37_1051.5552n	0	1	#9392	2	48.3728	1051.56	4.3326	VTLADAGFMK		sp|P59594|SPIKE_CVHSA	Spike glycoprotein OS=Human SARS coronavirus OX=694009 GN=S PE=1 SV=1
40.22_1618.8596n	0	1	#9578	3	40.2165	1618.86	4.643	DLPSGFNTLKPIFK	[N-term] Acetyl N-TERM|[7] Deamidation N	sp|P59594|SPIKE_CVHSA	Spike glycoprotein OS=Human SARS coronavirus OX=694009 GN=S PE=1 SV=1
48.20_1058.4963n	0	1	#9742	2	48.2012	1058.5	0	GCVLAWNTR	[2] Carbamidomethyl C	sp|P59594|SPIKE_CVHSA	Spike glycoprotein OS=Human SARS coronavirus OX=694009 GN=S PE=1 SV=1
26.77_1003.5183n	0	1	#9843	2	26.7721	1003.52	4.7397	DGFLYVYK		sp|P59594|SPIKE_CVHSA	Spike glycoprotein OS=Human SARS coronavirus OX=694009 GN=S PE=1 SV=1
43.04_1003.4947n	0	1	#42647	2	43.0363	1003.49	4.5205	DGFLYVYK		sp|P59594|SPIKE_CVHSA	Spike glycoprotein OS=Human SARS coronavirus OX=694009 GN=S PE=1 SV=1
47.64_1794.8709n	0	1	#15504	2	47.6407	1794.87	5.0612	SNVVRGWVFGSTMNNK		sp|P59594|SPIKE_CVHSA	Spike glycoprotein OS=Human SARS coronavirus OX=694009 GN=S PE=1 SV=1
56.99_1794.8534n	0	1	#10043	2	56.9924	1794.85	4.5423	SNVVRGWVFGSTMNNK		sp|P59594|SPIKE_CVHSA	Spike glycoprotein OS=Human SARS coronavirus OX=694009 GN=S PE=1 SV=1
56.99_1794.8552n	0	1	#25444	3	56.9924	1794.86	4.5423	SNVVRGWVFGSTMNNK		sp|P59594|SPIKE_CVHSA	Spike glycoprotein OS=Human SARS coronavirus OX=694009 GN=S PE=1 SV=1
27.30_1228.6273n	0	1	#10224	3	27.3045	1228.63	4.239	EIDRLNEVAK	[N-term] Acetyl N-TERM|[6] Deamidation N	sp|P59594|SPIKE_CVHSA	Spike glycoprotein OS=Human SARS coronavirus OX=694009 GN=S PE=1 SV=1
19.90_2462.0993n	0	1	#29305	5	19.8962	2462.1	4.6659	ISNCVADYSVLYNSTFFSTFK	[4] Carbamidomethyl C	sp|P59594|SPIKE_CVHSA	Spike glycoprotein OS=Human SARS coronavirus OX=694009 GN=S PE=1 SV=1
54.55_2462.1217n	0	1	#10245	3	54.5501	2462.12	4.3986	ISNCVADYSVLYNSTFFSTFK	[4] Carbamidomethyl C	sp|P59594|SPIKE_CVHSA	Spike glycoprotein OS=Human SARS coronavirus OX=694009 GN=S PE=1 SV=1
35.51_2462.1090n	0	1	#33104	3	35.5075	2462.11	4.6811	ISNCVADYSVLYNSTFFSTFK	[4] Carbamidomethyl C	sp|P59594|SPIKE_CVHSA	Spike glycoprotein OS=Human SARS coronavirus OX=694009 GN=S PE=1 SV=1
21.46_1780.7132n	0	1	#10606	2	21.4634	1780.71	4.7345	NIDATSTGNYNYKYR	[9] Deamidation N|[11] Deamidation N	sp|P59594|SPIKE_CVHSA	Spike glycoprotein OS=Human SARS coronavirus OX=694009 GN=S PE=1 SV=1
21.67_1780.7560n	0	1	#13318	2	21.6694	1780.76	4.809	NIDATSTGNYNYKYR	[9] Deamidation N|[11] Deamidation N	sp|P59594|SPIKE_CVHSA	Spike glycoprotein OS=Human SARS coronavirus OX=694009 GN=S PE=1 SV=1
37.30_782.3694n	0	1	#10861	2	37.2992	782.369	0	FQQFGR	[3] Deamidation Q	sp|P59594|SPIKE_CVHSA	Spike glycoprotein OS=Human SARS coronavirus OX=694009 GN=S PE=1 SV=1
30.41_962.4722n	0	1	#10950	2	30.4147	962.472	5.1161	QIANQFNK	[7] Deamidation N	sp|P59594|SPIKE_CVHSA	Spike glycoprotein OS=Human SARS coronavirus OX=694009 GN=S PE=1 SV=1
45.30_2632.2454n	0	1	#11420	3	45.3013	2632.25	4.4795	KISNCVADYSVLYNSTFFSTFK	[N-term] Acetyl N-TERM|[5] Carbamidomethyl C	sp|P59594|SPIKE_CVHSA	Spike glycoprotein OS=Human SARS coronavirus OX=694009 GN=S PE=1 SV=1
43.97_1500.7442n	0	1	#13838	2	43.9744	1500.74	4.5604	ALSGIAAEQDRNTR		sp|P59594|SPIKE_CVHSA	Spike glycoprotein OS=Human SARS coronavirus OX=694009 GN=S PE=1 SV=1
50.05_1500.7495n	0	1	#13492	3	50.0487	1500.75	5.0872	ALSGIAAEQDRNTR		sp|P59594|SPIKE_CVHSA	Spike glycoprotein OS=Human SARS coronavirus OX=694009 GN=S PE=1 SV=1
63.20_1500.7692n	0	1	#12254	2	63.1982	1500.77	4.3401	ALSGIAAEQDRNTR		sp|P59594|SPIKE_CVHSA	Spike glycoprotein OS=Human SARS coronavirus OX=694009 GN=S PE=1 SV=1
49.83_1584.8457n	0	1	#12781	2	49.8256	1584.85	5.0433	NLNESLIDLQELGK		sp|P59594|SPIKE_CVHSA	Spike glycoprotein OS=Human SARS coronavirus OX=694009 GN=S PE=1 SV=1
47.01_1584.8371n	0	1	#24930	2	47.0115	1584.84	4.8568	NLNESLIDLQELGK		sp|P59594|SPIKE_CVHSA	Spike glycoprotein OS=Human SARS coronavirus OX=694009 GN=S PE=1 SV=1
51.24_1584.8076n	0	1	#21126	2	51.2383	1584.81	4.839	NLNESLIDLQELGK		sp|P59594|SPIKE_CVHSA	Spike glycoprotein OS=Human SARS coronavirus OX=694009 GN=S PE=1 SV=1
53.77_1584.8016n	0	1	#25660	2	53.7665	1584.8	4.9998	NLNESLIDLQELGK		sp|P59594|SPIKE_CVHSA	Spike glycoprotein OS=Human SARS coronavirus OX=694009 GN=S PE=1 SV=1
53.78_1584.8102n	0	1	#17111	2	53.7836	1584.81	4.9998	NLNESLIDLQELGK		sp|P59594|SPIKE_CVHSA	Spike glycoprotein OS=Human SARS coronavirus OX=694009 GN=S PE=1 SV=1
52.61_2022.0214n	0	1	#13469	3	52.6054	2022.02	4.6903	QLSSNFGAISSVLNDILSR	[5] Deamidation N|[14] Deamidation N	sp|P59594|SPIKE_CVHSA	Spike glycoprotein OS=Human SARS coronavirus OX=694009 GN=S PE=1 SV=1
52.59_1597.8701n	0	2	#34629,#13634	2,3	52.5882	1597.87	4.4091	VEAEVQIDRLITGR		sp|P59594|SPIKE_CVHSA	Spike glycoprotein OS=Human SARS coronavirus OX=694009 GN=S PE=1 SV=1
31.89_2618.1790n	0	1	#13996	4	31.8863	2618.18	4.5092	FQPFQQFGRDVSDFTDSVRDPK	[2] Deamidation Q|[5] Deamidation Q|[6] Deamidation Q	sp|P59594|SPIKE_CVHSA	Spike glycoprotein OS=Human SARS coronavirus OX=694009 GN=S PE=1 SV=1
31.89_2618.1890n	0	1	#23714	4	31.8863	2618.19	4.5092	FQPFQQFGRDVSDFTDSVRDPK	[2] Deamidation Q|[5] Deamidation Q|[6] Deamidation Q	sp|P59594|SPIKE_CVHSA	Spike glycoprotein OS=Human SARS coronavirus OX=694009 GN=S PE=1 SV=1
21.94_1139.5128n	0	1	#14681	2	21.9439	1139.51	4.8326	DVSDFTDSVR		sp|P59594|SPIKE_CVHSA	Spike glycoprotein OS=Human SARS coronavirus OX=694009 GN=S PE=1 SV=1
49.69_1139.5105n	0	1	#17627	2	49.6883	1139.51	4.8144	DVSDFTDSVR		sp|P59594|SPIKE_CVHSA	Spike glycoprotein OS=Human SARS coronavirus OX=694009 GN=S PE=1 SV=1
49.69_1139.5101n	0	1	#22773	2	49.6883	1139.51	4.8144	DVSDFTDSVR		sp|P59594|SPIKE_CVHSA	Spike glycoprotein OS=Human SARS coronavirus OX=694009 GN=S PE=1 SV=1
56.97_1911.0013n	0	2	#19271,#15160	2,3	56.9666	1911	4.5311	LQDVVNQNAQALNTLVK	[N-term] Acetyl N-TERM|[10] Deamidation Q|[13] Deamidation N	sp|P59594|SPIKE_CVHSA	Spike glycoprotein OS=Human SARS coronavirus OX=694009 GN=S PE=1 SV=1
31.16_2279.1045n	0	1	#15524	3	31.1643	2279.1	4.6827	GDDVRQIAPGQTGVIADYNYK		sp|P59594|SPIKE_CVHSA	Spike glycoprotein OS=Human SARS coronavirus OX=694009 GN=S PE=1 SV=1
33.73_2279.0712n	0	1	#38487	3	33.7342	2279.07	4.8172	GDDVRQIAPGQTGVIADYNYK		sp|P59594|SPIKE_CVHSA	Spike glycoprotein OS=Human SARS coronavirus OX=694009 GN=S PE=1 SV=1
51.26_2279.1086n	0	1	#29022	3	51.2555	2279.11	4.5194	GDDVRQIAPGQTGVIADYNYK		sp|P59594|SPIKE_CVHSA	Spike glycoprotein OS=Human SARS coronavirus OX=694009 GN=S PE=1 SV=1
53.47_2279.0979n	0	1	#16631	3	53.4747	2279.1	4.5976	GDDVRQIAPGQTGVIADYNYK		sp|P59594|SPIKE_CVHSA	Spike glycoprotein OS=Human SARS coronavirus OX=694009 GN=S PE=1 SV=1
33.87_2444.1456n	0	1	#15552	3	33.8715	2444.15	4.6641	VTLADAGFMKQYGECLGDINAR	[9] Oxidation M|[15] Carbamidomethyl C	sp|P59594|SPIKE_CVHSA	Spike glycoprotein OS=Human SARS coronavirus OX=694009 GN=S PE=1 SV=1
55.80_2008.9282n	0	1	#15777	3	55.797	2008.93	4.8179	ASANLAATKMSECVLGQSK	[N-term] Acetyl N-TERM|[4] Deamidation N|[13] Carbamidomethyl C|[17] Deamidation Q	sp|P59594|SPIKE_CVHSA	Spike glycoprotein OS=Human SARS coronavirus OX=694009 GN=S PE=1 SV=1
28.19_1256.5467n	0	1	#15817	2	28.1929	1256.55	4.9463	GWVFGSTMNNK	[8] Oxidation M|[9] Deamidation N	sp|P59594|SPIKE_CVHSA	Spike glycoprotein OS=Human SARS coronavirus OX=694009 GN=S PE=1 SV=1
52.79_1091.5593n	0	1	#16234	2	52.7941	1091.56	0	QMYKTPTLK	[1] Deamidation Q|[C-term] Dehydrated	sp|P59594|SPIKE_CVHSA	Spike glycoprotein OS=Human SARS coronavirus OX=694009 GN=S PE=1 SV=1
47.37_1668.8458n	0	1	#16467	3	47.3661	1668.85	4.9234	DGIYFAATEKSNVVR		sp|P59594|SPIKE_CVHSA	Spike glycoprotein OS=Human SARS coronavirus OX=694009 GN=S PE=1 SV=1
51.43_1668.8771n	0	1	#37612	3	51.4271	1668.88	4.8061	DGIYFAATEKSNVVR		sp|P59594|SPIKE_CVHSA	Spike glycoprotein OS=Human SARS coronavirus OX=694009 GN=S PE=1 SV=1
48.37_1070.5245n	0	1	#17209	2	48.3728	1070.52	4.7673	EELDKYFK		sp|P59594|SPIKE_CVHSA	Spike glycoprotein OS=Human SARS coronavirus OX=694009 GN=S PE=1 SV=1
61.39_1292.5765n	0	1	#17431	2	61.3908	1292.58	4.504	FDEDDSEPVLK		sp|P59594|SPIKE_CVHSA	Spike glycoprotein OS=Human SARS coronavirus OX=694009 GN=S PE=1 SV=1
47.92_1775.8515n	0	1	#27303	2	47.9152	1775.85	0	LPDDFMGCVLAWNTR	[8] Carbamidomethyl C|[C-term] Dehydrated	sp|P59594|SPIKE_CVHSA	Spike glycoprotein OS=Human SARS coronavirus OX=694009 GN=S PE=1 SV=1
48.17_1775.8201n	0	1	#17472	2	48.1669	1775.82	0	LPDDFMGCVLAWNTR	[8] Carbamidomethyl C|[C-term] Dehydrated	sp|P59594|SPIKE_CVHSA	Spike glycoprotein OS=Human SARS coronavirus OX=694009 GN=S PE=1 SV=1
25.70_1780.7812n	0	1	#17491	3	25.6964	1780.78	4.5625	NIDATSTGNYNYKYR	[1] Deamidation N|[9] Deamidation N	sp|P59594|SPIKE_CVHSA	Spike glycoprotein OS=Human SARS coronavirus OX=694009 GN=S PE=1 SV=1
27.50_1121.5119n	0	1	#17594	2	27.5019	1121.51	0	DVSDFTDSVR	[C-term] Dehydrated	sp|P59594|SPIKE_CVHSA	Spike glycoprotein OS=Human SARS coronavirus OX=694009 GN=S PE=1 SV=1
22.23_1228.6123n	0	1	#17854	3	22.23	1228.61	0	NKDGFLYVYK	[N-term] Ammonia-loss	sp|P59594|SPIKE_CVHSA	Spike glycoprotein OS=Human SARS coronavirus OX=694009 GN=S PE=1 SV=1
48.20_1760.8107n	0	1	#18306	2	48.2012	1760.81	0	NIDATSTGNYNYKYR	[C-term] Dehydrated	sp|P59594|SPIKE_CVHSA	Spike glycoprotein OS=Human SARS coronavirus OX=694009 GN=S PE=1 SV=1
47.10_1256.7271n	0	1	#20987	2	47.0973	1256.73	4.6043	LPLGINITNFR		sp|P59594|SPIKE_CVHSA	Spike glycoprotein OS=Human SARS coronavirus OX=694009 GN=S PE=1 SV=1
46.91_1805.8572n	0	1	#21130	3	46.9086	1805.86	4.5798	SFEIDKGIYQTSNFR	[10] Deamidation Q|[13] Deamidation N	sp|P59594|SPIKE_CVHSA	Spike glycoprotein OS=Human SARS coronavirus OX=694009 GN=S PE=1 SV=1
45.27_2088.0916n	0	2	#22414,#27266	3,4	45.267	2088.09	4.8903	MFIFLLFLTLTSGSDLDR		sp|P59594|SPIKE_CVHSA	Spike glycoprotein OS=Human SARS coronavirus OX=694009 GN=S PE=1 SV=1
44.66_2452.0625n	0	1	#23028	3	44.655	2452.06	4.6559	YDENGTITDAVDCSQNPLAELK	[13] Carbamidomethyl C	sp|P59594|SPIKE_CVHSA	Spike glycoprotein OS=Human SARS coronavirus OX=694009 GN=S PE=1 SV=1
53.03_1074.5765n	0	1	#23040	2	53.0343	1074.58	5.15	HLREFVFK		sp|P59594|SPIKE_CVHSA	Spike glycoprotein OS=Human SARS coronavirus OX=694009 GN=S PE=1 SV=1
52.78_1852.8806n	0	1	#23148	3	52.7769	1852.88	4.9124	SNVVRGWVFGSTMNNK	[N-term] Acetyl N-TERM|[13] Oxidation M	sp|P59594|SPIKE_CVHSA	Spike glycoprotein OS=Human SARS coronavirus OX=694009 GN=S PE=1 SV=1
51.53_1822.9566n	0	1	#23264	3	51.5301	1822.96	4.4384	FNGIGVTQNVLYENQK		sp|P59594|SPIKE_CVHSA	Spike glycoprotein OS=Human SARS coronavirus OX=694009 GN=S PE=1 SV=1
51.56_1822.9527n	0	1	#25902	2	51.5644	1822.95	4.4384	FNGIGVTQNVLYENQK		sp|P59594|SPIKE_CVHSA	Spike glycoprotein OS=Human SARS coronavirus OX=694009 GN=S PE=1 SV=1
29.86_2354.0885n	0	1	#29913	3	29.865	2354.09	4.6733	NQCVNFNFNGLTGTGVLTPSSK	[3] Carbamidomethyl C	sp|P59594|SPIKE_CVHSA	Spike glycoprotein OS=Human SARS coronavirus OX=694009 GN=S PE=1 SV=1
35.54_2354.1154n	0	1	#33155	2	35.5419	2354.12	4.648	NQCVNFNFNGLTGTGVLTPSSK	[3] Carbamidomethyl C	sp|P59594|SPIKE_CVHSA	Spike glycoprotein OS=Human SARS coronavirus OX=694009 GN=S PE=1 SV=1
39.08_2354.1145n	0	1	#29672	3	39.0782	2354.11	4.6341	NQCVNFNFNGLTGTGVLTPSSK	[3] Carbamidomethyl C	sp|P59594|SPIKE_CVHSA	Spike glycoprotein OS=Human SARS coronavirus OX=694009 GN=S PE=1 SV=1
39.38_2354.1114n	0	1	#23393	3	39.3813	2354.11	4.6657	NQCVNFNFNGLTGTGVLTPSSK	[3] Carbamidomethyl C	sp|P59594|SPIKE_CVHSA	Spike glycoprotein OS=Human SARS coronavirus OX=694009 GN=S PE=1 SV=1
28.30_1155.5445n	0	1	#24657	2	28.2996	1155.54	5.0733	DGIYFAATEK	[N-term] Acetyl N-TERM	sp|P59594|SPIKE_CVHSA	Spike glycoprotein OS=Human SARS coronavirus OX=694009 GN=S PE=1 SV=1
50.37_2463.1138n	0	1	#25012	4	50.369	2463.11	4.345	ISNCVADYSVLYNSTFFSTFK	[4] Carbamidomethyl C|[13] Deamidation N	sp|P59594|SPIKE_CVHSA	Spike glycoprotein OS=Human SARS coronavirus OX=694009 GN=S PE=1 SV=1
37.57_2321.0976n	0	1	#25105	3	37.5738	2321.1	4.565	GDDVRQIAPGQTGVIADYNYK	[N-term] Acetyl N-TERM	sp|P59594|SPIKE_CVHSA	Spike glycoprotein OS=Human SARS coronavirus OX=694009 GN=S PE=1 SV=1
42.61_1459.6730n	0	1	#25938	2	42.6073	1459.67	4.8432	NIDATSTGNYNYK		sp|P59594|SPIKE_CVHSA	Spike glycoprotein OS=Human SARS coronavirus OX=694009 GN=S PE=1 SV=1
58.95_1459.6276n	0	1	#38182	2	58.9542	1459.63	4.5918	NIDATSTGNYNYK		sp|P59594|SPIKE_CVHSA	Spike glycoprotein OS=Human SARS coronavirus OX=694009 GN=S PE=1 SV=1
39.16_2615.2379n	0	1	#26126	3	39.1583	2615.24	4.6968	FQPFQQFGRDVSDFTDSVRDPK		sp|P59594|SPIKE_CVHSA	Spike glycoprotein OS=Human SARS coronavirus OX=694009 GN=S PE=1 SV=1
28.50_2282.0595n	0	1	#26405	2	28.4957	2282.06	4.9238	GDDVRQIAPGQTGVIADYNYK	[6] Deamidation Q|[11] Deamidation Q|[19] Deamidation N	sp|P59594|SPIKE_CVHSA	Spike glycoprotein OS=Human SARS coronavirus OX=694009 GN=S PE=1 SV=1
55.54_1092.5225n	0	1	#26631	2	55.5396	1092.52	0	QMYKTPTLK	[N-term] Ammonia-loss|[1] Deamidation Q	sp|P59594|SPIKE_CVHSA	Spike glycoprotein OS=Human SARS coronavirus OX=694009 GN=S PE=1 SV=1
35.94_2078.9786n	0	1	#27348	2	35.9372	2078.98	4.7166	NFTTAPAICHEGKAYFPR	[9] Carbamidomethyl C	sp|P59594|SPIKE_CVHSA	Spike glycoprotein OS=Human SARS coronavirus OX=694009 GN=S PE=1 SV=1
36.34_2078.9796n	0	1	#35113	2	36.344	2078.98	4.5071	NFTTAPAICHEGKAYFPR	[9] Carbamidomethyl C	sp|P59594|SPIKE_CVHSA	Spike glycoprotein OS=Human SARS coronavirus OX=694009 GN=S PE=1 SV=1
57.52_1380.7180n	0	1	#27589	2	57.5186	1380.72	4.4129	RSFIEDLLFNK		sp|P59594|SPIKE_CVHSA	Spike glycoprotein OS=Human SARS coronavirus OX=694009 GN=S PE=1 SV=1
39.67_1779.8738n	0	1	#28097	2	39.6731	1779.87	4.6769	QIAPGQTGVIADYNYK	[N-term] Acetyl N-TERM|[14] Deamidation N	sp|P59594|SPIKE_CVHSA	Spike glycoprotein OS=Human SARS coronavirus OX=694009 GN=S PE=1 SV=1
52.52_1980.9529n	0	1	#28312	3	52.5196	1980.95	4.7603	ASANLAATKMSECVLGQSK	[10] Oxidation M|[13] Carbamidomethyl C	sp|P59594|SPIKE_CVHSA	Spike glycoprotein OS=Human SARS coronavirus OX=694009 GN=S PE=1 SV=1
51.46_1964.9212n	0	1	#29166	2	51.4614	1964.92	4.5814	ASANLAATKMSECVLGQSK	[13] Carbamidomethyl C	sp|P59594|SPIKE_CVHSA	Spike glycoprotein OS=Human SARS coronavirus OX=694009 GN=S PE=1 SV=1
43.55_1129.5797n	0	1	#30384	2	43.5454	1129.58	4.7472	ALSGIAAEQDR		sp|P59594|SPIKE_CVHSA	Spike glycoprotein OS=Human SARS coronavirus OX=694009 GN=S PE=1 SV=1
56.36_1989.9452n	0	1	#31351	3	56.3575	1989.95	4.1282	LNDLCFSNVYADSFVVK	[5] Carbamidomethyl C	sp|P59594|SPIKE_CVHSA	Spike glycoprotein OS=Human SARS coronavirus OX=694009 GN=S PE=1 SV=1
53.34_961.5025n	0	1	#33720	2	53.3375	961.502	4.8108	QIANQFNK		sp|P59594|SPIKE_CVHSA	Spike glycoprotein OS=Human SARS coronavirus OX=694009 GN=S PE=1 SV=1
48.04_1981.9368n	0	1	#34703	3	48.0354	1981.94	4.7644	ASANLAATKMSECVLGQSK	[10] Oxidation M|[13] Carbamidomethyl C|[17] Deamidation Q	sp|P59594|SPIKE_CVHSA	Spike glycoprotein OS=Human SARS coronavirus OX=694009 GN=S PE=1 SV=1
40.22_1600.8494n	0	1	#34998	3	40.2165	1600.85	0	DLPSGFNTLKPIFK	[N-term] Acetyl N-TERM|[7] Deamidation N|[C-term] Dehydrated	sp|P59594|SPIKE_CVHSA	Spike glycoprotein OS=Human SARS coronavirus OX=694009 GN=S PE=1 SV=1
51.41_2223.0296n	0	1	#35161	2	51.4099	2223.03	4.702	QYGECLGDINARDLICAQK	[5] Carbamidomethyl C|[16] Carbamidomethyl C	sp|P59594|SPIKE_CVHSA	Spike glycoprotein OS=Human SARS coronavirus OX=694009 GN=S PE=1 SV=1
38.92_2504.1411n	0	1	#37568	3	38.9238	2504.14	4.5013	ISNCVADYSVLYNSTFFSTFK	[N-term] Acetyl N-TERM|[4] Carbamidomethyl C	sp|P59594|SPIKE_CVHSA	Spike glycoprotein OS=Human SARS coronavirus OX=694009 GN=S PE=1 SV=1
40.07_1438.8097n	0	2	#108,#98	2,3	40.0677	1438.81	6.0334	VPGNVTAVLGETLK	[N-term] Acetyl N-TERM	P01833	PIGR_HUMAN Polymeric immunoglobulin receptor OS=Homo sapiens OX=9606 GN=PIGR PE=1 SV=4
42.03_1861.9065n	1	1	#248	3	42.0296	1861.91	5.9379	QSSGENCDVVVNTLGKR	[7] Carbamidomethyl C	P01833	PIGR_HUMAN Polymeric immunoglobulin receptor OS=Homo sapiens OX=9606 GN=PIGR PE=1 SV=4
34.45_2025.9374n	0	1	#1167	2	34.4494	2025.94	5.9464	QGHFYGETAAVYVAVEER	[1] Deamidation Q	P01833	PIGR_HUMAN Polymeric immunoglobulin receptor OS=Homo sapiens OX=9606 GN=PIGR PE=1 SV=4
24.86_1360.6306n	1	1	#1305	2	24.8643	1360.63	6.5831	AVADTRDQADGSR		P01833	PIGR_HUMAN Polymeric immunoglobulin receptor OS=Homo sapiens OX=9606 GN=PIGR PE=1 SV=4
51.25_2240.1686n	0	2	#5577,#1391	2,3	51.2469	2240.17	8.9724	NADLQVLKPEPELVYEDLR		P01833	PIGR_HUMAN Polymeric immunoglobulin receptor OS=Homo sapiens OX=9606 GN=PIGR PE=1 SV=4
24.37_3329.5124n	0	2	#5864,#1850	3,4	24.3708	3329.51	5.6895	SSKEEAEMAYKDFLLQSSTVAAEAQDGPQEA		P01833	PIGR_HUMAN Polymeric immunoglobulin receptor OS=Homo sapiens OX=9606 GN=PIGR PE=1 SV=4
41.33_1518.7137n	1	1	#1945	2	41.3261	1518.71	8.0239	GVAGGSVAVLCPYNR	[11] Carbamidomethyl C	P01833	PIGR_HUMAN Polymeric immunoglobulin receptor OS=Homo sapiens OX=9606 GN=PIGR PE=1 SV=4
27.21_879.4685n	0	1	#3751	2	27.2127	879.469	6.1718	VSIRSYR		P01833	PIGR_HUMAN Polymeric immunoglobulin receptor OS=Homo sapiens OX=9606 GN=PIGR PE=1 SV=4
32.52_2170.9583n	0	1	#3888	3	32.5162	2170.96	7.313	LSDAGQYLCQAGDDSNSNKK	[9] Carbamidomethyl C|[18] Deamidation N	P01833	PIGR_HUMAN Polymeric immunoglobulin receptor OS=Homo sapiens OX=9606 GN=PIGR PE=1 SV=4
46.82_1369.5772n	0	1	#4089	2	46.8228	1369.58	8.8963	ADEGWYWCGVK	[8] Carbamidomethyl C	P01833	PIGR_HUMAN Polymeric immunoglobulin receptor OS=Homo sapiens OX=9606 GN=PIGR PE=1 SV=4
27.32_1401.6610n	0	1	#4126	3	27.3229	1401.66	4.8184	TDISMSDFENSR	[10] Deamidation N	P01833	PIGR_HUMAN Polymeric immunoglobulin receptor OS=Homo sapiens OX=9606 GN=PIGR PE=1 SV=4
38.79_1078.5440n	0	1	#4639	2	38.7865	1078.54	8.6079	TVTINCPFK	[6] Carbamidomethyl C	P01833	PIGR_HUMAN Polymeric immunoglobulin receptor OS=Homo sapiens OX=9606 GN=PIGR PE=1 SV=4
41.33_1855.9153n	0	2	#7467,#4653	2,3	41.3261	1855.92	9.0044	GSVTFHCALGPEVANVAK	[7] Carbamidomethyl C	P01833	PIGR_HUMAN Polymeric immunoglobulin receptor OS=Homo sapiens OX=9606 GN=PIGR PE=1 SV=4
40.20_1377.7848n	0	1	#4708	2	40.1993	1377.78	5.9355	DGSFSVVITGLRK		P01833	PIGR_HUMAN Polymeric immunoglobulin receptor OS=Homo sapiens OX=9606 GN=PIGR PE=1 SV=4
40.20_1377.7786n	0	1	#13952	2	40.1993	1377.78	5.9355	DGSFSVVITGLRK		P01833	PIGR_HUMAN Polymeric immunoglobulin receptor OS=Homo sapiens OX=9606 GN=PIGR PE=1 SV=4
50.40_1539.6569n	0	1	#5015	2	50.4033	1539.66	8.3303	YWCLWEGAQNGR	[3] Carbamidomethyl C|[10] Deamidation N	P01833	PIGR_HUMAN Polymeric immunoglobulin receptor OS=Homo sapiens OX=9606 GN=PIGR PE=1 SV=4
41.17_1589.7469n	0	1	#5145	2	41.1716	1589.75	7.2031	ADAAPDEKVLDSGFR		P01833	PIGR_HUMAN Polymeric immunoglobulin receptor OS=Homo sapiens OX=9606 GN=PIGR PE=1 SV=4
52.93_1227.7546n	0	1	#6418	2	52.9314	1227.75	8.2085	LVSLTLNLVTR		P01833	PIGR_HUMAN Polymeric immunoglobulin receptor OS=Homo sapiens OX=9606 GN=PIGR PE=1 SV=4
27.71_2169.9045n	0	1	#9669	2	27.7103	2169.9	5.6371	LSDAGQYLCQAGDDSNSNKK	[9] Carbamidomethyl C	P01833	PIGR_HUMAN Polymeric immunoglobulin receptor OS=Homo sapiens OX=9606 GN=PIGR PE=1 SV=4
31.28_2169.9588n	0	1	#7219	2	31.2847	2169.96	6.0007	LSDAGQYLCQAGDDSNSNKK	[9] Carbamidomethyl C	P01833	PIGR_HUMAN Polymeric immunoglobulin receptor OS=Homo sapiens OX=9606 GN=PIGR PE=1 SV=4
32.79_1011.5575n	0	1	#7609	2	32.7925	1011.56	8.664	IIEGEPNLK		P01833	PIGR_HUMAN Polymeric immunoglobulin receptor OS=Homo sapiens OX=9606 GN=PIGR PE=1 SV=4
33.63_939.5371n	0	1	#7640	2	33.6312	939.537	8.7005	ILLNPQDK		P01833	PIGR_HUMAN Polymeric immunoglobulin receptor OS=Homo sapiens OX=9606 GN=PIGR PE=1 SV=4
40.59_2422.1991n	0	1	#7746	3	40.594	2422.2	6.7163	AFVNCDENSRLVSLTLNLVTR	[4] Deamidation N|[5] Carbamidomethyl C|[17] Deamidation N	P01833	PIGR_HUMAN Polymeric immunoglobulin receptor OS=Homo sapiens OX=9606 GN=PIGR PE=1 SV=4
52.85_2171.1949n	0	2	#23497,#12777	2,3	52.8456	2171.19	8.7261	ILLNPQDKDGSFSVVITGLR		P01833	PIGR_HUMAN Polymeric immunoglobulin receptor OS=Homo sapiens OX=9606 GN=PIGR PE=1 SV=4
53.17_2171.1884n	0	1	#8010	3	53.1659	2171.19	8.3752	ILLNPQDKDGSFSVVITGLR		P01833	PIGR_HUMAN Polymeric immunoglobulin receptor OS=Homo sapiens OX=9606 GN=PIGR PE=1 SV=4
51.26_1249.6630n	0	1	#8188	2	51.2555	1249.66	8.5286	DGSFSVVITGLR		P01833	PIGR_HUMAN Polymeric immunoglobulin receptor OS=Homo sapiens OX=9606 GN=PIGR PE=1 SV=4
38.00_1400.6795n	0	1	#8383	2	38.0028	1400.68	5.3592	TDISMSDFENSR		P01833	PIGR_HUMAN Polymeric immunoglobulin receptor OS=Homo sapiens OX=9606 GN=PIGR PE=1 SV=4
36.62_921.4882n	0	1	#9444	2	36.6186	921.488	8.6663	VYTVDLGR		P01833	PIGR_HUMAN Polymeric immunoglobulin receptor OS=Homo sapiens OX=9606 GN=PIGR PE=1 SV=4
29.20_875.4273n	0	1	#10921	2	29.2042	875.427	8.574	CGLGINSR	[1] Carbamidomethyl C	P01833	PIGR_HUMAN Polymeric immunoglobulin receptor OS=Homo sapiens OX=9606 GN=PIGR PE=1 SV=4
34.11_1848.7960n	0	1	#11391	4	34.1119	1848.8	5.4453	SYRTDISMSDFENSR	[N-term] Acetyl N-TERM	P01833	PIGR_HUMAN Polymeric immunoglobulin receptor OS=Homo sapiens OX=9606 GN=PIGR PE=1 SV=4
34.13_1705.7912n	0	1	#11800	3	34.1291	1705.79	5.6388	QSSGENCDVVVNTLGK	[7] Carbamidomethyl C	P01833	PIGR_HUMAN Polymeric immunoglobulin receptor OS=Homo sapiens OX=9606 GN=PIGR PE=1 SV=4
60.98_3629.7170n	0	1	#12532	4	60.9847	3629.72	8.4895	YLCGAHSDGQLQEGSPIQAWQLFVNEESTIPR	[3] Carbamidomethyl C	P01833	PIGR_HUMAN Polymeric immunoglobulin receptor OS=Homo sapiens OX=9606 GN=PIGR PE=1 SV=4
25.68_747.3268n	0	1	#12549	2	25.6791	747.327	6.0883	DQADGSR		P01833	PIGR_HUMAN Polymeric immunoglobulin receptor OS=Homo sapiens OX=9606 GN=PIGR PE=1 SV=4
25.68_746.3676n	0	1	#12735	2	25.6791	746.368	7.6876	APAFEGR		P01833	PIGR_HUMAN Polymeric immunoglobulin receptor OS=Homo sapiens OX=9606 GN=PIGR PE=1 SV=4
30.67_2041.9060n	0	1	#18588	3	30.6721	2041.91	5.0282	LSDAGQYLCQAGDDSNSNK	[9] Carbamidomethyl C	P01833	PIGR_HUMAN Polymeric immunoglobulin receptor OS=Homo sapiens OX=9606 GN=PIGR PE=1 SV=4
33.56_2041.8345n	0	1	#14234	3	33.5626	2041.83	6.5069	LSDAGQYLCQAGDDSNSNK	[9] Carbamidomethyl C	P01833	PIGR_HUMAN Polymeric immunoglobulin receptor OS=Homo sapiens OX=9606 GN=PIGR PE=1 SV=4
34.19_2041.8349n	0	1	#15472	3	34.192	2041.83	6.2426	LSDAGQYLCQAGDDSNSNK	[9] Carbamidomethyl C	P01833	PIGR_HUMAN Polymeric immunoglobulin receptor OS=Homo sapiens OX=9606 GN=PIGR PE=1 SV=4
41.31_826.4531n	0	1	#14319	2	41.3089	826.453	0	PEVANVAK		P01833	PIGR_HUMAN Polymeric immunoglobulin receptor OS=Homo sapiens OX=9606 GN=PIGR PE=1 SV=4
61.05_1974.8617n	0	1	#15284	2	61.0533	1974.86	8.1741	DAGFYWCLTNGDTLWR	[7] Carbamidomethyl C|[10] Deamidation N	P01833	PIGR_HUMAN Polymeric immunoglobulin receptor OS=Homo sapiens OX=9606 GN=PIGR PE=1 SV=4
21.58_1043.4861n	0	1	#15844	2	21.5835	1043.49	5.7007	VPCHFPCK	[3] Carbamidomethyl C|[7] Carbamidomethyl C	P01833	PIGR_HUMAN Polymeric immunoglobulin receptor OS=Homo sapiens OX=9606 GN=PIGR PE=1 SV=4
28.76_1987.8451n	0	1	#16419	3	28.7593	1987.85	6.4437	WNNTGCQALPSQDEGPSK	[6] Carbamidomethyl C	P01833	PIGR_HUMAN Polymeric immunoglobulin receptor OS=Homo sapiens OX=9606 GN=PIGR PE=1 SV=4
29.38_1987.8484n	0	1	#19985	3	29.3763	1987.85	5.7893	WNNTGCQALPSQDEGPSK	[6] Carbamidomethyl C	P01833	PIGR_HUMAN Polymeric immunoglobulin receptor OS=Homo sapiens OX=9606 GN=PIGR PE=1 SV=4
41.33_883.4747n	0	1	#16667	2	41.3261	883.475	0	GPEVANVAK		P01833	PIGR_HUMAN Polymeric immunoglobulin receptor OS=Homo sapiens OX=9606 GN=PIGR PE=1 SV=4
49.38_1538.6797n	0	1	#16901	2	49.3794	1538.68	8.3148	YWCLWEGAQNGR	[3] Carbamidomethyl C	P01833	PIGR_HUMAN Polymeric immunoglobulin receptor OS=Homo sapiens OX=9606 GN=PIGR PE=1 SV=4
45.78_1538.6756n	0	1	#23210	2	45.7818	1538.68	6.0518	YWCLWEGAQNGR	[3] Carbamidomethyl C	P01833	PIGR_HUMAN Polymeric immunoglobulin receptor OS=Homo sapiens OX=9606 GN=PIGR PE=1 SV=4
34.13_1806.7920n	0	1	#16942	4	34.1291	1806.79	6.2508	SYRTDISMSDFENSR		P01833	PIGR_HUMAN Polymeric immunoglobulin receptor OS=Homo sapiens OX=9606 GN=PIGR PE=1 SV=4
21.67_2042.8463n	0	1	#17071	2	21.6694	2042.85	5.8198	LSDAGQYLCQAGDDSNSNK	[6] Deamidation Q|[9] Carbamidomethyl C	P01833	PIGR_HUMAN Polymeric immunoglobulin receptor OS=Homo sapiens OX=9606 GN=PIGR PE=1 SV=4
31.71_792.4115n	0	1	#20528	2	31.7144	792.411	7.5736	VLDSGFR		P01833	PIGR_HUMAN Polymeric immunoglobulin receptor OS=Homo sapiens OX=9606 GN=PIGR PE=1 SV=4
52.55_3299.5437n	0	1	#25256	3	52.5539	3299.54	6.3251	SPIFGPEEVNSVEGNSVSITCYYPPTSVNR	[10] Deamidation N|[21] Carbamidomethyl C	P01833	PIGR_HUMAN Polymeric immunoglobulin receptor OS=Homo sapiens OX=9606 GN=PIGR PE=1 SV=4
29.46_2309.9572n	0	1	#25691	4	29.4624	2309.96	5.7817	DQADGSRASVDSGSSEEQGGSSR	[N-term] Acetyl N-TERM	P01833	PIGR_HUMAN Polymeric immunoglobulin receptor OS=Homo sapiens OX=9606 GN=PIGR PE=1 SV=4
52.37_3027.4029n	0	1	#27391	3	52.3651	3027.4	5.5002	EEAEMAYKDFLLQSSTVAAEAQDGPQEA		P01833	PIGR_HUMAN Polymeric immunoglobulin receptor OS=Homo sapiens OX=9606 GN=PIGR PE=1 SV=4
53.78_3027.3939n	0	1	#28385	3	53.7836	3027.39	5.9154	EEAEMAYKDFLLQSSTVAAEAQDGPQEA		P01833	PIGR_HUMAN Polymeric immunoglobulin receptor OS=Homo sapiens OX=9606 GN=PIGR PE=1 SV=4
26.33_3298.5257n	0	1	#27765	3	26.3302	3298.53	6.016	SPIFGPEEVNSVEGNSVSITCYYPPTSVNR	[21] Carbamidomethyl C	P01833	PIGR_HUMAN Polymeric immunoglobulin receptor OS=Homo sapiens OX=9606 GN=PIGR PE=1 SV=4
27.99_735.3778n	0	1	#28709	2	27.9887	735.378	7.1108	LFAEEK		P01833	PIGR_HUMAN Polymeric immunoglobulin receptor OS=Homo sapiens OX=9606 GN=PIGR PE=1 SV=4
41.33_1029.4708n	0	1	#30155	2	41.3261	1029.47	0	GSVTFHCALG	[7] Carbamidomethyl C	P01833	PIGR_HUMAN Polymeric immunoglobulin receptor OS=Homo sapiens OX=9606 GN=PIGR PE=1 SV=4
19.21_1538.6482n	0	1	#31038	2	19.2098	1538.65	6.0644	ASVDSGSSEEQGGSSR		P01833	PIGR_HUMAN Polymeric immunoglobulin receptor OS=Homo sapiens OX=9606 GN=PIGR PE=1 SV=4
41.33_972.4472n	0	1	#33174	2	41.3261	972.447	0	GSVTFHCAL	[7] Carbamidomethyl C	P01833	PIGR_HUMAN Polymeric immunoglobulin receptor OS=Homo sapiens OX=9606 GN=PIGR PE=1 SV=4
46.19_3181.3140n	0	1	#33711	3	46.1879	3181.31	5.4002	WNNTGCQALPSQDEGPSKAFVNCDENSR	[6] Carbamidomethyl C|[22] Deamidation N|[23] Carbamidomethyl C	P01833	PIGR_HUMAN Polymeric immunoglobulin receptor OS=Homo sapiens OX=9606 GN=PIGR PE=1 SV=4
36.60_641.3482n	0	1	#34550	2	36.6014	641.348	0	TVDLGR		P01833	PIGR_HUMAN Polymeric immunoglobulin receptor OS=Homo sapiens OX=9606 GN=PIGR PE=1 SV=4
53.41_2241.1533n	0	1	#35717	2	53.4061	2241.15	7.9311	NADLQVLKPEPELVYEDLR	[1] Deamidation N	P01833	PIGR_HUMAN Polymeric immunoglobulin receptor OS=Homo sapiens OX=9606 GN=PIGR PE=1 SV=4
49.41_4158.9074n	0	1	#38492	5	49.4138	4158.91	6.2666	EDAGRYLCGAHSDGQLQEGSPIQAWQLFVNEESTIPR	[8] Carbamidomethyl C|[30] Deamidation N	P01833	PIGR_HUMAN Polymeric immunoglobulin receptor OS=Homo sapiens OX=9606 GN=PIGR PE=1 SV=4
43.34_2152.9903n	0	1	#39653	2	43.3394	2152.99	6.6126	QGHFYGETAAVYVAVEERK		P01833	PIGR_HUMAN Polymeric immunoglobulin receptor OS=Homo sapiens OX=9606 GN=PIGR PE=1 SV=4
22.06_1104.5319n	0	1	#324	2	22.0584	1104.53	4.2053	LDDKDPQFK		sp|P59595|NCAP_CVHSA	Nucleoprotein OS=Human SARS coronavirus OX=694009 GN=N PE=1 SV=1
25.55_1644.7205n	2	2	#18137,#462	2,3	25.5496	1644.72	4.9761	MSDNGPQSNQRSAPR	[4] Deamidation N	sp|P59595|NCAP_CVHSA	Nucleoprotein OS=Human SARS coronavirus OX=694009 GN=N PE=1 SV=1
25.68_1644.7302n	1	1	#716	2	25.6791	1644.73	4.1691	MSDNGPQSNQRSAPR	[4] Deamidation N	sp|P59595|NCAP_CVHSA	Nucleoprotein OS=Human SARS coronavirus OX=694009 GN=N PE=1 SV=1
31.05_1773.8057n	0	1	#6150	2	31.0498	1773.81	5.1443	GPEQTQGNFGDQDLIR		sp|P59595|NCAP_CVHSA	Nucleoprotein OS=Human SARS coronavirus OX=694009 GN=N PE=1 SV=1
32.72_1773.8187n	1	1	#551	2	32.7224	1773.82	5.6085	GPEQTQGNFGDQDLIR		sp|P59595|NCAP_CVHSA	Nucleoprotein OS=Human SARS coronavirus OX=694009 GN=N PE=1 SV=1
31.07_1218.5715n	0	1	#22227	2	31.067	1218.57	5.1273	GNSRNSTPGSSR		sp|P59595|NCAP_CVHSA	Nucleoprotein OS=Human SARS coronavirus OX=694009 GN=N PE=1 SV=1
31.10_1218.5780n	0	1	#577	2	31.1014	1218.58	5.1273	GNSRNSTPGSSR		sp|P59595|NCAP_CVHSA	Nucleoprotein OS=Human SARS coronavirus OX=694009 GN=N PE=1 SV=1
31.14_1218.5722n	0	1	#27304	2	31.1357	1218.57	5.1273	GNSRNSTPGSSR		sp|P59595|NCAP_CVHSA	Nucleoprotein OS=Human SARS coronavirus OX=694009 GN=N PE=1 SV=1
43.56_1218.5766n	0	1	#4570	2	43.5625	1218.58	5.1404	GNSRNSTPGSSR		sp|P59595|NCAP_CVHSA	Nucleoprotein OS=Human SARS coronavirus OX=694009 GN=N PE=1 SV=1
43.60_1218.5743n	0	1	#8862	2	43.5969	1218.57	5.1404	GNSRNSTPGSSR		sp|P59595|NCAP_CVHSA	Nucleoprotein OS=Human SARS coronavirus OX=694009 GN=N PE=1 SV=1
43.61_1218.5750n	0	1	#7811	2	43.614	1218.58	5.1404	GNSRNSTPGSSR		sp|P59595|NCAP_CVHSA	Nucleoprotein OS=Human SARS coronavirus OX=694009 GN=N PE=1 SV=1
25.01_1154.5593n	0	1	#602	2	25.007	1154.56	4.301	TDEAQPLPQR	[9] Deamidation Q	sp|P59595|NCAP_CVHSA	Nucleoprotein OS=Human SARS coronavirus OX=694009 GN=N PE=1 SV=1
52.73_1143.4922n	0	1	#603	2	52.7255	1143.49	5.6009	SDNGPQSNQR	[N-term] Acetyl N-TERM	sp|P59595|NCAP_CVHSA	Nucleoprotein OS=Human SARS coronavirus OX=694009 GN=N PE=1 SV=1
52.37_1143.4910n	0	1	#11788	2	52.3651	1143.49	5.6009	SDNGPQSNQR	[N-term] Acetyl N-TERM	sp|P59595|NCAP_CVHSA	Nucleoprotein OS=Human SARS coronavirus OX=694009 GN=N PE=1 SV=1
39.06_1429.6543n	0	1	#17827	2	39.061	1429.65	5.6408	NSTPGSSRGNSPAR	[N-term] Acetyl N-TERM|[10] Deamidation N	sp|P59595|NCAP_CVHSA	Nucleoprotein OS=Human SARS coronavirus OX=694009 GN=N PE=1 SV=1
40.35_1429.6504n	0	1	#645	2	40.3537	1429.65	5.5924	NSTPGSSRGNSPAR	[N-term] Acetyl N-TERM|[10] Deamidation N	sp|P59595|NCAP_CVHSA	Nucleoprotein OS=Human SARS coronavirus OX=694009 GN=N PE=1 SV=1
40.46_1429.6476n	0	1	#18319	2	40.4567	1429.65	5.5924	NSTPGSSRGNSPAR	[N-term] Acetyl N-TERM|[10] Deamidation N	sp|P59595|NCAP_CVHSA	Nucleoprotein OS=Human SARS coronavirus OX=694009 GN=N PE=1 SV=1
36.64_1153.5746n	0	1	#1010	2	36.6357	1153.57	5.4814	TDEAQPLPQR		sp|P59595|NCAP_CVHSA	Nucleoprotein OS=Human SARS coronavirus OX=694009 GN=N PE=1 SV=1
36.67_1153.5733n	0	1	#18031	2	36.6701	1153.57	5.4814	TDEAQPLPQR		sp|P59595|NCAP_CVHSA	Nucleoprotein OS=Human SARS coronavirus OX=694009 GN=N PE=1 SV=1
45.56_1153.5647n	0	1	#9098	2	45.5587	1153.56	4.4014	TDEAQPLPQR		sp|P59595|NCAP_CVHSA	Nucleoprotein OS=Human SARS coronavirus OX=694009 GN=N PE=1 SV=1
48.18_1153.5604n	0	1	#19728	2	48.1841	1153.56	4.375	TDEAQPLPQR		sp|P59595|NCAP_CVHSA	Nucleoprotein OS=Human SARS coronavirus OX=694009 GN=N PE=1 SV=1
30.81_1917.9042n	0	1	#1148	2	30.8094	1917.9	4.7662	QPTVTLLPAADMDDFSR	[N-term] Acetyl N-TERM	sp|P59595|NCAP_CVHSA	Nucleoprotein OS=Human SARS coronavirus OX=694009 GN=N PE=1 SV=1
33.36_1716.7803n	0	1	#1367	2	33.3566	1716.78	0	PEQTQGNFGDQDLIR		sp|P59595|NCAP_CVHSA	Nucleoprotein OS=Human SARS coronavirus OX=694009 GN=N PE=1 SV=1
34.64_2150.0179n	0	2	#1386,#18132	2,3	34.6381	2150.02	5.2771	GQGVPINTNSGPDDQIGYYR		sp|P59595|NCAP_CVHSA	Nucleoprotein OS=Human SARS coronavirus OX=694009 GN=N PE=1 SV=1
28.21_1219.5536n	0	1	#1436	2	28.2106	1219.55	5.145	GNSRNSTPGSSR	[5] Deamidation N	sp|P59595|NCAP_CVHSA	Nucleoprotein OS=Human SARS coronavirus OX=694009 GN=N PE=1 SV=1
39.35_2475.1323n	0	1	#16373	2	39.347	2475.13	5.1105	ITFGGPTDSTDNNQNGGRNGARPK	[12] Deamidation N|[15] Deamidation N	sp|P59595|NCAP_CVHSA	Nucleoprotein OS=Human SARS coronavirus OX=694009 GN=N PE=1 SV=1
39.40_2475.1329n	0	1	#1530	3	39.3985	2475.13	5.1105	ITFGGPTDSTDNNQNGGRNGARPK	[12] Deamidation N|[15] Deamidation N	sp|P59595|NCAP_CVHSA	Nucleoprotein OS=Human SARS coronavirus OX=694009 GN=N PE=1 SV=1
28.69_885.4087n	0	1	#1765	2	28.6888	885.409	5.1296	GFYAEGSR		sp|P59595|NCAP_CVHSA	Nucleoprotein OS=Human SARS coronavirus OX=694009 GN=N PE=1 SV=1
19.93_2193.0052n	0	1	#1796	4	19.9305	2193.01	5.4286	GQGVPINTNSGPDDQIGYYR	[N-term] Acetyl N-TERM|[7] Deamidation N	sp|P59595|NCAP_CVHSA	Nucleoprotein OS=Human SARS coronavirus OX=694009 GN=N PE=1 SV=1
19.91_2192.9974n	0	2	#10111,#13306	3,5	19.9133	2193	5.4286	GQGVPINTNSGPDDQIGYYR	[N-term] Acetyl N-TERM|[7] Deamidation N	sp|P59595|NCAP_CVHSA	Nucleoprotein OS=Human SARS coronavirus OX=694009 GN=N PE=1 SV=1
19.90_2193.0059n	0	1	#16619	3	19.8962	2193.01	5.4286	GQGVPINTNSGPDDQIGYYR	[N-term] Acetyl N-TERM|[7] Deamidation N	sp|P59595|NCAP_CVHSA	Nucleoprotein OS=Human SARS coronavirus OX=694009 GN=N PE=1 SV=1
38.17_2193.0009n	0	1	#5905	2	38.1688	2193	5.053	GQGVPINTNSGPDDQIGYYR	[N-term] Acetyl N-TERM|[2] Deamidation Q	sp|P59595|NCAP_CVHSA	Nucleoprotein OS=Human SARS coronavirus OX=694009 GN=N PE=1 SV=1
33.84_1183.5576n	0	1	#2165	2	33.8371	1183.56	4.8443	QYNVTQAFGR	[3] Deamidation N	sp|P59595|NCAP_CVHSA	Nucleoprotein OS=Human SARS coronavirus OX=694009 GN=N PE=1 SV=1
32.38_1972.9388n	0	1	#2176	2	32.3788	1972.94	5.0533	RGPEQTQGNFGDQDLIR	[N-term] Acetyl N-TERM|[9] Deamidation N	sp|P59595|NCAP_CVHSA	Nucleoprotein OS=Human SARS coronavirus OX=694009 GN=N PE=1 SV=1
23.29_672.3195n	0	1	#2290	2	23.2913	672.32	0	STPGSSR		sp|P59595|NCAP_CVHSA	Nucleoprotein OS=Human SARS coronavirus OX=694009 GN=N PE=1 SV=1
34.64_1183.5532n	0	1	#6470	2	34.6381	1183.55	4.511	QYNVTQAFGR	[6] Deamidation Q	sp|P59595|NCAP_CVHSA	Nucleoprotein OS=Human SARS coronavirus OX=694009 GN=N PE=1 SV=1
44.93_1183.5533n	0	1	#2311	2	44.9295	1183.55	4.8421	QYNVTQAFGR	[6] Deamidation Q	sp|P59595|NCAP_CVHSA	Nucleoprotein OS=Human SARS coronavirus OX=694009 GN=N PE=1 SV=1
27.97_1201.5388n	0	1	#2359	2	27.9713	1201.54	0	GNSRNSTPGSSR	[5] Deamidation N|[C-term] Dehydrated	sp|P59595|NCAP_CVHSA	Nucleoprotein OS=Human SARS coronavirus OX=694009 GN=N PE=1 SV=1
33.85_1201.5800n	0	1	#2998	2	33.8543	1201.58	4.5701	GQQQQGQTVTK		sp|P59595|NCAP_CVHSA	Nucleoprotein OS=Human SARS coronavirus OX=694009 GN=N PE=1 SV=1
54.70_1381.6681n	0	1	#3063	2	54.7045	1381.67	5.3231	QYNVTQAFGRR	[N-term] Acetyl N-TERM|[6] Deamidation Q	sp|P59595|NCAP_CVHSA	Nucleoprotein OS=Human SARS coronavirus OX=694009 GN=N PE=1 SV=1
29.11_1891.8223n	0	1	#27531	3	29.1068	1891.82	4.9239	ITFGGPTDSTDNNQNGGR	[N-term] Acetyl N-TERM	sp|P59595|NCAP_CVHSA	Nucleoprotein OS=Human SARS coronavirus OX=694009 GN=N PE=1 SV=1
29.15_1891.8400n	0	1	#3073	2	29.1526	1891.84	4.9239	ITFGGPTDSTDNNQNGGR	[N-term] Acetyl N-TERM	sp|P59595|NCAP_CVHSA	Nucleoprotein OS=Human SARS coronavirus OX=694009 GN=N PE=1 SV=1
24.88_790.4292n	0	1	#3720	2	24.8821	790.429	4.9109	KSAAEASK		sp|P59595|NCAP_CVHSA	Nucleoprotein OS=Human SARS coronavirus OX=694009 GN=N PE=1 SV=1
24.65_1101.4870n	0	1	#4742	3	24.6482	1101.49	4.4406	SDNGPQSNQR		sp|P59595|NCAP_CVHSA	Nucleoprotein OS=Human SARS coronavirus OX=694009 GN=N PE=1 SV=1
31.71_1101.4803n	0	1	#3828	2	31.7144	1101.48	5.0563	SDNGPQSNQR		sp|P59595|NCAP_CVHSA	Nucleoprotein OS=Human SARS coronavirus OX=694009 GN=N PE=1 SV=1
37.32_1573.8049n	0	1	#4352	2	37.3164	1573.8	4.8957	VSGKGQQQQGQTVTK	[6] Deamidation Q	sp|P59595|NCAP_CVHSA	Nucleoprotein OS=Human SARS coronavirus OX=694009 GN=N PE=1 SV=1
35.73_1573.7934n	0	1	#9355	2	35.7308	1573.79	4.7042	VSGKGQQQQGQTVTK	[11] Deamidation Q	sp|P59595|NCAP_CVHSA	Nucleoprotein OS=Human SARS coronavirus OX=694009 GN=N PE=1 SV=1
50.95_2927.3515n	0	1	#4375	3	50.9524	2927.35	4.8258	QGTDYKHWPQIAQFAPSASAFFGMSR		sp|P59595|NCAP_CVHSA	Nucleoprotein OS=Human SARS coronavirus OX=694009 GN=N PE=1 SV=1
35.39_748.3326n	0	1	#11645	2	35.3874	748.333	4.0026	GGSQASSR		sp|P59595|NCAP_CVHSA	Nucleoprotein OS=Human SARS coronavirus OX=694009 GN=N PE=1 SV=1
39.79_748.3362n	0	1	#4428	2	39.7932	748.336	4.6865	GGSQASSR		sp|P59595|NCAP_CVHSA	Nucleoprotein OS=Human SARS coronavirus OX=694009 GN=N PE=1 SV=1
34.01_2466.1002n	0	1	#4511	3	34.0089	2466.1	5.1764	GPEQTQGNFGDQDLIRQGTDYK		sp|P59595|NCAP_CVHSA	Nucleoprotein OS=Human SARS coronavirus OX=694009 GN=N PE=1 SV=1
35.73_1262.5530n	0	1	#5147	3	35.7308	1262.55	4.9709	GNSRNSTPGSSR	[N-term] Acetyl N-TERM|[2] Deamidation N|[5] Deamidation N	sp|P59595|NCAP_CVHSA	Nucleoprotein OS=Human SARS coronavirus OX=694009 GN=N PE=1 SV=1
39.08_2550.2280n	0	1	#5739	3	39.0782	2550.23	4.8176	FPRGQGVPINTNSGPDDQIGYYR		sp|P59595|NCAP_CVHSA	Nucleoprotein OS=Human SARS coronavirus OX=694009 GN=N PE=1 SV=1
36.86_2306.1224n	0	1	#5788	3	36.8588	2306.12	4.208	GQGVPINTNSGPDDQIGYYRR		sp|P59595|NCAP_CVHSA	Nucleoprotein OS=Human SARS coronavirus OX=694009 GN=N PE=1 SV=1
28.32_1146.5436n	0	1	#7157	2	28.3176	1146.54	4.9574	LDDKDPQFK	[N-term] Acetyl N-TERM	sp|P59595|NCAP_CVHSA	Nucleoprotein OS=Human SARS coronavirus OX=694009 GN=N PE=1 SV=1
29.76_846.3839n	0	1	#7437	2	29.7606	846.384	4.9281	NSTPGSSR	[N-term] Acetyl N-TERM	sp|P59595|NCAP_CVHSA	Nucleoprotein OS=Human SARS coronavirus OX=694009 GN=N PE=1 SV=1
52.74_1627.7698n	0	1	#8441	2	52.7426	1627.77	4.3599	TATKQYNVTQAFGR	[N-term] Acetyl N-TERM|[5] Deamidation Q|[10] Deamidation Q	sp|P59595|NCAP_CVHSA	Nucleoprotein OS=Human SARS coronavirus OX=694009 GN=N PE=1 SV=1
34.62_913.4264n	0	1	#8494	2	34.621	913.426	0	DQIGYYR		sp|P59595|NCAP_CVHSA	Nucleoprotein OS=Human SARS coronavirus OX=694009 GN=N PE=1 SV=1
43.58_1200.5601n	0	1	#8868	2	43.5797	1200.56	0	GNSRNSTPGSSR	[C-term] Dehydrated	sp|P59595|NCAP_CVHSA	Nucleoprotein OS=Human SARS coronavirus OX=694009 GN=N PE=1 SV=1
39.83_1208.5481n	0	1	#9232	2	39.8275	1208.55	4.5873	GGSQASSRSSSR	[N-term] Acetyl N-TERM|[4] Deamidation Q	sp|P59595|NCAP_CVHSA	Nucleoprotein OS=Human SARS coronavirus OX=694009 GN=N PE=1 SV=1
30.91_1165.5398n	0	1	#9690	2	30.9124	1165.54	4.5018	GGSQASSRSSSR		sp|P59595|NCAP_CVHSA	Nucleoprotein OS=Human SARS coronavirus OX=694009 GN=N PE=1 SV=1
31.75_1165.5399n	0	1	#10371	2	31.7488	1165.54	4.7697	GGSQASSRSSSR		sp|P59595|NCAP_CVHSA	Nucleoprotein OS=Human SARS coronavirus OX=694009 GN=N PE=1 SV=1
35.71_984.3781n	0	1	#9824	2	35.7136	984.378	0	GNSRNSTPGS	[N-term] Acetyl N-TERM|[2] Deamidation N|[5] Deamidation N	sp|P59595|NCAP_CVHSA	Nucleoprotein OS=Human SARS coronavirus OX=694009 GN=N PE=1 SV=1
58.80_1144.4776n	0	1	#10195	2	58.7998	1144.48	5.786	SDNGPQSNQR	[N-term] Acetyl N-TERM|[8] Deamidation N	sp|P59595|NCAP_CVHSA	Nucleoprotein OS=Human SARS coronavirus OX=694009 GN=N PE=1 SV=1
35.12_1616.7130n	0	1	#10751	2	35.1186	1616.71	4.853	GFYAEGSRGGSQASSR	[12] Deamidation Q	sp|P59595|NCAP_CVHSA	Nucleoprotein OS=Human SARS coronavirus OX=694009 GN=N PE=1 SV=1
33.99_1929.9060n	0	1	#14627	2	33.9917	1929.91	5.1727	RGPEQTQGNFGDQDLIR		sp|P59595|NCAP_CVHSA	Nucleoprotein OS=Human SARS coronavirus OX=694009 GN=N PE=1 SV=1
45.05_1929.8960n	0	1	#10857	2	45.0496	1929.9	4.9421	RGPEQTQGNFGDQDLIR		sp|P59595|NCAP_CVHSA	Nucleoprotein OS=Human SARS coronavirus OX=694009 GN=N PE=1 SV=1
33.96_901.4649n	0	1	#12476	2	33.9573	901.465	4.9661	MKELSPR	[N-term] Acetyl N-TERM	sp|P59595|NCAP_CVHSA	Nucleoprotein OS=Human SARS coronavirus OX=694009 GN=N PE=1 SV=1
40.99_1274.5213n	0	1	#17453	2	40.9886	1274.52	4.4949	MSDNGPQSNQR	[N-term] Acetyl N-TERM	sp|P59595|NCAP_CVHSA	Nucleoprotein OS=Human SARS coronavirus OX=694009 GN=N PE=1 SV=1
41.01_1274.5245n	0	1	#12553	2	41.0058	1274.52	4.4949	MSDNGPQSNQR	[N-term] Acetyl N-TERM	sp|P59595|NCAP_CVHSA	Nucleoprotein OS=Human SARS coronavirus OX=694009 GN=N PE=1 SV=1
41.01_1386.6554n	0	1	#12741	2	41.0058	1386.66	4.6996	NSTPGSSRGNSPAR		sp|P59595|NCAP_CVHSA	Nucleoprotein OS=Human SARS coronavirus OX=694009 GN=N PE=1 SV=1
46.77_1686.8778n	0	1	#13423	3	46.7713	1686.88	4.8441	MASGGGETALALLLLDR		sp|P59595|NCAP_CVHSA	Nucleoprotein OS=Human SARS coronavirus OX=694009 GN=N PE=1 SV=1
22.66_1615.7481n	0	1	#20488	3	22.659	1615.75	4.4387	GFYAEGSRGGSQASSR		sp|P59595|NCAP_CVHSA	Nucleoprotein OS=Human SARS coronavirus OX=694009 GN=N PE=1 SV=1
24.41_1615.7557n	0	1	#13434	2	24.4063	1615.76	4.5621	GFYAEGSRGGSQASSR		sp|P59595|NCAP_CVHSA	Nucleoprotein OS=Human SARS coronavirus OX=694009 GN=N PE=1 SV=1
24.42_1615.7558n	0	1	#14873	3	24.4242	1615.76	4.5621	GFYAEGSRGGSQASSR		sp|P59595|NCAP_CVHSA	Nucleoprotein OS=Human SARS coronavirus OX=694009 GN=N PE=1 SV=1
42.56_1594.7087n	0	1	#14111	2	42.5558	1594.71	4.6961	QLQNSMSGASADSTQA		sp|P59595|NCAP_CVHSA	Nucleoprotein OS=Human SARS coronavirus OX=694009 GN=N PE=1 SV=1
38.20_2297.0150n	0	1	#14694	3	38.2031	2297.01	4.6633	WYFYYLGTGPEASLPYGANK	[19] Deamidation N	sp|P59595|NCAP_CVHSA	Nucleoprotein OS=Human SARS coronavirus OX=694009 GN=N PE=1 SV=1
38.24_2297.0523n	0	1	#14331	3	38.2374	2297.05	4.1805	WYFYYLGTGPEASLPYGANK	[19] Deamidation N	sp|P59595|NCAP_CVHSA	Nucleoprotein OS=Human SARS coronavirus OX=694009 GN=N PE=1 SV=1
27.29_1428.6716n	0	1	#37935	2	27.2861	1428.67	4.6074	NSTPGSSRGNSPAR	[N-term] Acetyl N-TERM	sp|P59595|NCAP_CVHSA	Nucleoprotein OS=Human SARS coronavirus OX=694009 GN=N PE=1 SV=1
27.30_1428.6699n	0	1	#14496	3	27.3045	1428.67	4.6074	NSTPGSSRGNSPAR	[N-term] Acetyl N-TERM	sp|P59595|NCAP_CVHSA	Nucleoprotein OS=Human SARS coronavirus OX=694009 GN=N PE=1 SV=1
28.30_1428.6808n	0	1	#42950	2	28.2996	1428.68	4.7083	NSTPGSSRGNSPAR	[N-term] Acetyl N-TERM	sp|P59595|NCAP_CVHSA	Nucleoprotein OS=Human SARS coronavirus OX=694009 GN=N PE=1 SV=1
31.56_1428.6627n	0	1	#19468	2	31.5597	1428.66	4.5785	NSTPGSSRGNSPAR	[N-term] Acetyl N-TERM	sp|P59595|NCAP_CVHSA	Nucleoprotein OS=Human SARS coronavirus OX=694009 GN=N PE=1 SV=1
41.50_1388.6259n	0	1	#14558	3	41.4977	1388.63	4.4418	NSTPGSSRGNSPAR	[1] Deamidation N|[10] Deamidation N	sp|P59595|NCAP_CVHSA	Nucleoprotein OS=Human SARS coronavirus OX=694009 GN=N PE=1 SV=1
41.67_1388.6644n	0	1	#15796	2	41.6693	1388.66	4.4418	NSTPGSSRGNSPAR	[1] Deamidation N|[10] Deamidation N	sp|P59595|NCAP_CVHSA	Nucleoprotein OS=Human SARS coronavirus OX=694009 GN=N PE=1 SV=1
27.21_1220.5445n	0	1	#15348	2	27.2127	1220.54	4.2974	GNSRNSTPGSSR	[2] Deamidation N|[5] Deamidation N	sp|P59595|NCAP_CVHSA	Nucleoprotein OS=Human SARS coronavirus OX=694009 GN=N PE=1 SV=1
38.25_2261.0294n	0	1	#32824	3	38.2546	2261.03	4.9735	SAPRITFGGPTDSTDNNQNGGR		sp|P59595|NCAP_CVHSA	Nucleoprotein OS=Human SARS coronavirus OX=694009 GN=N PE=1 SV=1
38.51_2261.0381n	0	1	#17709	2	38.5119	2261.04	4.9735	SAPRITFGGPTDSTDNNQNGGR		sp|P59595|NCAP_CVHSA	Nucleoprotein OS=Human SARS coronavirus OX=694009 GN=N PE=1 SV=1
41.24_2150.9881n	0	1	#18159	2	41.2403	2150.99	4.5589	GQGVPINTNSGPDDQIGYYR	[15] Deamidation Q	sp|P59595|NCAP_CVHSA	Nucleoprotein OS=Human SARS coronavirus OX=694009 GN=N PE=1 SV=1
30.19_600.2998n	0	1	#18574	2	30.1913	600.3	4.5605	GNSPAR		sp|P59595|NCAP_CVHSA	Nucleoprotein OS=Human SARS coronavirus OX=694009 GN=N PE=1 SV=1
62.33_1286.5732n	0	1	#22054	2	62.3288	1286.57	0	DHIGTRNPNNNA		sp|P59595|NCAP_CVHSA	Nucleoprotein OS=Human SARS coronavirus OX=694009 GN=N PE=1 SV=1
62.36_1286.5684n	0	1	#22634	2	62.3631	1286.57	0	DHIGTRNPNNNA		sp|P59595|NCAP_CVHSA	Nucleoprotein OS=Human SARS coronavirus OX=694009 GN=N PE=1 SV=1
35.90_1654.9128n	0	1	#23315	3	35.9028	1654.91	4.5088	DNVILLNKHIDAYK		sp|P59595|NCAP_CVHSA	Nucleoprotein OS=Human SARS coronavirus OX=694009 GN=N PE=1 SV=1
48.61_1774.8171n	0	1	#25772	3	48.613	1774.82	4.7296	GPEQTQGNFGDQDLIR	[6] Deamidation Q	sp|P59595|NCAP_CVHSA	Nucleoprotein OS=Human SARS coronavirus OX=694009 GN=N PE=1 SV=1
58.78_1126.4691n	0	1	#31000	2	58.7826	1126.47	0	SDNGPQSNQR	[N-term] Acetyl N-TERM|[8] Deamidation N|[C-term] Dehydrated	sp|P59595|NCAP_CVHSA	Nucleoprotein OS=Human SARS coronavirus OX=694009 GN=N PE=1 SV=1
33.24_2152.9682n	0	1	#32754	3	33.2364	2152.97	4.4906	GQGVPINTNSGPDDQIGYYR	[7] Deamidation N|[9] Deamidation N|[15] Deamidation Q	sp|P59595|NCAP_CVHSA	Nucleoprotein OS=Human SARS coronavirus OX=694009 GN=N PE=1 SV=1
54.76_1290.5263n	0	1	#33639	2	54.756	1290.53	5.0306	MSDNGPQSNQR	[9] Deamidation N|[10] Deamidation Q	sp|P59595|NCAP_CVHSA	Nucleoprotein OS=Human SARS coronavirus OX=694009 GN=N PE=1 SV=1
25.70_2294.0342n	0	1	#35442	3	25.6964	2294.03	4.6482	HWPQIAQFAPSASAFFGMSR	[N-term] Acetyl N-TERM|[7] Deamidation Q|[18] Oxidation M	sp|P59595|NCAP_CVHSA	Nucleoprotein OS=Human SARS coronavirus OX=694009 GN=N PE=1 SV=1
19.91_2174.9889n	0	1	#36337	4	19.9133	2174.99	0	GQGVPINTNSGPDDQIGYYR	[N-term] Acetyl N-TERM|[7] Deamidation N|[C-term] Dehydrated	sp|P59595|NCAP_CVHSA	Nucleoprotein OS=Human SARS coronavirus OX=694009 GN=N PE=1 SV=1
47.05_1683.8456n	0	1	#36704	2	47.0458	1683.85	4.3859	EGIVWVATEGALNTPK		sp|P59595|NCAP_CVHSA	Nucleoprotein OS=Human SARS coronavirus OX=694009 GN=N PE=1 SV=1
39.11_1411.6459n	0	1	#37916	2	39.1125	1411.65	0	NSTPGSSRGNSPAR	[N-term] Acetyl N-TERM|[10] Deamidation N|[C-term] Dehydrated	sp|P59595|NCAP_CVHSA	Nucleoprotein OS=Human SARS coronavirus OX=694009 GN=N PE=1 SV=1
31.18_1087.5322n	1	1	#390	2	31.1815	1087.53	6.4985	FKDCHLAR	[N-term] Acetyl N-TERM|[4] Carbamidomethyl C	P02788	TRFL_HUMAN Lactotransferrin OS=Homo sapiens OX=9606 GN=LTF PE=1 SV=6
41.53_1613.8039n	1	1	#1865	2	41.532	1613.8	6.1674	DSPIQCIQAIAENR	[6] Carbamidomethyl C	P02788	TRFL_HUMAN Lactotransferrin OS=Homo sapiens OX=9606 GN=LTF PE=1 SV=6
42.86_1613.7824n	0	1	#7488	2	42.8647	1613.78	6.541	DSPIQCIQAIAENR	[6] Carbamidomethyl C	P02788	TRFL_HUMAN Lactotransferrin OS=Homo sapiens OX=9606 GN=LTF PE=1 SV=6
44.69_1613.8502n	0	1	#4728	2	44.6893	1613.85	5.3056	DSPIQCIQAIAENR	[6] Carbamidomethyl C	P02788	TRFL_HUMAN Lactotransferrin OS=Homo sapiens OX=9606 GN=LTF PE=1 SV=6
51.72_1613.7811n	0	1	#7678	2	51.7188	1613.78	8.0565	DSPIQCIQAIAENR	[6] Carbamidomethyl C	P02788	TRFL_HUMAN Lactotransferrin OS=Homo sapiens OX=9606 GN=LTF PE=1 SV=6
44.01_1613.8511n	0	1	#3509	2	44.0087	1613.85	6.0204	DSPIQCIQAIAENR	[6] Carbamidomethyl C	P02788	TRFL_HUMAN Lactotransferrin OS=Homo sapiens OX=9606 GN=LTF PE=1 SV=6
22.94_1045.4931n	1	1	#2032	2	22.9357	1045.49	6.1625	SEEEVAARR		P02788	TRFL_HUMAN Lactotransferrin OS=Homo sapiens OX=9606 GN=LTF PE=1 SV=6
54.86_1334.6896n	0	1	#3410	2	54.8589	1334.69	8.6218	LADFALLCLDGK	[8] Carbamidomethyl C	P02788	TRFL_HUMAN Lactotransferrin OS=Homo sapiens OX=9606 GN=LTF PE=1 SV=6
46.19_1578.7438n	0	1	#4342	2	46.1879	1578.74	8.4945	NLLFNDNTECLAR	[10] Carbamidomethyl C	P02788	TRFL_HUMAN Lactotransferrin OS=Homo sapiens OX=9606 GN=LTF PE=1 SV=6
47.97_1578.7345n	0	2	#7664,#9376	2,3	47.9667	1578.73	6.5105	NLLFNDNTECLAR	[10] Carbamidomethyl C	P02788	TRFL_HUMAN Lactotransferrin OS=Homo sapiens OX=9606 GN=LTF PE=1 SV=6
47.98_1578.7353n	0	1	#5132	2	47.9839	1578.74	6.5105	NLLFNDNTECLAR	[10] Carbamidomethyl C	P02788	TRFL_HUMAN Lactotransferrin OS=Homo sapiens OX=9606 GN=LTF PE=1 SV=6
47.93_2857.3651n	0	1	#4481	3	47.9324	2857.37	8.3071	SQQSSDPDPNCVDRPVEGYLAVAVVR	[11] Carbamidomethyl C	P02788	TRFL_HUMAN Lactotransferrin OS=Homo sapiens OX=9606 GN=LTF PE=1 SV=6
41.17_1589.7469n	0	1	#5145	2	41.1716	1589.75	6.7037	SVQWCAVSQPEATK	[5] Carbamidomethyl C	P02788	TRFL_HUMAN Lactotransferrin OS=Homo sapiens OX=9606 GN=LTF PE=1 SV=6
23.26_1201.5196n	0	1	#5325	3	23.2569	1201.52	5.9302	FCLFQSETK	[N-term] Acetyl N-TERM|[2] Carbamidomethyl C|[5] Deamidation Q	P02788	TRFL_HUMAN Lactotransferrin OS=Homo sapiens OX=9606 GN=LTF PE=1 SV=6
44.03_1444.6861n	0	1	#5907	2	44.0259	1444.69	8.2815	VVWCAVGEQELR	[4] Carbamidomethyl C	P02788	TRFL_HUMAN Lactotransferrin OS=Homo sapiens OX=9606 GN=LTF PE=1 SV=6
38.37_1284.5873n	0	1	#5995	2	38.3747	1284.59	7.8617	FFSASCVPGADK	[6] Carbamidomethyl C	P02788	TRFL_HUMAN Lactotransferrin OS=Homo sapiens OX=9606 GN=LTF PE=1 SV=6
47.90_1361.6994n	0	1	#11244	2	47.8981	1361.7	7.6502	CGLVPVLAENYK	[1] Carbamidomethyl C	P02788	TRFL_HUMAN Lactotransferrin OS=Homo sapiens OX=9606 GN=LTF PE=1 SV=6
48.07_1361.6644n	0	1	#6046	2	48.0697	1361.66	7.6502	CGLVPVLAENYK	[1] Carbamidomethyl C	P02788	TRFL_HUMAN Lactotransferrin OS=Homo sapiens OX=9606 GN=LTF PE=1 SV=6
58.34_3131.3538n	0	1	#6154	3	58.3365	3131.35	8.5187	ESTVFEDLSDEAERDEYELLCPDNTR	[21] Carbamidomethyl C	P02788	TRFL_HUMAN Lactotransferrin OS=Homo sapiens OX=9606 GN=LTF PE=1 SV=6
33.72_1149.6170n	0	1	#6158	2	33.717	1149.62	7.8783	THYYAVAVVK		P02788	TRFL_HUMAN Lactotransferrin OS=Homo sapiens OX=9606 GN=LTF PE=1 SV=6
19.84_2052.8995n	0	1	#6259	3	19.8447	2052.9	5.4992	CVPNSNERYYGYTGAFR	[1] Carbamidomethyl C	P02788	TRFL_HUMAN Lactotransferrin OS=Homo sapiens OX=9606 GN=LTF PE=1 SV=6
43.00_1523.6468n	0	1	#29553	3	43.002	1523.65	5.9849	DEYELLCPDNTR	[7] Carbamidomethyl C	P02788	TRFL_HUMAN Lactotransferrin OS=Homo sapiens OX=9606 GN=LTF PE=1 SV=6
44.16_1523.7463n	0	1	#6360	2	44.1574	1523.75	5.5545	DEYELLCPDNTR	[7] Carbamidomethyl C	P02788	TRFL_HUMAN Lactotransferrin OS=Homo sapiens OX=9606 GN=LTF PE=1 SV=6
22.57_891.3334n	0	1	#8695	2	22.5732	891.333	5.9318	NGSDCPDK	[5] Carbamidomethyl C	P02788	TRFL_HUMAN Lactotransferrin OS=Homo sapiens OX=9606 GN=LTF PE=1 SV=6
25.93_891.3416n	0	1	#6439	2	25.9257	891.342	5.8309	NGSDCPDK	[5] Carbamidomethyl C	P02788	TRFL_HUMAN Lactotransferrin OS=Homo sapiens OX=9606 GN=LTF PE=1 SV=6
35.52_2858.3568n	0	1	#6448	3	35.5247	2858.36	5.6355	SQQSSDPDPNCVDRPVEGYLAVAVVR	[2] Deamidation Q|[11] Carbamidomethyl C	P02788	TRFL_HUMAN Lactotransferrin OS=Homo sapiens OX=9606 GN=LTF PE=1 SV=6
42.74_1599.7204n	0	1	#7387	3	42.7446	1599.72	0	ADAMSLDGGYVYTAGK		P02788	TRFL_HUMAN Lactotransferrin OS=Homo sapiens OX=9606 GN=LTF PE=1 SV=6
38.61_1096.5013n	0	1	#7556	2	38.6149	1096.5	7.8788	YYGYTGAFR		P02788	TRFL_HUMAN Lactotransferrin OS=Homo sapiens OX=9606 GN=LTF PE=1 SV=6
21.21_1016.4489n	0	1	#8627	2	21.206	1016.45	5.8941	CVPNSNER	[N-term] Acetyl N-TERM|[1] Carbamidomethyl C	P02788	TRFL_HUMAN Lactotransferrin OS=Homo sapiens OX=9606 GN=LTF PE=1 SV=6
21.39_1016.4350n	0	1	#11817	2	21.3947	1016.43	5.8941	CVPNSNER	[N-term] Acetyl N-TERM|[1] Carbamidomethyl C	P02788	TRFL_HUMAN Lactotransferrin OS=Homo sapiens OX=9606 GN=LTF PE=1 SV=6
38.75_1861.7651n	0	1	#9302	2	38.7522	1861.77	7.7873	FDEYFSQSCAPGSDPR	[9] Carbamidomethyl C	P02788	TRFL_HUMAN Lactotransferrin OS=Homo sapiens OX=9606 GN=LTF PE=1 SV=6
58.83_1962.9075n	0	1	#9639	2	58.8341	1962.91	5.7507	GQFPNLCRLCAGTGENK	[N-term] Acetyl N-TERM|[7] Carbamidomethyl C|[10] Carbamidomethyl C	P02788	TRFL_HUMAN Lactotransferrin OS=Homo sapiens OX=9606 GN=LTF PE=1 SV=6
59.01_2087.0634n	0	2	#10703,#43797	2,3	59.0143	2087.06	8.3435	IDSGLYLGSGYFTAIQNLR		P02788	TRFL_HUMAN Lactotransferrin OS=Homo sapiens OX=9606 GN=LTF PE=1 SV=6
44.03_1158.5351n	0	1	#11515	2	44.0259	1158.54	7.1347	FCLFQSETK	[2] Carbamidomethyl C	P02788	TRFL_HUMAN Lactotransferrin OS=Homo sapiens OX=9606 GN=LTF PE=1 SV=6
44.03_1158.5117n	0	1	#20233	2	44.0259	1158.51	7.1347	FCLFQSETK	[2] Carbamidomethyl C	P02788	TRFL_HUMAN Lactotransferrin OS=Homo sapiens OX=9606 GN=LTF PE=1 SV=6
55.01_1681.7808n	0	1	#11650	2	55.0134	1681.78	8.261	CSTSPLLEACEFLR	[1] Carbamidomethyl C|[10] Carbamidomethyl C	P02788	TRFL_HUMAN Lactotransferrin OS=Homo sapiens OX=9606 GN=LTF PE=1 SV=6
42.86_1517.8081n	0	1	#13307	2	42.8647	1517.81	8.1665	KGGSFQLNELQGLK		P02788	TRFL_HUMAN Lactotransferrin OS=Homo sapiens OX=9606 GN=LTF PE=1 SV=6
19.35_1251.5463n	0	1	#13459	2	19.3471	1251.55	6.1427	FGRNGSDCPDK	[8] Carbamidomethyl C	P02788	TRFL_HUMAN Lactotransferrin OS=Homo sapiens OX=9606 GN=LTF PE=1 SV=6
24.42_1615.7558n	0	1	#14873	3	24.4242	1615.76	5.7239	DSPIQCIQAIAENR	[6] Carbamidomethyl C|[8] Deamidation Q|[13] Deamidation N	P02788	TRFL_HUMAN Lactotransferrin OS=Homo sapiens OX=9606 GN=LTF PE=1 SV=6
61.05_1974.8617n	0	1	#15284	2	61.0533	1974.86	5.7682	CAFSSQEPYFSYSGAFK	[1] Carbamidomethyl C	P02788	TRFL_HUMAN Lactotransferrin OS=Homo sapiens OX=9606 GN=LTF PE=1 SV=6
49.14_1974.8503n	0	1	#16564	2	49.1392	1974.85	8.1915	CAFSSQEPYFSYSGAFK	[1] Carbamidomethyl C	P02788	TRFL_HUMAN Lactotransferrin OS=Homo sapiens OX=9606 GN=LTF PE=1 SV=6
44.38_1663.9269n	0	1	#23447	2	44.3805	1663.93	8.0982	YLGPQYVAGITNLKK		P02788	TRFL_HUMAN Lactotransferrin OS=Homo sapiens OX=9606 GN=LTF PE=1 SV=6
44.47_1663.9260n	0	1	#15391	3	44.4663	1663.93	8.0982	YLGPQYVAGITNLKK		P02788	TRFL_HUMAN Lactotransferrin OS=Homo sapiens OX=9606 GN=LTF PE=1 SV=6
38.53_1506.7771n	0	1	#15665	3	38.5291	1506.78	5.7445	SPKFQLFGSPSGQK		P02788	TRFL_HUMAN Lactotransferrin OS=Homo sapiens OX=9606 GN=LTF PE=1 SV=6
38.67_1506.7798n	0	1	#36470	3	38.6664	1506.78	5.7445	SPKFQLFGSPSGQK		P02788	TRFL_HUMAN Lactotransferrin OS=Homo sapiens OX=9606 GN=LTF PE=1 SV=6
56.43_1128.5938n	0	1	#16296	2	56.4261	1128.59	8.4009	EDAIWNLLR		P02788	TRFL_HUMAN Lactotransferrin OS=Homo sapiens OX=9606 GN=LTF PE=1 SV=6
44.35_2032.8498n	0	1	#16340	3	44.3462	2032.85	7.5829	NGSDCPDKFCLFQSETK	[1] Deamidation N|[5] Carbamidomethyl C|[10] Carbamidomethyl C	P02788	TRFL_HUMAN Lactotransferrin OS=Homo sapiens OX=9606 GN=LTF PE=1 SV=6
44.48_2032.8762n	0	1	#25251	2	44.4834	2032.88	7.5829	NGSDCPDKFCLFQSETK	[1] Deamidation N|[5] Carbamidomethyl C|[10] Carbamidomethyl C	P02788	TRFL_HUMAN Lactotransferrin OS=Homo sapiens OX=9606 GN=LTF PE=1 SV=6
54.01_1614.8326n	0	2	#16974,#23886	2,3	54.0067	1614.83	7.5678	SVNGKEDAIWNLLR	[3] Deamidation N	P02788	TRFL_HUMAN Lactotransferrin OS=Homo sapiens OX=9606 GN=LTF PE=1 SV=6
30.02_2431.2057n	0	2	#17174,#23565	3,4	30.0221	2431.21	5.3884	KPVTEARSCHLAMAPNHAVVSR	[9] Carbamidomethyl C|[16] Deamidation N	P02788	TRFL_HUMAN Lactotransferrin OS=Homo sapiens OX=9606 GN=LTF PE=1 SV=6
30.08_2431.2017n	0	1	#32337	3	30.0754	2431.2	5.3884	KPVTEARSCHLAMAPNHAVVSR	[9] Carbamidomethyl C|[16] Deamidation N	P02788	TRFL_HUMAN Lactotransferrin OS=Homo sapiens OX=9606 GN=LTF PE=1 SV=6
29.71_1648.7888n	0	1	#17791	3	29.7075	1648.79	6.8003	SCHLAMAPNHAVVSR	[2] Carbamidomethyl C	P02788	TRFL_HUMAN Lactotransferrin OS=Homo sapiens OX=9606 GN=LTF PE=1 SV=6
44.40_1387.7807n	0	1	#18190	2	44.3976	1387.78	0	GPQYVAGITNLKK		P02788	TRFL_HUMAN Lactotransferrin OS=Homo sapiens OX=9606 GN=LTF PE=1 SV=6
35.52_923.4072n	0	1	#20509	2	35.5247	923.407	7.6163	CFQWQR	[1] Carbamidomethyl C	P02788	TRFL_HUMAN Lactotransferrin OS=Homo sapiens OX=9606 GN=LTF PE=1 SV=6
50.82_3287.5256n	0	1	#20571	3	50.8151	3287.53	6.7399	KCNQWSGLSEGSVTCSSASTTEDCIALVLK	[2] Carbamidomethyl C|[15] Carbamidomethyl C|[24] Carbamidomethyl C	P02788	TRFL_HUMAN Lactotransferrin OS=Homo sapiens OX=9606 GN=LTF PE=1 SV=6
22.74_934.5260n	0	1	#21961	2	22.7448	934.526	6.1275	VPSHAVVAR		P02788	TRFL_HUMAN Lactotransferrin OS=Homo sapiens OX=9606 GN=LTF PE=1 SV=6
26.79_944.4003n	0	1	#23016	2	26.7898	944.4	5.2973	SCHTAVDR	[2] Carbamidomethyl C	P02788	TRFL_HUMAN Lactotransferrin OS=Homo sapiens OX=9606 GN=LTF PE=1 SV=6
55.76_2070.0263n	0	1	#23998	2	55.7627	2070.03	7.2982	ADAVTLDGGFIYEAGLAPYK		P02788	TRFL_HUMAN Lactotransferrin OS=Homo sapiens OX=9606 GN=LTF PE=1 SV=6
29.34_1625.7403n	0	1	#42391	2	29.3419	1625.74	5.3133	ESTVFEDLSDEAER		P02788	TRFL_HUMAN Lactotransferrin OS=Homo sapiens OX=9606 GN=LTF PE=1 SV=6
36.67_1554.6616n	1	1	#2736	2	36.6701	1554.66	5.7851	NWGEGWGFMPSDR	[1] Deamidation N|[9] Oxidation M	P04745	AMY1_HUMAN Alpha-amylase 1 OS=Homo sapiens OX=9606 GN=AMY1A PE=1 SV=2
34.67_1553.6814n	1	1	#3984	2	34.6724	1553.68	6.6715	SGNEDEFRNMVTR		P04745	AMY1_HUMAN Alpha-amylase 1 OS=Homo sapiens OX=9606 GN=AMY1A PE=1 SV=2
56.13_1098.6660n	0	1	#4505	2	56.1344	1098.67	8.7924	LSGLLDLALGK		P04745	AMY1_HUMAN Alpha-amylase 1 OS=Homo sapiens OX=9606 GN=AMY1A PE=1 SV=2
34.01_2466.1002n	0	1	#4511	3	34.0089	2466.1	5.7218	YFENGKDVNDWVGPPNDNGVTK	[4] Deamidation N|[9] Deamidation N	P04745	AMY1_HUMAN Alpha-amylase 1 OS=Homo sapiens OX=9606 GN=AMY1A PE=1 SV=2
38.22_1725.8033n	1	1	#4637	3	38.2203	1725.8	6.7413	DVNDWVGPPNDNGVTK		P04745	AMY1_HUMAN Alpha-amylase 1 OS=Homo sapiens OX=9606 GN=AMY1A PE=1 SV=2
19.21_883.4497n	0	1	#8257	2	19.2098	883.45	5.2037	YQPVSYK		P04745	AMY1_HUMAN Alpha-amylase 1 OS=Homo sapiens OX=9606 GN=AMY1A PE=1 SV=2
27.54_883.4769n	0	1	#5396	2	27.537	883.477	8.2079	YQPVSYK		P04745	AMY1_HUMAN Alpha-amylase 1 OS=Homo sapiens OX=9606 GN=AMY1A PE=1 SV=2
54.22_1813.7964n	0	1	#6219	2	54.224	1813.8	8.6861	DFPAVPYSGWDFNDGK		P04745	AMY1_HUMAN Alpha-amylase 1 OS=Homo sapiens OX=9606 GN=AMY1A PE=1 SV=2
39.50_2301.9910n	0	1	#6286	3	39.5015	2301.99	8.0895	EVTINPDTTCGNDWVCEHR	[10] Carbamidomethyl C|[16] Carbamidomethyl C	P04745	AMY1_HUMAN Alpha-amylase 1 OS=Homo sapiens OX=9606 GN=AMY1A PE=1 SV=2
45.59_1289.6119n	0	1	#6554	2	45.593	1289.61	8.695	WVDIALECER	[8] Carbamidomethyl C	P04745	AMY1_HUMAN Alpha-amylase 1 OS=Homo sapiens OX=9606 GN=AMY1A PE=1 SV=2
30.41_1002.4052n	0	1	#7519	2	30.4147	1002.41	8.045	SSDYFGNGR	[7] Deamidation N	P04745	AMY1_HUMAN Alpha-amylase 1 OS=Homo sapiens OX=9606 GN=AMY1A PE=1 SV=2
30.50_1002.3993n	0	1	#20428	2	30.5005	1002.4	8.045	SSDYFGNGR	[7] Deamidation N	P04745	AMY1_HUMAN Alpha-amylase 1 OS=Homo sapiens OX=9606 GN=AMY1A PE=1 SV=2
52.38_1537.6420n	0	1	#8495	2	52.3823	1537.64	8.6953	NWGEGWGFMPSDR		P04745	AMY1_HUMAN Alpha-amylase 1 OS=Homo sapiens OX=9606 GN=AMY1A PE=1 SV=2
42.54_757.3309n	0	1	#8626	2	42.5387	757.331	4.9233	YFENGK	[4] Deamidation N	P04745	AMY1_HUMAN Alpha-amylase 1 OS=Homo sapiens OX=9606 GN=AMY1A PE=1 SV=2
45.85_2270.0924n	0	1	#8999	3	45.8504	2270.09	8.6873	AHFSISNSAEDPFIAIHAESK		P04745	AMY1_HUMAN Alpha-amylase 1 OS=Homo sapiens OX=9606 GN=AMY1A PE=1 SV=2
34.98_1426.6790n	0	1	#9715	2	34.9813	1426.68	8.5568	ALVFVDNHDNQR		P04745	AMY1_HUMAN Alpha-amylase 1 OS=Homo sapiens OX=9606 GN=AMY1A PE=1 SV=2
55.75_1917.9732n	0	2	#24170,#10375	2,3	55.7455	1917.97	8.6869	IAEYMNHLIDIGVAGFR		P04745	AMY1_HUMAN Alpha-amylase 1 OS=Homo sapiens OX=9606 GN=AMY1A PE=1 SV=2
51.97_1286.6730n	0	2	#10707,#20568	2,3	51.9676	1286.67	8.3436	TSIVHLFEWR		P04745	AMY1_HUMAN Alpha-amylase 1 OS=Homo sapiens OX=9606 GN=AMY1A PE=1 SV=2
25.42_895.4289n	0	1	#12524	2	25.42	895.429	7.8978	IYVSDDGK		P04745	AMY1_HUMAN Alpha-amylase 1 OS=Homo sapiens OX=9606 GN=AMY1A PE=1 SV=2
26.56_895.4143n	0	1	#12290	2	26.5617	895.414	4.8397	IYVSDDGK		P04745	AMY1_HUMAN Alpha-amylase 1 OS=Homo sapiens OX=9606 GN=AMY1A PE=1 SV=2
46.27_780.3578n	0	1	#12347	2	46.2737	780.358	5.3461	NMVNFR	[4] Deamidation N	P04745	AMY1_HUMAN Alpha-amylase 1 OS=Homo sapiens OX=9606 GN=AMY1A PE=1 SV=2
35.42_982.4677n	0	1	#13612	2	35.4217	982.468	6.5978	HMWPGDIK		P04745	AMY1_HUMAN Alpha-amylase 1 OS=Homo sapiens OX=9606 GN=AMY1A PE=1 SV=2
46.93_1418.6861n	0	1	#14721	2	46.9257	1418.69	6.335	NMVTRCNNVGVR	[6] Carbamidomethyl C	P04745	AMY1_HUMAN Alpha-amylase 1 OS=Homo sapiens OX=9606 GN=AMY1A PE=1 SV=2
58.02_3440.7316n	0	1	#14952	4	58.0162	3440.73	8.3885	LHNLNSNWFPEGSKPFIYQEVIDLGGEPIK		P04745	AMY1_HUMAN Alpha-amylase 1 OS=Homo sapiens OX=9606 GN=AMY1A PE=1 SV=2
51.96_1098.5955n	0	1	#17043	2	51.959	1098.6	0	IVHLFEWR		P04745	AMY1_HUMAN Alpha-amylase 1 OS=Homo sapiens OX=9606 GN=AMY1A PE=1 SV=2
53.75_2989.4679n	0	1	#17195	3	53.7493	2989.47	9.1769	GFGGVQVSPPNENVAIHNPFRPWWER		P04745	AMY1_HUMAN Alpha-amylase 1 OS=Homo sapiens OX=9606 GN=AMY1A PE=1 SV=2
51.98_2169.9186n	0	1	#20030	3	51.9762	2169.92	5.2904	TGSGDIENYNDATQVRDCR	[18] Carbamidomethyl C	P04745	AMY1_HUMAN Alpha-amylase 1 OS=Homo sapiens OX=9606 GN=AMY1A PE=1 SV=2
52.37_2169.9198n	0	1	#19246	3	52.3651	2169.92	5.1536	TGSGDIENYNDATQVRDCR	[18] Carbamidomethyl C	P04745	AMY1_HUMAN Alpha-amylase 1 OS=Homo sapiens OX=9606 GN=AMY1A PE=1 SV=2
48.04_779.3700n	0	1	#19766	2	48.0354	779.37	5.6582	NMVNFR		P04745	AMY1_HUMAN Alpha-amylase 1 OS=Homo sapiens OX=9606 GN=AMY1A PE=1 SV=2
48.58_3391.5071n	0	1	#20232	3	48.5787	3391.51	8.2714	IYVDAVINHMCGNAVSAGTSSTCGSYFNPGSR	[11] Carbamidomethyl C|[23] Carbamidomethyl C	P04745	AMY1_HUMAN Alpha-amylase 1 OS=Homo sapiens OX=9606 GN=AMY1A PE=1 SV=2
29.51_2627.1567n	0	1	#23213	3	29.5147	2627.16	5.9898	NVVDGQPFTNWYDNGSNQVAFGR	[N-term] Acetyl N-TERM|[17] Deamidation N	P04745	AMY1_HUMAN Alpha-amylase 1 OS=Homo sapiens OX=9606 GN=AMY1A PE=1 SV=2
51.96_886.4430n	0	1	#23261	2	51.959	886.443	0	HLFEWR		P04745	AMY1_HUMAN Alpha-amylase 1 OS=Homo sapiens OX=9606 GN=AMY1A PE=1 SV=2
51.92_985.5114n	0	1	#25725	2	51.9247	985.511	0	VHLFEWR		P04745	AMY1_HUMAN Alpha-amylase 1 OS=Homo sapiens OX=9606 GN=AMY1A PE=1 SV=2
32.17_2627.1789n	0	1	#26482	3	32.1728	2627.18	6.7653	NVVDGQPFTNWYDNGSNQVAFGR	[N-term] Acetyl N-TERM|[14] Deamidation N	P04745	AMY1_HUMAN Alpha-amylase 1 OS=Homo sapiens OX=9606 GN=AMY1A PE=1 SV=2
55.28_1814.7881n	0	1	#27568	2	55.2822	1814.79	7.1361	DFPAVPYSGWDFNDGK	[13] Deamidation N	P04745	AMY1_HUMAN Alpha-amylase 1 OS=Homo sapiens OX=9606 GN=AMY1A PE=1 SV=2
29.85_2464.1107n	0	1	#30678	3	29.8476	2464.11	5.7865	YFENGKDVNDWVGPPNDNGVTK		P04745	AMY1_HUMAN Alpha-amylase 1 OS=Homo sapiens OX=9606 GN=AMY1A PE=1 SV=2
54.60_1631.9186n	0	1	#31657	3	54.6015	1631.92	7.4584	LSGLLDLALGKDYVR		P04745	AMY1_HUMAN Alpha-amylase 1 OS=Homo sapiens OX=9606 GN=AMY1A PE=1 SV=2
39.48_1745.6908n	0	1	#36229	2	39.4843	1745.69	0	PDTTCGNDWVCEHR	[5] Carbamidomethyl C|[11] Carbamidomethyl C	P04745	AMY1_HUMAN Alpha-amylase 1 OS=Homo sapiens OX=9606 GN=AMY1A PE=1 SV=2
26.88_756.3478n	0	1	#36960	2	26.8785	756.348	5.9507	YFENGK		P04745	AMY1_HUMAN Alpha-amylase 1 OS=Homo sapiens OX=9606 GN=AMY1A PE=1 SV=2
28.18_1195.5825n	0	1	#39290	2	28.1751	1195.58	6.1928	WPRYFENGK		P04745	AMY1_HUMAN Alpha-amylase 1 OS=Homo sapiens OX=9606 GN=AMY1A PE=1 SV=2
53.66_1918.9665n	0	1	#43319	3	53.6635	1918.97	6.417	IAEYMNHLIDIGVAGFR	[6] Deamidation N	P04745	AMY1_HUMAN Alpha-amylase 1 OS=Homo sapiens OX=9606 GN=AMY1A PE=1 SV=2
52.08_1696.8157n	0	1	#45304	3	52.0791	1696.82	6.0976	MAVGFMLAHPYGFTR		P04745	AMY1_HUMAN Alpha-amylase 1 OS=Homo sapiens OX=9606 GN=AMY1A PE=1 SV=2
24.65_1388.6720n	1	1	#123	2	24.6482	1388.67	6.4881	KQELSEAEQATR		P01024	CO3_HUMAN Complement C3 OS=Homo sapiens OX=9606 GN=C3 PE=1 SV=2
22.73_1742.7300n	1	1	#1235	2	22.7277	1742.73	5.8951	CAEENCFIQKSDDK	[1] Carbamidomethyl C|[6] Carbamidomethyl C	P01024	CO3_HUMAN Complement C3 OS=Homo sapiens OX=9606 GN=C3 PE=1 SV=2
26.10_1190.5982n	1	1	#3571	2	26.0963	1190.6	7.0728	SDDKVTLEER		P01024	CO3_HUMAN Complement C3 OS=Homo sapiens OX=9606 GN=C3 PE=1 SV=2
42.62_1568.7732n	0	1	#8352	3	42.6245	1568.77	6.2216	NTMILEICTRYR	[8] Carbamidomethyl C	P01024	CO3_HUMAN Complement C3 OS=Homo sapiens OX=9606 GN=C3 PE=1 SV=2
42.66_1568.7742n	0	1	#29972	3	42.6588	1568.77	6.2216	NTMILEICTRYR	[8] Carbamidomethyl C	P01024	CO3_HUMAN Complement C3 OS=Homo sapiens OX=9606 GN=C3 PE=1 SV=2
42.80_1568.7661n	0	1	#30448	3	42.7961	1568.77	6.2216	NTMILEICTRYR	[8] Carbamidomethyl C	P01024	CO3_HUMAN Complement C3 OS=Homo sapiens OX=9606 GN=C3 PE=1 SV=2
24.41_1288.5936n	0	1	#9870	2	24.4063	1288.59	7.304	SGSDEVQVGQQR		P01024	CO3_HUMAN Complement C3 OS=Homo sapiens OX=9606 GN=C3 PE=1 SV=2
48.04_1815.8769n	0	1	#14378	2	48.0354	1815.88	7.9924	SNLDEDIIAEENIVSR		P01024	CO3_HUMAN Complement C3 OS=Homo sapiens OX=9606 GN=C3 PE=1 SV=2
41.11_1469.7555n	0	1	#14480	2	41.1087	1469.76	6.9389	IPIEDGSGEVVLSR		P01024	CO3_HUMAN Complement C3 OS=Homo sapiens OX=9606 GN=C3 PE=1 SV=2
44.23_2197.1101n	0	1	#17464	2	44.2261	2197.11	8.3056	VPVAVQGEDTVQSLTQGDGVAK		P01024	CO3_HUMAN Complement C3 OS=Homo sapiens OX=9606 GN=C3 PE=1 SV=2
48.09_1640.7597n	0	1	#17716	2	48.0868	1640.76	6.9148	AGDFLEANYMNLQR		P01024	CO3_HUMAN Complement C3 OS=Homo sapiens OX=9606 GN=C3 PE=1 SV=2
37.99_1890.0715n	0	1	#18202	3	37.9856	1890.07	7.513	LSINTHPSQKPLSITVR		P01024	CO3_HUMAN Complement C3 OS=Homo sapiens OX=9606 GN=C3 PE=1 SV=2
38.04_1890.0632n	0	1	#25013	4	38.0371	1890.06	7.513	LSINTHPSQKPLSITVR		P01024	CO3_HUMAN Complement C3 OS=Homo sapiens OX=9606 GN=C3 PE=1 SV=2
55.54_1400.8296n	0	1	#18661	2	55.5396	1400.83	7.4805	SSLSVPYVIVPLK		P01024	CO3_HUMAN Complement C3 OS=Homo sapiens OX=9606 GN=C3 PE=1 SV=2
48.53_1510.8011n	0	1	#19138	2	48.5272	1510.8	7.4243	LVAYYTLIGASGQR		P01024	CO3_HUMAN Complement C3 OS=Homo sapiens OX=9606 GN=C3 PE=1 SV=2
32.19_1470.7147n	0	1	#21497	3	32.19	1470.71	6.6984	AAVYHHFISDGVR		P01024	CO3_HUMAN Complement C3 OS=Homo sapiens OX=9606 GN=C3 PE=1 SV=2
39.23_887.4736n	0	1	#22347	2	39.2269	887.474	7.4195	IWDVVEK		P01024	CO3_HUMAN Complement C3 OS=Homo sapiens OX=9606 GN=C3 PE=1 SV=2
53.18_2156.0814n	0	1	#22571	2	53.183	2156.08	7.7578	ILLQGTPVAQMTEDAVDAER		P01024	CO3_HUMAN Complement C3 OS=Homo sapiens OX=9606 GN=C3 PE=1 SV=2
53.27_2156.0567n	0	1	#42144	3	53.2688	2156.06	7.7578	ILLQGTPVAQMTEDAVDAER		P01024	CO3_HUMAN Complement C3 OS=Homo sapiens OX=9606 GN=C3 PE=1 SV=2
57.38_1877.9636n	0	1	#22923	2	57.3813	1877.96	7.5876	EYVLPSFEVIVEPTEK		P01024	CO3_HUMAN Complement C3 OS=Homo sapiens OX=9606 GN=C3 PE=1 SV=2
38.43_1023.5048n	0	1	#23002	2	38.4262	1023.5	7.3672	FISLGEACK	[8] Carbamidomethyl C	P01024	CO3_HUMAN Complement C3 OS=Homo sapiens OX=9606 GN=C3 PE=1 SV=2
49.33_1786.9561n	0	1	#38499	3	49.328	1786.96	7.7491	SGIPIVTSPYQIHFTK		P01024	CO3_HUMAN Complement C3 OS=Homo sapiens OX=9606 GN=C3 PE=1 SV=2
49.40_1786.9457n	0	1	#26873	2	49.3966	1786.95	7.7491	SGIPIVTSPYQIHFTK		P01024	CO3_HUMAN Complement C3 OS=Homo sapiens OX=9606 GN=C3 PE=1 SV=2
46.33_1638.8438n	0	1	#27603	2	46.3252	1638.84	7.2742	TVMVNIENPEGIPVK		P01024	CO3_HUMAN Complement C3 OS=Homo sapiens OX=9606 GN=C3 PE=1 SV=2
44.28_2198.1006n	0	1	#28177	3	44.2775	2198.1	7.0806	VPVAVQGEDTVQSLTQGDGVAK	[6] Deamidation Q	P01024	CO3_HUMAN Complement C3 OS=Homo sapiens OX=9606 GN=C3 PE=1 SV=2
45.40_1151.5961n	0	1	#28295	2	45.4043	1151.6	7.2792	QPSSAFAAFVK		P01024	CO3_HUMAN Complement C3 OS=Homo sapiens OX=9606 GN=C3 PE=1 SV=2
50.01_2164.9965n	0	1	#29973	2	50.0144	2165	7.2098	AYYENSPQQVFSTEFEVK		P01024	CO3_HUMAN Complement C3 OS=Homo sapiens OX=9606 GN=C3 PE=1 SV=2
40.77_1138.5662n	0	1	#30336	2	40.7655	1138.57	6.4833	FYYIYNEK		P01024	CO3_HUMAN Complement C3 OS=Homo sapiens OX=9606 GN=C3 PE=1 SV=2
32.46_903.5473n	0	1	#32522	2	32.4647	903.547	6.4267	GVFVLNKK		P01024	CO3_HUMAN Complement C3 OS=Homo sapiens OX=9606 GN=C3 PE=1 SV=2
35.82_832.4786n	0	1	#34516	2	35.8168	832.479	6.6589	LPYSVVR		P01024	CO3_HUMAN Complement C3 OS=Homo sapiens OX=9606 GN=C3 PE=1 SV=2
36.36_1041.6145n	0	1	#35007	2	36.3612	1041.61	6.5039	ISLPESLKR		P01024	CO3_HUMAN Complement C3 OS=Homo sapiens OX=9606 GN=C3 PE=1 SV=2
50.23_877.5074n	0	1	#36976	2	50.2317	877.507	6.1244	LMNIFLK		P01024	CO3_HUMAN Complement C3 OS=Homo sapiens OX=9606 GN=C3 PE=1 SV=2
52.59_1871.0111n	0	1	#38990	2	52.5882	1871.01	7.3009	TELRPGETLNVNFLLR		P01024	CO3_HUMAN Complement C3 OS=Homo sapiens OX=9606 GN=C3 PE=1 SV=2
31.83_1684.7743n	1	1	#78	2	31.8348	1684.77	5.9063	ELENFMAIEEMKK	[N-term] Acetyl N-TERM|[6] Oxidation M|[11] Oxidation M	A5A3E0	POTEF_HUMAN POTE ankyrin domain family member F OS=Homo sapiens OX=9606 GN=POTEF PE=1 SV=2
32.76_2118.8956n	0	1	#354	2	32.7571	2118.9	6.7337	TPENQQFPDNESEEYHR		A5A3E0	POTEF_HUMAN POTE ankyrin domain family member F OS=Homo sapiens OX=9606 GN=POTEF PE=1 SV=2
21.48_1519.6047n	0	2	#928,#513	2,3	21.4806	1519.6	5.906	SNVGTSGDHDDSAMK		A5A3E0	POTEF_HUMAN POTE ankyrin domain family member F OS=Homo sapiens OX=9606 GN=POTEF PE=1 SV=2
20.92_1519.6045n	0	1	#698	3	20.92	1519.6	5.9612	SNVGTSGDHDDSAMK		A5A3E0	POTEF_HUMAN POTE ankyrin domain family member F OS=Homo sapiens OX=9606 GN=POTEF PE=1 SV=2
20.94_1519.6048n	0	1	#1650	2	20.9371	1519.6	5.9612	SNVGTSGDHDDSAMK		A5A3E0	POTEF_HUMAN POTE ankyrin domain family member F OS=Homo sapiens OX=9606 GN=POTEF PE=1 SV=2
24.44_1519.5966n	0	1	#20272	3	24.4423	1519.6	5.8014	SNVGTSGDHDDSAMK		A5A3E0	POTEF_HUMAN POTE ankyrin domain family member F OS=Homo sapiens OX=9606 GN=POTEF PE=1 SV=2
30.83_1519.6201n	0	1	#39592	2	30.8266	1519.62	6.1898	SNVGTSGDHDDSAMK		A5A3E0	POTEF_HUMAN POTE ankyrin domain family member F OS=Homo sapiens OX=9606 GN=POTEF PE=1 SV=2
28.64_1509.6529n	2	2	#757,#544	2,3	28.6446	1509.65	6.1388	YSSENSNPEQDLK		A5A3E0	POTEF_HUMAN POTE ankyrin domain family member F OS=Homo sapiens OX=9606 GN=POTEF PE=1 SV=2
28.67_1509.6625n	0	1	#8325	3	28.6712	1509.66	6.1388	YSSENSNPEQDLK		A5A3E0	POTEF_HUMAN POTE ankyrin domain family member F OS=Homo sapiens OX=9606 GN=POTEF PE=1 SV=2
44.48_1626.7668n	1	1	#947	2	44.4834	1626.77	5.8076	ELENFMAIEEMKK	[6] Oxidation M	A5A3E0	POTEF_HUMAN POTE ankyrin domain family member F OS=Homo sapiens OX=9606 GN=POTEF PE=1 SV=2
58.80_1548.7274n	0	1	#1531	2	58.7998	1548.73	6.7346	MVVEVDSMPAASSVK		A5A3E0	POTEF_HUMAN POTE ankyrin domain family member F OS=Homo sapiens OX=9606 GN=POTEF PE=1 SV=2
33.37_1611.7549n	0	1	#1580	2	33.3738	1611.75	5.4708	ELENFMAIEEMKK	[4] Deamidation N	A5A3E0	POTEF_HUMAN POTE ankyrin domain family member F OS=Homo sapiens OX=9606 GN=POTEF PE=1 SV=2
36.46_1417.7295n	0	1	#2334	2	36.4641	1417.73	5.1757	VVEVDSMPAASSVK		A5A3E0	POTEF_HUMAN POTE ankyrin domain family member F OS=Homo sapiens OX=9606 GN=POTEF PE=1 SV=2
35.68_1514.7331n	0	1	#2349	2	35.6792	1514.73	7.1769	IWHHTFYNELR		A5A3E0	POTEF_HUMAN POTE ankyrin domain family member F OS=Homo sapiens OX=9606 GN=POTEF PE=1 SV=2
27.48_975.4463n	0	1	#5725	2	27.4843	975.446	7.9766	AGFAGDDAPR		A5A3E0	POTEF_HUMAN POTE ankyrin domain family member F OS=Homo sapiens OX=9606 GN=POTEF PE=1 SV=2
27.78_975.5115n	0	1	#2728	2	27.7797	975.511	7.9766	AGFAGDDAPR		A5A3E0	POTEF_HUMAN POTE ankyrin domain family member F OS=Homo sapiens OX=9606 GN=POTEF PE=1 SV=2
48.05_1789.8834n	0	1	#3144	2	48.0525	1789.88	8.7683	SYELPDGQVITIGNER		A5A3E0	POTEF_HUMAN POTE ankyrin domain family member F OS=Homo sapiens OX=9606 GN=POTEF PE=1 SV=2
31.78_1894.8524n	0	1	#3688	2	31.7832	1894.85	6.2226	QQGMMGGMHQKESYVGK		A5A3E0	POTEF_HUMAN POTE ankyrin domain family member F OS=Homo sapiens OX=9606 GN=POTEF PE=1 SV=2
26.54_944.4613n	0	1	#4530	2	26.5443	944.461	5.543	GSENGQPEK		A5A3E0	POTEF_HUMAN POTE ankyrin domain family member F OS=Homo sapiens OX=9606 GN=POTEF PE=1 SV=2
26.72_944.4013n	0	1	#11063	2	26.7187	944.401	5.543	GSENGQPEK		A5A3E0	POTEF_HUMAN POTE ankyrin domain family member F OS=Homo sapiens OX=9606 GN=POTEF PE=1 SV=2
26.79_944.4003n	0	1	#23016	2	26.7898	944.4	5.543	GSENGQPEK		A5A3E0	POTEF_HUMAN POTE ankyrin domain family member F OS=Homo sapiens OX=9606 GN=POTEF PE=1 SV=2
59.48_784.5049n	0	1	#6437	2	59.4804	784.505	5.6793	LLLDRR		A5A3E0	POTEF_HUMAN POTE ankyrin domain family member F OS=Homo sapiens OX=9606 GN=POTEF PE=1 SV=2
32.64_1830.7547n	0	1	#7834	3	32.6364	1830.75	5.7747	VGAWGDYDDSAFMEPR	[13] Oxidation M	A5A3E0	POTEF_HUMAN POTE ankyrin domain family member F OS=Homo sapiens OX=9606 GN=POTEF PE=1 SV=2
35.59_1518.6944n	0	1	#10054	2	35.5934	1518.69	4.9858	MSQEPEINKDGDR	[8] Deamidation N	A5A3E0	POTEF_HUMAN POTE ankyrin domain family member F OS=Homo sapiens OX=9606 GN=POTEF PE=1 SV=2
33.12_1517.7024n	0	1	#10509	2	33.122	1517.7	5.4874	MSQEPEINKDGDR		A5A3E0	POTEF_HUMAN POTE ankyrin domain family member F OS=Homo sapiens OX=9606 GN=POTEF PE=1 SV=2
34.04_799.5256n	0	1	#11593	2	34.0432	799.526	7.3757	RGILTLK		A5A3E0	POTEF_HUMAN POTE ankyrin domain family member F OS=Homo sapiens OX=9606 GN=POTEF PE=1 SV=2
26.46_3345.4531n	0	1	#13656	3	26.4558	3345.45	5.9469	CPEALFQPCFLGMESCGIHETTFNSIMK	[N-term] Acetyl N-TERM|[1] Carbamidomethyl C|[9] Carbamidomethyl C|[16] Carbamidomethyl C	A5A3E0	POTEF_HUMAN POTE ankyrin domain family member F OS=Homo sapiens OX=9606 GN=POTEF PE=1 SV=2
52.64_1632.8559n	0	1	#15020	2	52.6397	1632.86	6.3578	LDLAGRELPDYLMK		A5A3E0	POTEF_HUMAN POTE ankyrin domain family member F OS=Homo sapiens OX=9606 GN=POTEF PE=1 SV=2
25.37_690.3333n	0	1	#15997	2	25.3674	690.333	5.1336	DTDVNK		A5A3E0	POTEF_HUMAN POTE ankyrin domain family member F OS=Homo sapiens OX=9606 GN=POTEF PE=1 SV=2
37.01_885.4699n	0	1	#17056	2	37.0132	885.47	6.3756	ANLNALDR		A5A3E0	POTEF_HUMAN POTE ankyrin domain family member F OS=Homo sapiens OX=9606 GN=POTEF PE=1 SV=2
58.77_1875.8258n	0	1	#24689	2	58.7655	1875.83	6.2007	SNVGASGDHDDSAMKTLR	[14] Oxidation M	A5A3E0	POTEF_HUMAN POTE ankyrin domain family member F OS=Homo sapiens OX=9606 GN=POTEF PE=1 SV=2
53.15_2284.0437n	0	1	#24819	3	53.1487	2284.04	5.6853	DLYTNTVLSGGTTMYPGMAHR		A5A3E0	POTEF_HUMAN POTE ankyrin domain family member F OS=Homo sapiens OX=9606 GN=POTEF PE=1 SV=2
48.58_1227.6279n	0	1	#44616	2	48.5787	1227.63	6.0768	LKGSENGQPEK	[N-term] Acetyl N-TERM	A5A3E0	POTEF_HUMAN POTE ankyrin domain family member F OS=Homo sapiens OX=9606 GN=POTEF PE=1 SV=2
48.66_1227.6156n	0	1	#25169	3	48.6645	1227.62	6.0768	LKGSENGQPEK	[N-term] Acetyl N-TERM	A5A3E0	POTEF_HUMAN POTE ankyrin domain family member F OS=Homo sapiens OX=9606 GN=POTEF PE=1 SV=2
38.02_1196.5966n	0	1	#26370	2	38.02	1196.6	4.7138	DILHENSTLR		A5A3E0	POTEF_HUMAN POTE ankyrin domain family member F OS=Homo sapiens OX=9606 GN=POTEF PE=1 SV=2
51.82_1197.6951n	0	1	#32583	2	51.8218	1197.7	5.4518	AVFPSIVGRPR		A5A3E0	POTEF_HUMAN POTE ankyrin domain family member F OS=Homo sapiens OX=9606 GN=POTEF PE=1 SV=2
28.99_1293.5715n	0	1	#36724	2	28.9862	1293.57	5.4218	FKGSENSQPEK	[N-term] Acetyl N-TERM|[6] Deamidation N|[8] Deamidation Q	A5A3E0	POTEF_HUMAN POTE ankyrin domain family member F OS=Homo sapiens OX=9606 GN=POTEF PE=1 SV=2
26.35_1335.5861n	0	1	#41063	2	26.3483	1335.59	5.6631	DGDREVEEEMK		A5A3E0	POTEF_HUMAN POTE ankyrin domain family member F OS=Homo sapiens OX=9606 GN=POTEF PE=1 SV=2
28.27_1588.7903n	3	3	#45097,#7986,#2080	2,3,4	28.2698	1588.79	5.6127	ANNTFYGLSAGVFTK		P00352	AL1A1_HUMAN Retinal dehydrogenase 1 OS=Homo sapiens OX=9606 GN=ALDH1A1 PE=1 SV=2
28.27_1588.7909n	2	2	#829,#207	2,3	28.2728	1588.79	5.6127	ANNTFYGLSAGVFTK		P00352	AL1A1_HUMAN Retinal dehydrogenase 1 OS=Homo sapiens OX=9606 GN=ALDH1A1 PE=1 SV=2
28.27_1588.7924n	0	2	#21489,#12655	2,3	28.2728	1588.79	5.6127	ANNTFYGLSAGVFTK		P00352	AL1A1_HUMAN Retinal dehydrogenase 1 OS=Homo sapiens OX=9606 GN=ALDH1A1 PE=1 SV=2
50.57_1588.7758n	0	1	#11904	2	50.5749	1588.78	7.1551	ANNTFYGLSAGVFTK		P00352	AL1A1_HUMAN Retinal dehydrogenase 1 OS=Homo sapiens OX=9606 GN=ALDH1A1 PE=1 SV=2
36.38_2031.9281n	1	1	#4866	2	36.3783	2031.93	6.0931	GYFVQPTVFSNVTDEMR	[N-term] Acetyl N-TERM|[11] Deamidation N	P00352	AL1A1_HUMAN Retinal dehydrogenase 1 OS=Homo sapiens OX=9606 GN=ALDH1A1 PE=1 SV=2
52.62_1543.7650n	0	1	#6571	2	52.6225	1543.76	7.9488	TIPIDGNFFTYTR		P00352	AL1A1_HUMAN Retinal dehydrogenase 1 OS=Homo sapiens OX=9606 GN=ALDH1A1 PE=1 SV=2
56.19_1644.8076n	0	1	#7629	2	56.1859	1644.81	8.3655	IFVEESIYDEFVR		P00352	AL1A1_HUMAN Retinal dehydrogenase 1 OS=Homo sapiens OX=9606 GN=ALDH1A1 PE=1 SV=2
64.22_1666.8037n	0	1	#8227	2	64.222	1666.8	5.6716	DRLLLATMESMNGGK	[8] Oxidation M|[11] Oxidation M	P00352	AL1A1_HUMAN Retinal dehydrogenase 1 OS=Homo sapiens OX=9606 GN=ALDH1A1 PE=1 SV=2
32.04_1173.5159n	0	1	#8950	2	32.041	1173.52	6.4402	LECGGGPWGNK	[3] Carbamidomethyl C	P00352	AL1A1_HUMAN Retinal dehydrogenase 1 OS=Homo sapiens OX=9606 GN=ALDH1A1 PE=1 SV=2
41.65_1173.5067n	0	1	#30837	3	41.6521	1173.51	4.5321	LECGGGPWGNK	[3] Carbamidomethyl C	P00352	AL1A1_HUMAN Retinal dehydrogenase 1 OS=Homo sapiens OX=9606 GN=ALDH1A1 PE=1 SV=2
51.27_1417.6822n	0	1	#9266	2	51.2727	1417.68	7.6045	EEIFGPVQQIMK		P00352	AL1A1_HUMAN Retinal dehydrogenase 1 OS=Homo sapiens OX=9606 GN=ALDH1A1 PE=1 SV=2
61.00_1417.7088n	0	1	#10225	2	61.0018	1417.71	5.903	EEIFGPVQQIMK		P00352	AL1A1_HUMAN Retinal dehydrogenase 1 OS=Homo sapiens OX=9606 GN=ALDH1A1 PE=1 SV=2
54.06_3183.7533n	0	1	#31738	3	54.0582	3183.75	7.6981	IGPALSCGNTVVVKPAEQTPLTALHVASLIK	[7] Carbamidomethyl C	P00352	AL1A1_HUMAN Retinal dehydrogenase 1 OS=Homo sapiens OX=9606 GN=ALDH1A1 PE=1 SV=2
54.12_3183.7567n	0	1	#9402	4	54.1211	3183.76	7.887	IGPALSCGNTVVVKPAEQTPLTALHVASLIK	[7] Carbamidomethyl C	P00352	AL1A1_HUMAN Retinal dehydrogenase 1 OS=Homo sapiens OX=9606 GN=ALDH1A1 PE=1 SV=2
50.63_1713.8353n	0	1	#9697	2	50.6264	1713.84	7.9037	LYSNAYLNDLAGCIK	[13] Carbamidomethyl C	P00352	AL1A1_HUMAN Retinal dehydrogenase 1 OS=Homo sapiens OX=9606 GN=ALDH1A1 PE=1 SV=2
47.16_2673.3624n	0	1	#10018	3	47.1602	2673.36	7.6454	YILGNPLTPGVTQGPQIDKEQYDK		P00352	AL1A1_HUMAN Retinal dehydrogenase 1 OS=Homo sapiens OX=9606 GN=ALDH1A1 PE=1 SV=2
31.94_1094.5497n	0	1	#10875	2	31.9379	1094.55	7.5812	VAFTGSTEVGK		P00352	AL1A1_HUMAN Retinal dehydrogenase 1 OS=Homo sapiens OX=9606 GN=ALDH1A1 PE=1 SV=2
32.34_944.5160n	0	1	#13298	2	32.3445	944.516	7.5825	SLDDVIKR		P00352	AL1A1_HUMAN Retinal dehydrogenase 1 OS=Homo sapiens OX=9606 GN=ALDH1A1 PE=1 SV=2
46.77_1364.6626n	0	1	#13378	2	46.7713	1364.66	7.3712	LLLATMESMNGGK	[10] Deamidation N	P00352	AL1A1_HUMAN Retinal dehydrogenase 1 OS=Homo sapiens OX=9606 GN=ALDH1A1 PE=1 SV=2
54.14_1988.9350n	0	1	#13727	2	54.1383	1988.94	8.0844	GYFVQPTVFSNVTDEMR		P00352	AL1A1_HUMAN Retinal dehydrogenase 1 OS=Homo sapiens OX=9606 GN=ALDH1A1 PE=1 SV=2
52.28_3927.7715n	0	1	#14288	5	52.2793	3927.77	7.4112	SPCIVLADADLDNAVEFAHHGVFYHQGQCCIAASR	[3] Carbamidomethyl C|[29] Carbamidomethyl C|[30] Carbamidomethyl C	P00352	AL1A1_HUMAN Retinal dehydrogenase 1 OS=Homo sapiens OX=9606 GN=ALDH1A1 PE=1 SV=2
52.28_3927.7993n	0	1	#19663	4	52.2793	3927.8	7.4112	SPCIVLADADLDNAVEFAHHGVFYHQGQCCIAASR	[3] Carbamidomethyl C|[29] Carbamidomethyl C|[30] Carbamidomethyl C	P00352	AL1A1_HUMAN Retinal dehydrogenase 1 OS=Homo sapiens OX=9606 GN=ALDH1A1 PE=1 SV=2
39.83_1644.7866n	0	1	#14374	3	39.8275	1644.79	7.3232	IFINNEWHDSVSGK		P00352	AL1A1_HUMAN Retinal dehydrogenase 1 OS=Homo sapiens OX=9606 GN=ALDH1A1 PE=1 SV=2
25.89_808.3441n	0	1	#44338	2	25.8903	808.344	5.5675	TMDASER		P00352	AL1A1_HUMAN Retinal dehydrogenase 1 OS=Homo sapiens OX=9606 GN=ALDH1A1 PE=1 SV=2
29.62_808.3423n	0	1	#14569	2	29.6196	808.342	5.6494	TMDASER		P00352	AL1A1_HUMAN Retinal dehydrogenase 1 OS=Homo sapiens OX=9606 GN=ALDH1A1 PE=1 SV=2
48.97_3144.4015n	0	1	#16585	4	48.9734	3144.4	5.5304	LECGGGPWGNKGYFVQPTVFSNVTDEMR	[3] Carbamidomethyl C	P00352	AL1A1_HUMAN Retinal dehydrogenase 1 OS=Homo sapiens OX=9606 GN=ALDH1A1 PE=1 SV=2
38.68_1114.6551n	0	1	#17238	2	38.6835	1114.66	6.744	ILDLIESGKK		P00352	AL1A1_HUMAN Retinal dehydrogenase 1 OS=Homo sapiens OX=9606 GN=ALDH1A1 PE=1 SV=2
62.03_1683.8906n	0	1	#17840	2	62.0257	1683.89	7.6481	SSSGTPDLPVLLTDLK	[N-term] Acetyl N-TERM	P00352	AL1A1_HUMAN Retinal dehydrogenase 1 OS=Homo sapiens OX=9606 GN=ALDH1A1 PE=1 SV=2
52.61_1329.6331n	0	1	#18624	2	52.6054	1329.63	0	PIDGNFFTYTR		P00352	AL1A1_HUMAN Retinal dehydrogenase 1 OS=Homo sapiens OX=9606 GN=ALDH1A1 PE=1 SV=2
43.37_986.5631n	0	1	#21027	2	43.3738	986.563	6.3124	ILDLIESGK		P00352	AL1A1_HUMAN Retinal dehydrogenase 1 OS=Homo sapiens OX=9606 GN=ALDH1A1 PE=1 SV=2
59.53_1645.7806n	0	1	#21079	2	59.5319	1645.78	5.468	IFINNEWHDSVSGK	[5] Deamidation N	P00352	AL1A1_HUMAN Retinal dehydrogenase 1 OS=Homo sapiens OX=9606 GN=ALDH1A1 PE=1 SV=2
55.10_3066.5101n	0	1	#27076	3	55.0992	3066.51	7.0706	EAGFPPGVVNIVPGYGPTAGAAISSHMDIDK		P00352	AL1A1_HUMAN Retinal dehydrogenase 1 OS=Homo sapiens OX=9606 GN=ALDH1A1 PE=1 SV=2
42.18_2923.3638n	0	1	#27797	2	42.1784	2923.36	6.0681	FPVFNPATEEELCQVEEGDKEDVDK	[13] Carbamidomethyl C	P00352	AL1A1_HUMAN Retinal dehydrogenase 1 OS=Homo sapiens OX=9606 GN=ALDH1A1 PE=1 SV=2
48.54_1692.8865n	0	1	#33810	2	48.5444	1692.89	5.8474	EEIFGPVQQIMKFK		P00352	AL1A1_HUMAN Retinal dehydrogenase 1 OS=Homo sapiens OX=9606 GN=ALDH1A1 PE=1 SV=2
48.17_1729.9417n	0	1	#34988	3	48.1669	1729.94	6.5002	IAKEEIFGPVQQIMK		P00352	AL1A1_HUMAN Retinal dehydrogenase 1 OS=Homo sapiens OX=9606 GN=ALDH1A1 PE=1 SV=2
48.20_1729.9361n	0	1	#41402	2	48.2012	1729.94	6.5002	IAKEEIFGPVQQIMK		P00352	AL1A1_HUMAN Retinal dehydrogenase 1 OS=Homo sapiens OX=9606 GN=ALDH1A1 PE=1 SV=2
47.52_2059.9985n	0	1	#43968	3	47.5206	2060	6.1714	ANNTFYGLSAGVFTKDIDK		P00352	AL1A1_HUMAN Retinal dehydrogenase 1 OS=Homo sapiens OX=9606 GN=ALDH1A1 PE=1 SV=2
33.37_1378.6708n	1	1	#493	2	33.3738	1378.67	4.8717	CLKDGAGDVAFVK	[1] Carbamidomethyl C	P02787	TRFE_HUMAN Serotransferrin OS=Homo sapiens OX=9606 GN=TF PE=1 SV=3
33.39_1378.6721n	0	1	#26148	2	33.3909	1378.67	4.8717	CLKDGAGDVAFVK	[1] Carbamidomethyl C	P02787	TRFE_HUMAN Serotransferrin OS=Homo sapiens OX=9606 GN=TF PE=1 SV=3
21.55_836.4157n	1	1	#848	2	21.5492	836.416	6.2785	KDSSLCK	[6] Carbamidomethyl C	P02787	TRFE_HUMAN Serotransferrin OS=Homo sapiens OX=9606 GN=TF PE=1 SV=3
21.69_836.4135n	0	1	#12327	2	21.6865	836.413	6.2785	KDSSLCK	[6] Carbamidomethyl C	P02787	TRFE_HUMAN Serotransferrin OS=Homo sapiens OX=9606 GN=TF PE=1 SV=3
48.17_962.4410n	0	1	#1629	2	48.1669	962.441	6.981	DDTVCLAK	[N-term] Acetyl N-TERM|[5] Carbamidomethyl C	P02787	TRFE_HUMAN Serotransferrin OS=Homo sapiens OX=9606 GN=TF PE=1 SV=3
48.18_962.4398n	0	1	#24429	2	48.1841	962.44	6.981	DDTVCLAK	[N-term] Acetyl N-TERM|[5] Carbamidomethyl C	P02787	TRFE_HUMAN Serotransferrin OS=Homo sapiens OX=9606 GN=TF PE=1 SV=3
24.52_878.4592n	0	1	#1986	2	24.5169	878.459	5.4309	KDSSLCK	[N-term] Acetyl N-TERM|[6] Carbamidomethyl C	P02787	TRFE_HUMAN Serotransferrin OS=Homo sapiens OX=9606 GN=TF PE=1 SV=3
48.04_1353.6435n	0	1	#3924	2	48.0354	1353.64	8.0933	DYELLCLDGTR	[6] Carbamidomethyl C	P02787	TRFE_HUMAN Serotransferrin OS=Homo sapiens OX=9606 GN=TF PE=1 SV=3
22.78_886.4189n	0	1	#4064	2	22.7792	886.419	4.872	SCHTGLGR	[2] Carbamidomethyl C	P02787	TRFE_HUMAN Serotransferrin OS=Homo sapiens OX=9606 GN=TF PE=1 SV=3
44.93_1951.9481n	1	1	#4266	2	44.9295	1951.95	7.73	NLNEKDYELLCLDGTR	[11] Carbamidomethyl C	P02787	TRFE_HUMAN Serotransferrin OS=Homo sapiens OX=9606 GN=TF PE=1 SV=3
44.98_1951.9181n	0	1	#19435	3	44.981	1951.92	7.73	NLNEKDYELLCLDGTR	[11] Carbamidomethyl C	P02787	TRFE_HUMAN Serotransferrin OS=Homo sapiens OX=9606 GN=TF PE=1 SV=3
38.25_1414.6968n	0	1	#6066	2	38.2546	1414.7	7.9675	SVIPSDGPSVACVK	[12] Carbamidomethyl C	P02787	TRFE_HUMAN Serotransferrin OS=Homo sapiens OX=9606 GN=TF PE=1 SV=3
51.67_1273.6241n	0	1	#7989	2	51.6673	1273.62	5.3994	HSTIFENLANK	[7] Deamidation N	P02787	TRFE_HUMAN Serotransferrin OS=Homo sapiens OX=9606 GN=TF PE=1 SV=3
51.67_1273.6240n	0	1	#34169	2	51.6673	1273.62	5.3994	HSTIFENLANK	[7] Deamidation N	P02787	TRFE_HUMAN Serotransferrin OS=Homo sapiens OX=9606 GN=TF PE=1 SV=3
43.31_1576.6537n	0	1	#8534	2	43.3051	1576.65	8.5868	FDEFFSEGCAPGSK	[9] Carbamidomethyl C	P02787	TRFE_HUMAN Serotransferrin OS=Homo sapiens OX=9606 GN=TF PE=1 SV=3
42.33_1248.6032n	0	1	#8753	2	42.3328	1248.6	7.7965	SASDLTWDNLK		P02787	TRFE_HUMAN Serotransferrin OS=Homo sapiens OX=9606 GN=TF PE=1 SV=3
50.75_1628.8023n	0	1	#9361	2	50.7465	1628.8	8.024	EDPQTFYYAVAVVK		P02787	TRFE_HUMAN Serotransferrin OS=Homo sapiens OX=9606 GN=TF PE=1 SV=3
62.35_2529.2025n	0	2	#11604,#10053	3,4	62.3545	2529.2	7.5422	SMGGKEDLIWELLNQAQEHFGK		P02787	TRFE_HUMAN Serotransferrin OS=Homo sapiens OX=9606 GN=TF PE=1 SV=3
54.94_2529.1808n	0	1	#21878	3	54.9447	2529.18	5.8568	SMGGKEDLIWELLNQAQEHFGK		P02787	TRFE_HUMAN Serotransferrin OS=Homo sapiens OX=9606 GN=TF PE=1 SV=3
27.41_1585.7584n	0	1	#11348	3	27.4133	1585.76	7.0599	KPVEEYANCHLAR	[9] Carbamidomethyl C	P02787	TRFE_HUMAN Serotransferrin OS=Homo sapiens OX=9606 GN=TF PE=1 SV=3
28.97_873.4327n	0	1	#11997	2	28.9687	873.433	5.8686	DSAHGFLK		P02787	TRFE_HUMAN Serotransferrin OS=Homo sapiens OX=9606 GN=TF PE=1 SV=3
32.24_2548.2759n	0	1	#12032	5	32.2415	2548.28	7.6146	KPVDEYKDCHLAQVPSHTVVAR	[9] Carbamidomethyl C	P02787	TRFE_HUMAN Serotransferrin OS=Homo sapiens OX=9606 GN=TF PE=1 SV=3
36.33_999.4909n	0	1	#12401	2	36.3269	999.491	7.7736	YLGEEYVK		P02787	TRFE_HUMAN Serotransferrin OS=Homo sapiens OX=9606 GN=TF PE=1 SV=3
61.49_2546.2277n	0	2	#16951,#14410	3,4	61.4937	2546.23	5.9576	SMGGKEDLIWELLNQAQEHFGK	[2] Oxidation M|[17] Deamidation Q	P02787	TRFE_HUMAN Serotransferrin OS=Homo sapiens OX=9606 GN=TF PE=1 SV=3
43.37_1530.6910n	0	1	#14916	2	43.3738	1530.69	8.248	CSTSSLLEACTFR	[1] Carbamidomethyl C|[10] Carbamidomethyl C	P02787	TRFE_HUMAN Serotransferrin OS=Homo sapiens OX=9606 GN=TF PE=1 SV=3
47.21_1564.7737n	0	1	#16981	2	47.2117	1564.77	7.744	DLLFRDDTVCLAK	[10] Carbamidomethyl C	P02787	TRFE_HUMAN Serotransferrin OS=Homo sapiens OX=9606 GN=TF PE=1 SV=3
64.24_2170.0867n	0	1	#19499	2	64.2392	2170.09	8.285	SAGWNIPIGLLYCDLPEPR	[13] Carbamidomethyl C	P02787	TRFE_HUMAN Serotransferrin OS=Homo sapiens OX=9606 GN=TF PE=1 SV=3
35.92_1490.7530n	0	1	#19702	3	35.92	1490.75	7.6384	SKEFQLFSSPHGK		P02787	TRFE_HUMAN Serotransferrin OS=Homo sapiens OX=9606 GN=TF PE=1 SV=3
64.72_3953.0181n	0	1	#29850	4	64.7196	3953.02	7.1251	AIAANEADAVTLDAGLVYDAYLAPNNLKPVVAEFYGSK		P02787	TRFE_HUMAN Serotransferrin OS=Homo sapiens OX=9606 GN=TF PE=1 SV=3
21.02_1816.7931n	0	1	#30838	3	21.0172	1816.79	5.7548	EGTCPEAPTDECKPVK	[4] Carbamidomethyl C|[12] Carbamidomethyl C	P02787	TRFE_HUMAN Serotransferrin OS=Homo sapiens OX=9606 GN=TF PE=1 SV=3
24.46_2201.0010n	0	1	#31449	3	24.4606	2201	5.072	NLREGTCPEAPTDECKPVK	[1] Deamidation N|[7] Carbamidomethyl C|[15] Carbamidomethyl C	P02787	TRFE_HUMAN Serotransferrin OS=Homo sapiens OX=9606 GN=TF PE=1 SV=3
42.98_1783.8348n	0	1	#33137	2	42.9848	1783.83	5.5373	CSTSSLLEACTFRRP	[1] Carbamidomethyl C|[10] Carbamidomethyl C	P02787	TRFE_HUMAN Serotransferrin OS=Homo sapiens OX=9606 GN=TF PE=1 SV=3
26.70_2960.3270n	0	1	#33367	3	26.7011	2960.33	5.7623	QQQHLFGSNVTDCSGNFCLFRSETK	[9] Deamidation N|[13] Carbamidomethyl C|[18] Carbamidomethyl C	P02787	TRFE_HUMAN Serotransferrin OS=Homo sapiens OX=9606 GN=TF PE=1 SV=3
28.09_2399.1164n	0	1	#33546	3	28.0935	2399.12	5.6949	DQYELLCLDNTRKPVDEYK	[7] Carbamidomethyl C|[10] Deamidation N	P02787	TRFE_HUMAN Serotransferrin OS=Homo sapiens OX=9606 GN=TF PE=1 SV=3
31.83_1684.7743n	1	1	#78	2	31.8348	1684.77	5.9063	ELENFMAIEEMKK	[N-term] Acetyl N-TERM|[6] Oxidation M|[11] Oxidation M	Q6S8J3	POTEE_HUMAN POTE ankyrin domain family member E OS=Homo sapiens OX=9606 GN=POTEE PE=2 SV=3
32.76_2118.8956n	0	1	#354	2	32.7571	2118.9	6.7337	TPENQQFPDNESEEYHR		Q6S8J3	POTEE_HUMAN POTE ankyrin domain family member E OS=Homo sapiens OX=9606 GN=POTEE PE=2 SV=3
21.48_1519.6047n	0	2	#928,#513	2,3	21.4806	1519.6	5.906	SNVGTSGDHDDSAMK		Q6S8J3	POTEE_HUMAN POTE ankyrin domain family member E OS=Homo sapiens OX=9606 GN=POTEE PE=2 SV=3
20.92_1519.6045n	0	1	#698	3	20.92	1519.6	5.9612	SNVGTSGDHDDSAMK		Q6S8J3	POTEE_HUMAN POTE ankyrin domain family member E OS=Homo sapiens OX=9606 GN=POTEE PE=2 SV=3
20.94_1519.6048n	0	1	#1650	2	20.9371	1519.6	5.9612	SNVGTSGDHDDSAMK		Q6S8J3	POTEE_HUMAN POTE ankyrin domain family member E OS=Homo sapiens OX=9606 GN=POTEE PE=2 SV=3
24.44_1519.5966n	0	1	#20272	3	24.4423	1519.6	5.8014	SNVGTSGDHDDSAMK		Q6S8J3	POTEE_HUMAN POTE ankyrin domain family member E OS=Homo sapiens OX=9606 GN=POTEE PE=2 SV=3
30.83_1519.6201n	0	1	#39592	2	30.8266	1519.62	6.1898	SNVGTSGDHDDSAMK		Q6S8J3	POTEE_HUMAN POTE ankyrin domain family member E OS=Homo sapiens OX=9606 GN=POTEE PE=2 SV=3
28.64_1509.6529n	2	2	#757,#544	2,3	28.6446	1509.65	6.1388	YSSENSNPEQDLK		Q6S8J3	POTEE_HUMAN POTE ankyrin domain family member E OS=Homo sapiens OX=9606 GN=POTEE PE=2 SV=3
28.67_1509.6625n	0	1	#8325	3	28.6712	1509.66	6.1388	YSSENSNPEQDLK		Q6S8J3	POTEE_HUMAN POTE ankyrin domain family member E OS=Homo sapiens OX=9606 GN=POTEE PE=2 SV=3
44.48_1626.7668n	1	1	#947	2	44.4834	1626.77	5.8076	ELENFMAIEEMKK	[6] Oxidation M	Q6S8J3	POTEE_HUMAN POTE ankyrin domain family member E OS=Homo sapiens OX=9606 GN=POTEE PE=2 SV=3
58.80_1548.7274n	0	1	#1531	2	58.7998	1548.73	6.7346	MVVEVDSMPAASSVK		Q6S8J3	POTEE_HUMAN POTE ankyrin domain family member E OS=Homo sapiens OX=9606 GN=POTEE PE=2 SV=3
33.37_1611.7549n	0	1	#1580	2	33.3738	1611.75	5.4708	ELENFMAIEEMKK	[4] Deamidation N	Q6S8J3	POTEE_HUMAN POTE ankyrin domain family member E OS=Homo sapiens OX=9606 GN=POTEE PE=2 SV=3
36.46_1417.7295n	0	1	#2334	2	36.4641	1417.73	5.1757	VVEVDSMPAASSVK		Q6S8J3	POTEE_HUMAN POTE ankyrin domain family member E OS=Homo sapiens OX=9606 GN=POTEE PE=2 SV=3
35.68_1514.7331n	0	1	#2349	2	35.6792	1514.73	7.1769	IWHHTFYNELR		Q6S8J3	POTEE_HUMAN POTE ankyrin domain family member E OS=Homo sapiens OX=9606 GN=POTEE PE=2 SV=3
27.48_975.4463n	0	1	#5725	2	27.4843	975.446	7.9766	AGFAGDDAPR		Q6S8J3	POTEE_HUMAN POTE ankyrin domain family member E OS=Homo sapiens OX=9606 GN=POTEE PE=2 SV=3
27.78_975.5115n	0	1	#2728	2	27.7797	975.511	7.9766	AGFAGDDAPR		Q6S8J3	POTEE_HUMAN POTE ankyrin domain family member E OS=Homo sapiens OX=9606 GN=POTEE PE=2 SV=3
48.05_1789.8834n	0	1	#3144	2	48.0525	1789.88	8.7683	SYELPDGQVITIGNER		Q6S8J3	POTEE_HUMAN POTE ankyrin domain family member E OS=Homo sapiens OX=9606 GN=POTEE PE=2 SV=3
31.78_1894.8524n	0	1	#3688	2	31.7832	1894.85	6.2226	QQGMMGGMHQKESYVGK		Q6S8J3	POTEE_HUMAN POTE ankyrin domain family member E OS=Homo sapiens OX=9606 GN=POTEE PE=2 SV=3
26.54_944.4613n	0	1	#4530	2	26.5443	944.461	5.543	GSENGQPEK		Q6S8J3	POTEE_HUMAN POTE ankyrin domain family member E OS=Homo sapiens OX=9606 GN=POTEE PE=2 SV=3
26.72_944.4013n	0	1	#11063	2	26.7187	944.401	5.543	GSENGQPEK		Q6S8J3	POTEE_HUMAN POTE ankyrin domain family member E OS=Homo sapiens OX=9606 GN=POTEE PE=2 SV=3
26.79_944.4003n	0	1	#23016	2	26.7898	944.4	5.543	GSENGQPEK		Q6S8J3	POTEE_HUMAN POTE ankyrin domain family member E OS=Homo sapiens OX=9606 GN=POTEE PE=2 SV=3
32.64_1830.7547n	0	1	#7834	3	32.6364	1830.75	5.7747	VGAWGDYDDSAFMEPR	[13] Oxidation M	Q6S8J3	POTEE_HUMAN POTE ankyrin domain family member E OS=Homo sapiens OX=9606 GN=POTEE PE=2 SV=3
36.66_1901.8452n	0	2	#30202,#8982	2,4	36.6615	1901.85	4.8748	SNVGASGDHDDSAMKTLR	[N-term] Acetyl N-TERM	Q6S8J3	POTEE_HUMAN POTE ankyrin domain family member E OS=Homo sapiens OX=9606 GN=POTEE PE=2 SV=3
34.04_799.5256n	0	1	#11593	2	34.0432	799.526	7.3757	RGILTLK		Q6S8J3	POTEE_HUMAN POTE ankyrin domain family member E OS=Homo sapiens OX=9606 GN=POTEE PE=2 SV=3
26.46_3345.4531n	0	1	#13656	3	26.4558	3345.45	5.9469	CPEALFQPCFLGMESCGIHETTFNSIMK	[N-term] Acetyl N-TERM|[1] Carbamidomethyl C|[9] Carbamidomethyl C|[16] Carbamidomethyl C	Q6S8J3	POTEE_HUMAN POTE ankyrin domain family member E OS=Homo sapiens OX=9606 GN=POTEE PE=2 SV=3
52.64_1632.8559n	0	1	#15020	2	52.6397	1632.86	6.3578	LDLAGRELPDYLMK		Q6S8J3	POTEE_HUMAN POTE ankyrin domain family member E OS=Homo sapiens OX=9606 GN=POTEE PE=2 SV=3
25.37_690.3333n	0	1	#15997	2	25.3674	690.333	5.1336	DTDVNK		Q6S8J3	POTEE_HUMAN POTE ankyrin domain family member E OS=Homo sapiens OX=9606 GN=POTEE PE=2 SV=3
58.30_2549.1622n	0	1	#15999	3	58.3022	2549.16	7.24	LCYVALDFEQEMATAASSSSLEK	[2] Carbamidomethyl C	Q6S8J3	POTEE_HUMAN POTE ankyrin domain family member E OS=Homo sapiens OX=9606 GN=POTEE PE=2 SV=3
37.01_885.4699n	0	1	#17056	2	37.0132	885.47	6.3756	ANLNALDR		Q6S8J3	POTEE_HUMAN POTE ankyrin domain family member E OS=Homo sapiens OX=9606 GN=POTEE PE=2 SV=3
24.78_1518.5649n	0	1	#20778	2	24.7759	1518.56	5.6142	WCHHCFPCCR	[2] Carbamidomethyl C|[5] Carbamidomethyl C|[8] Carbamidomethyl C|[9] Carbamidomethyl C	Q6S8J3	POTEE_HUMAN POTE ankyrin domain family member E OS=Homo sapiens OX=9606 GN=POTEE PE=2 SV=3
58.77_1875.8258n	0	1	#24689	2	58.7655	1875.83	6.2007	SNVGASGDHDDSAMKTLR	[14] Oxidation M	Q6S8J3	POTEE_HUMAN POTE ankyrin domain family member E OS=Homo sapiens OX=9606 GN=POTEE PE=2 SV=3
53.15_2284.0437n	0	1	#24819	3	53.1487	2284.04	5.6853	DLYTNTVLSGGTTMYPGMAHR		Q6S8J3	POTEE_HUMAN POTE ankyrin domain family member E OS=Homo sapiens OX=9606 GN=POTEE PE=2 SV=3
48.58_1227.6279n	0	1	#44616	2	48.5787	1227.63	6.0768	LKGSENGQPEK	[N-term] Acetyl N-TERM	Q6S8J3	POTEE_HUMAN POTE ankyrin domain family member E OS=Homo sapiens OX=9606 GN=POTEE PE=2 SV=3
48.66_1227.6156n	0	1	#25169	3	48.6645	1227.62	6.0768	LKGSENGQPEK	[N-term] Acetyl N-TERM	Q6S8J3	POTEE_HUMAN POTE ankyrin domain family member E OS=Homo sapiens OX=9606 GN=POTEE PE=2 SV=3
51.82_1197.6951n	0	1	#32583	2	51.8218	1197.7	5.4518	AVFPSIVGRPR		Q6S8J3	POTEE_HUMAN POTE ankyrin domain family member E OS=Homo sapiens OX=9606 GN=POTEE PE=2 SV=3
28.99_1293.5715n	0	1	#36724	2	28.9862	1293.57	5.4218	FKGSENSQPEK	[N-term] Acetyl N-TERM|[6] Deamidation N|[8] Deamidation Q	Q6S8J3	POTEE_HUMAN POTE ankyrin domain family member E OS=Homo sapiens OX=9606 GN=POTEE PE=2 SV=3
26.35_1335.5861n	0	1	#41063	2	26.3483	1335.59	5.6631	DGDREVEEEMK		Q6S8J3	POTEE_HUMAN POTE ankyrin domain family member E OS=Homo sapiens OX=9606 GN=POTEE PE=2 SV=3
58.71_1844.0298n	0	1	#13965	2	58.714	1844.03	7.9557	LLIYAVLPTGDVIGDSAK		P01023	A2MG_HUMAN Alpha-2-macroglobulin OS=Homo sapiens OX=9606 GN=A2M PE=1 SV=3
49.91_1603.8333n	1	1	#14855	2	49.9114	1603.83	8.0109	IAQWQSFQLEGGLK		P01023	A2MG_HUMAN Alpha-2-macroglobulin OS=Homo sapiens OX=9606 GN=A2M PE=1 SV=3
34.31_1209.6309n	1	1	#15251	2	34.3121	1209.63	6.7768	LPPNVVEESAR		P01023	A2MG_HUMAN Alpha-2-macroglobulin OS=Homo sapiens OX=9606 GN=A2M PE=1 SV=3
61.87_2474.2112n	0	1	#15747	3	61.8712	2474.21	7.5391	SLFTDLEAENDVLHCVAFAVPK	[15] Carbamidomethyl C	P01023	A2MG_HUMAN Alpha-2-macroglobulin OS=Homo sapiens OX=9606 GN=A2M PE=1 SV=3
54.58_1883.0393n	0	1	#16354	2	54.5844	1883.04	7.6565	VSVQLEASPAFLAVPVEK		P01023	A2MG_HUMAN Alpha-2-macroglobulin OS=Homo sapiens OX=9606 GN=A2M PE=1 SV=3
34.28_1271.6538n	0	1	#17018	2	34.2778	1271.65	7.4045	VTAAPQSVCALR	[9] Carbamidomethyl C	P01023	A2MG_HUMAN Alpha-2-macroglobulin OS=Homo sapiens OX=9606 GN=A2M PE=1 SV=3
53.13_1847.8713n	1	1	#18428	2	53.1315	1847.87	7.7577	QFSFPLSSEPFQGSYK		P01023	A2MG_HUMAN Alpha-2-macroglobulin OS=Homo sapiens OX=9606 GN=A2M PE=1 SV=3
37.26_1102.5890n	0	1	#20361	2	37.2649	1102.59	6.9875	SSGSLLNNAIK		P01023	A2MG_HUMAN Alpha-2-macroglobulin OS=Homo sapiens OX=9606 GN=A2M PE=1 SV=3
42.08_1045.5771n	0	1	#20650	2	42.0811	1045.58	7.3223	FEVQVTVPK		P01023	A2MG_HUMAN Alpha-2-macroglobulin OS=Homo sapiens OX=9606 GN=A2M PE=1 SV=3
62.98_2809.4296n	0	1	#20830	3	62.9808	2809.43	7.3977	VVSMDENFHPLNELIPLVYIQDPK		P01023	A2MG_HUMAN Alpha-2-macroglobulin OS=Homo sapiens OX=9606 GN=A2M PE=1 SV=3
50.37_1671.8514n	0	1	#21372	2	50.369	1671.85	8.0106	TEHPFTVEEFVLPK		P01023	A2MG_HUMAN Alpha-2-macroglobulin OS=Homo sapiens OX=9606 GN=A2M PE=1 SV=3
48.58_1778.9999n	0	1	#21673	2	48.5787	1779	7.8865	DTVIKPLLVEPEGLEK		P01023	A2MG_HUMAN Alpha-2-macroglobulin OS=Homo sapiens OX=9606 GN=A2M PE=1 SV=3
51.15_1147.6142n	0	1	#22002	2	51.1525	1147.61	7.5075	QGIPFFGQVR		P01023	A2MG_HUMAN Alpha-2-macroglobulin OS=Homo sapiens OX=9606 GN=A2M PE=1 SV=3
31.25_882.5384n	0	1	#22786	2	31.2503	882.538	7.3056	DLKPAIVK		P01023	A2MG_HUMAN Alpha-2-macroglobulin OS=Homo sapiens OX=9606 GN=A2M PE=1 SV=3
57.01_3162.5533n	0	1	#24516	3	57.0095	3162.55	7.2646	YNILPEKEEFPFALGVQTLPQTCDEPK	[23] Carbamidomethyl C	P01023	A2MG_HUMAN Alpha-2-macroglobulin OS=Homo sapiens OX=9606 GN=A2M PE=1 SV=3
27.87_924.5364n	0	1	#25155	2	27.8671	924.536	6.7112	TGTHGLLVK		P01023	A2MG_HUMAN Alpha-2-macroglobulin OS=Homo sapiens OX=9606 GN=A2M PE=1 SV=3
53.96_1337.6425n	0	1	#25519	2	53.9552	1337.64	7.6718	NALFCLESAWK	[5] Carbamidomethyl C	P01023	A2MG_HUMAN Alpha-2-macroglobulin OS=Homo sapiens OX=9606 GN=A2M PE=1 SV=3
63.75_1447.6357n	0	1	#26821	2	63.7473	1447.64	4.9493	DMYSFLEDMGLK		P01023	A2MG_HUMAN Alpha-2-macroglobulin OS=Homo sapiens OX=9606 GN=A2M PE=1 SV=3
58.35_2044.0895n	0	1	#27044	2	58.3537	2044.09	7.9198	LLLQQVSLPELPGEYSMK		P01023	A2MG_HUMAN Alpha-2-macroglobulin OS=Homo sapiens OX=9606 GN=A2M PE=1 SV=3
56.36_1564.8221n	0	1	#27370	2	56.3575	1564.82	7.6358	ALLAYAFALAGNQDK		P01023	A2MG_HUMAN Alpha-2-macroglobulin OS=Homo sapiens OX=9606 GN=A2M PE=1 SV=3
30.24_885.4321n	0	1	#27429	2	30.2429	885.432	7.5363	YGAATFTR		P01023	A2MG_HUMAN Alpha-2-macroglobulin OS=Homo sapiens OX=9606 GN=A2M PE=1 SV=3
43.72_1907.0857n	0	1	#32455	3	43.717	1907.09	6.2271	KDTVIKPLLVEPEGLEK		P01023	A2MG_HUMAN Alpha-2-macroglobulin OS=Homo sapiens OX=9606 GN=A2M PE=1 SV=3
45.39_1415.8156n	0	1	#34777	2	45.3871	1415.82	7.1789	MVSGFIPLKPTVK		P01023	A2MG_HUMAN Alpha-2-macroglobulin OS=Homo sapiens OX=9606 GN=A2M PE=1 SV=3
45.83_1017.5809n	0	1	#38896	2	45.8333	1017.58	6.9252	ATVLNYLPK		P01023	A2MG_HUMAN Alpha-2-macroglobulin OS=Homo sapiens OX=9606 GN=A2M PE=1 SV=3
23.14_1093.5219n	1	1	#87	2	23.1365	1093.52	6.0368	MNSLSEANTK		P29508	SPB3_HUMAN Serpin B3 OS=Homo sapiens OX=9606 GN=SERPINB3 PE=1 SV=2
28.08_1093.5059n	0	1	#2540	2	28.0759	1093.51	5.2478	MNSLSEANTK		P29508	SPB3_HUMAN Serpin B3 OS=Homo sapiens OX=9606 GN=SERPINB3 PE=1 SV=2
28.08_1093.5077n	0	1	#33000	2	28.0759	1093.51	5.2478	MNSLSEANTK		P29508	SPB3_HUMAN Serpin B3 OS=Homo sapiens OX=9606 GN=SERPINB3 PE=1 SV=2
40.41_1561.7775n	1	1	#308	2	40.4052	1561.78	5.1454	KINSWVESQTNEK		P29508	SPB3_HUMAN Serpin B3 OS=Homo sapiens OX=9606 GN=SERPINB3 PE=1 SV=2
40.49_1561.7756n	0	1	#39215	2	40.491	1561.78	5.1454	KINSWVESQTNEK		P29508	SPB3_HUMAN Serpin B3 OS=Homo sapiens OX=9606 GN=SERPINB3 PE=1 SV=2
41.26_1561.7715n	0	1	#6479	2	41.2574	1561.77	5.8933	KINSWVESQTNEK		P29508	SPB3_HUMAN Serpin B3 OS=Homo sapiens OX=9606 GN=SERPINB3 PE=1 SV=2
41.27_1561.7790n	1	1	#102	2	41.2746	1561.78	5.8933	KINSWVESQTNEK		P29508	SPB3_HUMAN Serpin B3 OS=Homo sapiens OX=9606 GN=SERPINB3 PE=1 SV=2
32.67_1439.6594n	0	1	#1218	2	32.6708	1439.66	6.5948	LMEWTSLQNMR	[2] Oxidation M|[10] Oxidation M	P29508	SPB3_HUMAN Serpin B3 OS=Homo sapiens OX=9606 GN=SERPINB3 PE=1 SV=2
32.45_1587.6861n	0	1	#1705	2	32.4475	1587.69	6.2372	VLHFDQVTENTTGK		P29508	SPB3_HUMAN Serpin B3 OS=Homo sapiens OX=9606 GN=SERPINB3 PE=1 SV=2
38.19_1587.7530n	0	1	#11735	3	38.1859	1587.75	5.4889	VLHFDQVTENTTGK		P29508	SPB3_HUMAN Serpin B3 OS=Homo sapiens OX=9606 GN=SERPINB3 PE=1 SV=2
48.17_1793.8318n	0	1	#2739	2	48.1669	1793.83	6.6466	LMEWTSLQNMRETR		P29508	SPB3_HUMAN Serpin B3 OS=Homo sapiens OX=9606 GN=SERPINB3 PE=1 SV=2
48.22_1793.8305n	0	1	#2752	2	48.2184	1793.83	6.6466	LMEWTSLQNMRETR		P29508	SPB3_HUMAN Serpin B3 OS=Homo sapiens OX=9606 GN=SERPINB3 PE=1 SV=2
35.70_1256.6015n	0	1	#6544	2	35.6964	1256.6	7.099	FKVEESYDLK		P29508	SPB3_HUMAN Serpin B3 OS=Homo sapiens OX=9606 GN=SERPINB3 PE=1 SV=2
53.07_1394.6385n	0	1	#8774	2	53.0686	1394.64	6.5163	FMFDLFQQFR	[2] Oxidation M|[7] Deamidation Q	P29508	SPB3_HUMAN Serpin B3 OS=Homo sapiens OX=9606 GN=SERPINB3 PE=1 SV=2
41.43_1021.6266n	0	1	#9126	2	41.429	1021.63	7.2943	GLVLSGVLHK		P29508	SPB3_HUMAN Serpin B3 OS=Homo sapiens OX=9606 GN=SERPINB3 PE=1 SV=2
36.28_848.4853n	0	1	#10388	2	36.2754	848.485	6.7409	VDLHLPR		P29508	SPB3_HUMAN Serpin B3 OS=Homo sapiens OX=9606 GN=SERPINB3 PE=1 SV=2
64.15_1377.6554n	0	1	#31619	2	64.1534	1377.66	5.6646	FMFDLFQQFR		P29508	SPB3_HUMAN Serpin B3 OS=Homo sapiens OX=9606 GN=SERPINB3 PE=1 SV=2
64.48_1377.6525n	0	1	#11225	2	64.4794	1377.65	7.8626	FMFDLFQQFR		P29508	SPB3_HUMAN Serpin B3 OS=Homo sapiens OX=9606 GN=SERPINB3 PE=1 SV=2
43.85_2174.9819n	0	1	#12439	2	43.8543	2174.98	8.0456	FYQTSVESVDFANAPEESR		P29508	SPB3_HUMAN Serpin B3 OS=Homo sapiens OX=9606 GN=SERPINB3 PE=1 SV=2
45.71_1869.8866n	0	1	#13685	3	45.7131	1869.89	6.9001	QYTSFHFASLEDVQAK		P29508	SPB3_HUMAN Serpin B3 OS=Homo sapiens OX=9606 GN=SERPINB3 PE=1 SV=2
48.63_1407.6620n	0	1	#13906	2	48.6302	1407.66	7.7973	LMEWTSLQNMR		P29508	SPB3_HUMAN Serpin B3 OS=Homo sapiens OX=9606 GN=SERPINB3 PE=1 SV=2
43.32_1069.5131n	0	1	#31844	2	43.3223	1069.51	7.2072	TNSILFYGR		P29508	SPB3_HUMAN Serpin B3 OS=Homo sapiens OX=9606 GN=SERPINB3 PE=1 SV=2
43.37_1069.5533n	0	1	#14213	2	43.3738	1069.55	7.6846	TNSILFYGR		P29508	SPB3_HUMAN Serpin B3 OS=Homo sapiens OX=9606 GN=SERPINB3 PE=1 SV=2
24.61_931.4476n	0	1	#15168	2	24.6112	931.448	6.3599	AATYHVDR		P29508	SPB3_HUMAN Serpin B3 OS=Homo sapiens OX=9606 GN=SERPINB3 PE=1 SV=2
63.47_1897.0209n	0	1	#15959	2	63.4727	1897.02	7.9335	DLSMIVLLPNEIDGLQK		P29508	SPB3_HUMAN Serpin B3 OS=Homo sapiens OX=9606 GN=SERPINB3 PE=1 SV=2
63.59_1615.8471n	0	1	#19805	2	63.5928	1615.85	7.1863	TYLFLQEYLDAIK		P29508	SPB3_HUMAN Serpin B3 OS=Homo sapiens OX=9606 GN=SERPINB3 PE=1 SV=2
56.39_2082.1340n	0	1	#22438	3	56.3918	2082.13	7.0259	GKDLSMIVLLPNEIDGLQK		P29508	SPB3_HUMAN Serpin B3 OS=Homo sapiens OX=9606 GN=SERPINB3 PE=1 SV=2
51.36_1408.6420n	0	1	#23733	2	51.3584	1408.64	6.1582	LMEWTSLQNMR	[9] Deamidation N	P29508	SPB3_HUMAN Serpin B3 OS=Homo sapiens OX=9606 GN=SERPINB3 PE=1 SV=2
35.73_863.4735n	0	1	#25127	2	35.7308	863.473	6.8377	LLTEFNK		P29508	SPB3_HUMAN Serpin B3 OS=Homo sapiens OX=9606 GN=SERPINB3 PE=1 SV=2
58.47_1743.9320n	0	1	#26833	2	58.4738	1743.93	7.3551	TYLFLQEYLDAIKK		P29508	SPB3_HUMAN Serpin B3 OS=Homo sapiens OX=9606 GN=SERPINB3 PE=1 SV=2
40.23_860.4942n	0	1	#27256	2	40.2336	860.494	7.8491	VLEIPYK		P29508	SPB3_HUMAN Serpin B3 OS=Homo sapiens OX=9606 GN=SERPINB3 PE=1 SV=2
38.84_2616.2625n	0	1	#27710	4	38.838	2616.26	5.0103	SIQMMRQYTSFHFASLEDVQAK		P29508	SPB3_HUMAN Serpin B3 OS=Homo sapiens OX=9606 GN=SERPINB3 PE=1 SV=2
27.14_1180.5492n	0	1	#33121	2	27.1393	1180.55	5.3126	SGNVHHQFQK		P29508	SPB3_HUMAN Serpin B3 OS=Homo sapiens OX=9606 GN=SERPINB3 PE=1 SV=2
44.74_1070.5376n	0	1	#34659	2	44.7408	1070.54	6.7003	TNSILFYGR	[2] Deamidation N	P29508	SPB3_HUMAN Serpin B3 OS=Homo sapiens OX=9606 GN=SERPINB3 PE=1 SV=2
36.34_634.3894n	0	1	#43966	2	36.344	634.389	0	LHLPR		P29508	SPB3_HUMAN Serpin B3 OS=Homo sapiens OX=9606 GN=SERPINB3 PE=1 SV=2
39.36_2979.4763n	0	1	#221	3	39.3642	2979.48	5.9456	EEQYNSTYRVVSVLTVLHQDWLNGK	[3] Deamidation Q|[19] Deamidation Q	P0DOX5	IGG1_HUMAN Immunoglobulin gamma-1 heavy chain OS=Homo sapiens OX=9606 PE=1 SV=2
44.08_1185.6394n	0	1	#1903	2	44.0773	1185.64	9.3969	GPSVFPLAPSSK		P0DOX5	IGG1_HUMAN Immunoglobulin gamma-1 heavy chain OS=Homo sapiens OX=9606 PE=1 SV=2
43.91_2138.0189n	0	1	#6899	2	43.9057	2138.02	9.6372	TPEVTCVVVDVSHEDPEVK	[6] Carbamidomethyl C	P0DOX5	IGG1_HUMAN Immunoglobulin gamma-1 heavy chain OS=Homo sapiens OX=9606 PE=1 SV=2
43.96_2138.0217n	1	1	#2104	3	43.9572	2138.02	9.6372	TPEVTCVVVDVSHEDPEVK	[6] Carbamidomethyl C	P0DOX5	IGG1_HUMAN Immunoglobulin gamma-1 heavy chain OS=Homo sapiens OX=9606 PE=1 SV=2
53.77_1872.9186n	1	1	#2498	2	53.7665	1872.92	9.1301	TTPPVLDSDGSFFLYSK		P0DOX5	IGG1_HUMAN Immunoglobulin gamma-1 heavy chain OS=Homo sapiens OX=9606 PE=1 SV=2
33.94_2543.1531n	1	1	#2559	3	33.9402	2543.15	5.6014	GFYPSDIAVEWESNGQPENNYK		P0DOX5	IGG1_HUMAN Immunoglobulin gamma-1 heavy chain OS=Homo sapiens OX=9606 PE=1 SV=2
42.61_2543.1217n	0	1	#5970	3	42.6073	2543.12	5.9947	GFYPSDIAVEWESNGQPENNYK		P0DOX5	IGG1_HUMAN Immunoglobulin gamma-1 heavy chain OS=Homo sapiens OX=9606 PE=1 SV=2
32.33_850.4192n	0	1	#3487	2	32.3273	850.419	6.258	DTLMISR	[4] Oxidation M	P0DOX5	IGG1_HUMAN Immunoglobulin gamma-1 heavy chain OS=Homo sapiens OX=9606 PE=1 SV=2
43.72_2544.1091n	0	1	#3956	3	43.717	2544.11	6.2565	GFYPSDIAVEWESNGQPENNYK	[19] Deamidation N	P0DOX5	IGG1_HUMAN Immunoglobulin gamma-1 heavy chain OS=Homo sapiens OX=9606 PE=1 SV=2
51.51_2544.1154n	0	1	#15763	3	51.5129	2544.12	8.0075	GFYPSDIAVEWESNGQPENNYK	[14] Deamidation N	P0DOX5	IGG1_HUMAN Immunoglobulin gamma-1 heavy chain OS=Homo sapiens OX=9606 PE=1 SV=2
44.53_1676.7949n	0	1	#4250	3	44.5349	1676.79	9.4399	FNWYVDGVEVHNAK		P0DOX5	IGG1_HUMAN Immunoglobulin gamma-1 heavy chain OS=Homo sapiens OX=9606 PE=1 SV=2
44.59_1676.7974n	0	1	#4325	2	44.5864	1676.8	9.4399	FNWYVDGVEVHNAK		P0DOX5	IGG1_HUMAN Immunoglobulin gamma-1 heavy chain OS=Homo sapiens OX=9606 PE=1 SV=2
34.59_834.4228n	0	1	#5042	2	34.5866	834.423	8.8553	DTLMISR		P0DOX5	IGG1_HUMAN Immunoglobulin gamma-1 heavy chain OS=Homo sapiens OX=9606 PE=1 SV=2
35.30_834.4222n	0	1	#10774	2	35.3016	834.422	6.2882	DTLMISR		P0DOX5	IGG1_HUMAN Immunoglobulin gamma-1 heavy chain OS=Homo sapiens OX=9606 PE=1 SV=2
42.47_1160.6212n	0	1	#5821	2	42.4701	1160.62	8.8919	NQVSLTCLVK	[7] Carbamidomethyl C	P0DOX5	IGG1_HUMAN Immunoglobulin gamma-1 heavy chain OS=Homo sapiens OX=9606 PE=1 SV=2
54.74_2843.4488n	0	1	#6753	3	54.7388	2843.45	9.3946	THTCPPCPAPELLGGPSVFLFPPKPK	[4] Carbamidomethyl C|[7] Carbamidomethyl C	P0DOX5	IGG1_HUMAN Immunoglobulin gamma-1 heavy chain OS=Homo sapiens OX=9606 PE=1 SV=2
58.27_1807.9822n	0	2	#16584,#10112	2,3	58.2679	1807.98	8.5382	VVSVLTVLHQDWLNGK	[10] Deamidation Q	P0DOX5	IGG1_HUMAN Immunoglobulin gamma-1 heavy chain OS=Homo sapiens OX=9606 PE=1 SV=2
54.57_1021.4119n	0	1	#12489	2	54.5672	1021.41	0	THTCPPCPA	[4] Carbamidomethyl C|[7] Carbamidomethyl C	P0DOX5	IGG1_HUMAN Immunoglobulin gamma-1 heavy chain OS=Homo sapiens OX=9606 PE=1 SV=2
54.89_1021.4116n	0	1	#11689	2	54.8933	1021.41	0	THTCPPCPA	[4] Carbamidomethyl C|[7] Carbamidomethyl C	P0DOX5	IGG1_HUMAN Immunoglobulin gamma-1 heavy chain OS=Homo sapiens OX=9606 PE=1 SV=2
30.40_1266.7248n	0	1	#11865	2	30.3975	1266.72	5.8268	VSNKALPAPIEK	[3] Deamidation N	P0DOX5	IGG1_HUMAN Immunoglobulin gamma-1 heavy chain OS=Homo sapiens OX=9606 PE=1 SV=2
44.55_1659.7717n	0	1	#13990	3	44.5521	1659.77	0	FNWYVDGVEVHNAK	[N-term] Ammonia-loss	P0DOX5	IGG1_HUMAN Immunoglobulin gamma-1 heavy chain OS=Homo sapiens OX=9606 PE=1 SV=2
46.76_1738.7973n	0	2	#22708,#14254	2,3	46.7627	1738.8	6.0427	GLEWVAVMSYNGNNK	[N-term] Acetyl N-TERM|[8] Oxidation M	P0DOX5	IGG1_HUMAN Immunoglobulin gamma-1 heavy chain OS=Homo sapiens OX=9606 PE=1 SV=2
32.85_1189.4846n	0	1	#15640	2	32.8454	1189.48	6.7037	EEQYNSTYR	[3] Deamidation Q	P0DOX5	IGG1_HUMAN Immunoglobulin gamma-1 heavy chain OS=Homo sapiens OX=9606 PE=1 SV=2
55.13_2228.1801n	0	2	#15820,#26717	3,4	55.1306	2228.18	8.3261	VVSVLTVLHQDWLNGKEYK	[14] Deamidation N	P0DOX5	IGG1_HUMAN Immunoglobulin gamma-1 heavy chain OS=Homo sapiens OX=9606 PE=1 SV=2
44.57_1066.5388n	0	1	#16610	2	44.5692	1066.54	0	VDGVEVHNAK		P0DOX5	IGG1_HUMAN Immunoglobulin gamma-1 heavy chain OS=Homo sapiens OX=9606 PE=1 SV=2
24.97_1663.7973n	0	1	#17038	3	24.9712	1663.8	5.8099	HYADSVNGRFTISR	[N-term] Acetyl N-TERM	P0DOX5	IGG1_HUMAN Immunoglobulin gamma-1 heavy chain OS=Homo sapiens OX=9606 PE=1 SV=2
54.58_853.3215n	0	1	#21573	2	54.5844	853.322	0	THTCPPC	[4] Carbamidomethyl C|[7] Carbamidomethyl C	P0DOX5	IGG1_HUMAN Immunoglobulin gamma-1 heavy chain OS=Homo sapiens OX=9606 PE=1 SV=2
52.83_3333.6216n	0	1	#22440	4	52.8284	3333.62	8.1321	SCDKTHTCPPCPAPELLGGPSVFLFPPKPK	[2] Carbamidomethyl C|[8] Carbamidomethyl C|[11] Carbamidomethyl C	P0DOX5	IGG1_HUMAN Immunoglobulin gamma-1 heavy chain OS=Homo sapiens OX=9606 PE=1 SV=2
26.53_1188.5098n	0	1	#22604	2	26.5267	1188.51	6.1959	EEQYNSTYR		P0DOX5	IGG1_HUMAN Immunoglobulin gamma-1 heavy chain OS=Homo sapiens OX=9606 PE=1 SV=2
46.26_1677.7836n	0	1	#22623	3	46.2565	1677.78	7.9953	FNWYVDGVEVHNAK	[12] Deamidation N	P0DOX5	IGG1_HUMAN Immunoglobulin gamma-1 heavy chain OS=Homo sapiens OX=9606 PE=1 SV=2
44.55_967.4720n	0	1	#27582	2	44.5521	967.472	0	DGVEVHNAK		P0DOX5	IGG1_HUMAN Immunoglobulin gamma-1 heavy chain OS=Homo sapiens OX=9606 PE=1 SV=2
44.52_852.4475n	0	1	#34792	2	44.5177	852.447	0	GVEVHNAK		P0DOX5	IGG1_HUMAN Immunoglobulin gamma-1 heavy chain OS=Homo sapiens OX=9606 PE=1 SV=2
38.68_1212.6182n	0	1	#24060	2	38.6835	1212.62	9.284	WLQGSQELPR		P01876	IGHA1_HUMAN Immunoglobulin heavy constant alpha 1 OS=Homo sapiens OX=9606 GN=IGHA1 PE=1 SV=2
38.70_1212.6274n	0	1	#617	2	38.7007	1212.63	9.284	WLQGSQELPR		P01876	IGHA1_HUMAN Immunoglobulin heavy constant alpha 1 OS=Homo sapiens OX=9606 GN=IGHA1 PE=1 SV=2
38.72_1212.6299n	0	1	#27503	2	38.7179	1212.63	9.284	WLQGSQELPR		P01876	IGHA1_HUMAN Immunoglobulin heavy constant alpha 1 OS=Homo sapiens OX=9606 GN=IGHA1 PE=1 SV=2
34.23_930.5393n	0	1	#1004	2	34.2263	930.539	9.215	TPLTATLSK		P01876	IGHA1_HUMAN Immunoglobulin heavy constant alpha 1 OS=Homo sapiens OX=9606 GN=IGHA1 PE=1 SV=2
23.24_939.4778n	0	1	#1074	2	23.2397	939.478	9.2613	SAVQGPPER		P01876	IGHA1_HUMAN Immunoglobulin heavy constant alpha 1 OS=Homo sapiens OX=9606 GN=IGHA1 PE=1 SV=2
45.15_1539.7223n	1	1	#1170	2	45.1469	1539.72	9.6263	DASGVTFTWTPSSGK		P01876	IGHA1_HUMAN Immunoglobulin heavy constant alpha 1 OS=Homo sapiens OX=9606 GN=IGHA1 PE=1 SV=2
32.38_1374.6177n	0	1	#2074	2	32.3788	1374.62	9.4698	TFTCTAAYPESK	[4] Carbamidomethyl C	P01876	IGHA1_HUMAN Immunoglobulin heavy constant alpha 1 OS=Homo sapiens OX=9606 GN=IGHA1 PE=1 SV=2
48.44_2592.1207n	1	1	#2209	3	48.4415	2592.12	9.4205	DLCGCYSVSSVLPGCAEPWNHGK	[3] Carbamidomethyl C|[5] Carbamidomethyl C|[15] Carbamidomethyl C	P01876	IGHA1_HUMAN Immunoglobulin heavy constant alpha 1 OS=Homo sapiens OX=9606 GN=IGHA1 PE=1 SV=2
50.69_1834.9421n	0	1	#2227	2	50.695	1834.94	9.1981	QEPSQGTTTFAVTSILR		P01876	IGHA1_HUMAN Immunoglobulin heavy constant alpha 1 OS=Homo sapiens OX=9606 GN=IGHA1 PE=1 SV=2
50.78_1834.9347n	0	1	#31674	3	50.7808	1834.93	9.1981	QEPSQGTTTFAVTSILR		P01876	IGHA1_HUMAN Immunoglobulin heavy constant alpha 1 OS=Homo sapiens OX=9606 GN=IGHA1 PE=1 SV=2
48.41_2336.1265n	0	2	#3285,#12377	3,4	48.4071	2336.13	9.3506	KGDTFSCMVGHEALPLAFTQK	[7] Carbamidomethyl C	P01876	IGHA1_HUMAN Immunoglobulin heavy constant alpha 1 OS=Homo sapiens OX=9606 GN=IGHA1 PE=1 SV=2
51.24_3167.5067n	1	1	#4138	3	51.2383	3167.51	8.168	NFPPSQDASGDLYTTSSQLTLPATQCLAGK	[26] Carbamidomethyl C	P01876	IGHA1_HUMAN Immunoglobulin heavy constant alpha 1 OS=Homo sapiens OX=9606 GN=IGHA1 PE=1 SV=2
28.43_817.3964n	0	1	#4677	2	28.4253	817.396	8.8556	VAAEDWK		P01876	IGHA1_HUMAN Immunoglobulin heavy constant alpha 1 OS=Homo sapiens OX=9606 GN=IGHA1 PE=1 SV=2
38.29_895.4541n	0	1	#5154	2	38.2889	895.454	9.2347	YLTWASR		P01876	IGHA1_HUMAN Immunoglobulin heavy constant alpha 1 OS=Homo sapiens OX=9606 GN=IGHA1 PE=1 SV=2
48.39_803.4525n	0	1	#10210	2	48.39	803.453	0	PLAFTQK		P01876	IGHA1_HUMAN Immunoglobulin heavy constant alpha 1 OS=Homo sapiens OX=9606 GN=IGHA1 PE=1 SV=2
51.94_803.4551n	0	1	#39127	2	51.9419	803.455	0	PLAFTQK		P01876	IGHA1_HUMAN Immunoglobulin heavy constant alpha 1 OS=Homo sapiens OX=9606 GN=IGHA1 PE=1 SV=2
35.95_3211.5004n	0	1	#10213	3	35.9545	3211.5	6.6829	NFPPSQDASGDLYTTSSQLTLPATQCLAGK	[N-term] Acetyl N-TERM|[1] Deamidation N|[18] Deamidation Q|[26] Carbamidomethyl C	P01876	IGHA1_HUMAN Immunoglobulin heavy constant alpha 1 OS=Homo sapiens OX=9606 GN=IGHA1 PE=1 SV=2
48.39_1419.5909n	0	1	#16800	2	48.39	1419.59	0	KGDTFSCMVGHEA	[7] Carbamidomethyl C	P01876	IGHA1_HUMAN Immunoglobulin heavy constant alpha 1 OS=Homo sapiens OX=9606 GN=IGHA1 PE=1 SV=2
51.96_2208.0268n	0	1	#25544	2	51.959	2208.03	8.9778	GDTFSCMVGHEALPLAFTQK	[6] Carbamidomethyl C	P01876	IGHA1_HUMAN Immunoglobulin heavy constant alpha 1 OS=Homo sapiens OX=9606 GN=IGHA1 PE=1 SV=2
51.94_1404.5796n	0	1	#30598	2	51.9419	1404.58	0	GDTFSCMVGHEAL	[6] Carbamidomethyl C	P01876	IGHA1_HUMAN Immunoglobulin heavy constant alpha 1 OS=Homo sapiens OX=9606 GN=IGHA1 PE=1 SV=2
50.73_1147.5135n	0	1	#34692	2	50.7293	1147.51	0	QEPSQGTTTFA		P01876	IGHA1_HUMAN Immunoglobulin heavy constant alpha 1 OS=Homo sapiens OX=9606 GN=IGHA1 PE=1 SV=2
27.21_2272.0706n	1	1	#814	3	27.2127	2272.07	6.3129	DLYANTVLSGGTTMYPGIADR	[N-term] Acetyl N-TERM|[14] Oxidation M	P63261	ACTG_HUMAN Actin_ cytoplasmic 2 OS=Homo sapiens OX=9606 GN=ACTG1 PE=1 SV=1
35.68_1514.7331n	0	1	#2349	2	35.6792	1514.73	7.1769	IWHHTFYNELR		P63261	ACTG_HUMAN Actin_ cytoplasmic 2 OS=Homo sapiens OX=9606 GN=ACTG1 PE=1 SV=1
27.48_975.4463n	0	1	#5725	2	27.4843	975.446	7.9766	AGFAGDDAPR		P63261	ACTG_HUMAN Actin_ cytoplasmic 2 OS=Homo sapiens OX=9606 GN=ACTG1 PE=1 SV=1
27.78_975.5115n	0	1	#2728	2	27.7797	975.511	7.9766	AGFAGDDAPR		P63261	ACTG_HUMAN Actin_ cytoplasmic 2 OS=Homo sapiens OX=9606 GN=ACTG1 PE=1 SV=1
29.99_2408.0823n	0	1	#2958	3	29.9866	2408.08	5.8751	HQGVMVGMGQKDSYVGDEAQSK	[10] Deamidation Q|[20] Deamidation Q	P63261	ACTG_HUMAN Actin_ cytoplasmic 2 OS=Homo sapiens OX=9606 GN=ACTG1 PE=1 SV=1
48.05_1789.8834n	0	1	#3144	2	48.0525	1789.88	8.7683	SYELPDGQVITIGNER		P63261	ACTG_HUMAN Actin_ cytoplasmic 2 OS=Homo sapiens OX=9606 GN=ACTG1 PE=1 SV=1
42.47_1160.6212n	0	1	#5821	2	42.4701	1160.62	6.4916	EITALAPSTMK		P63261	ACTG_HUMAN Actin_ cytoplasmic 2 OS=Homo sapiens OX=9606 GN=ACTG1 PE=1 SV=1
38.27_1160.5918n	0	1	#9217	2	38.2717	1160.59	8.4861	EITALAPSTMK		P63261	ACTG_HUMAN Actin_ cytoplasmic 2 OS=Homo sapiens OX=9606 GN=ACTG1 PE=1 SV=1
43.87_1953.0486n	2	2	#14526,#5868	2,3	43.8714	1953.05	8.4195	VAPEEHPVLLTEAPLNPK		P63261	ACTG_HUMAN Actin_ cytoplasmic 2 OS=Homo sapiens OX=9606 GN=ACTG1 PE=1 SV=1
44.04_2350.0497n	0	1	#6731	3	44.043	2350.05	5.7313	HQGVMVGMGQKDSYVGDEAQSK		P63261	ACTG_HUMAN Actin_ cytoplasmic 2 OS=Homo sapiens OX=9606 GN=ACTG1 PE=1 SV=1
52.81_3182.5951n	1	1	#6782	4	52.8113	3182.6	8.1553	TTGIVMDSGDGVTHTVPIYEGYALPHAILR		P63261	ACTG_HUMAN Actin_ cytoplasmic 2 OS=Homo sapiens OX=9606 GN=ACTG1 PE=1 SV=1
52.81_3182.5998n	0	1	#16653	3	52.8113	3182.6	8.1553	TTGIVMDSGDGVTHTVPIYEGYALPHAILR		P63261	ACTG_HUMAN Actin_ cytoplasmic 2 OS=Homo sapiens OX=9606 GN=ACTG1 PE=1 SV=1
40.54_880.5225n	0	1	#18922	2	40.5425	880.522	0	PSIVGRPR		P63261	ACTG_HUMAN Actin_ cytoplasmic 2 OS=Homo sapiens OX=9606 GN=ACTG1 PE=1 SV=1
40.71_880.5228n	0	1	#10023	2	40.7141	880.523	0	PSIVGRPR		P63261	ACTG_HUMAN Actin_ cytoplasmic 2 OS=Homo sapiens OX=9606 GN=ACTG1 PE=1 SV=1
34.04_799.5256n	0	1	#11593	2	34.0432	799.526	7.3757	RGILTLK		P63261	ACTG_HUMAN Actin_ cytoplasmic 2 OS=Homo sapiens OX=9606 GN=ACTG1 PE=1 SV=1
51.62_2214.0586n	0	1	#12258	2	51.6159	2214.06	8.3641	DLYANTVLSGGTTMYPGIADR		P63261	ACTG_HUMAN Actin_ cytoplasmic 2 OS=Homo sapiens OX=9606 GN=ACTG1 PE=1 SV=1
26.42_776.3409n	0	1	#12943	2	26.4203	776.341	8.1914	CDVDIR	[1] Carbamidomethyl C	P63261	ACTG_HUMAN Actin_ cytoplasmic 2 OS=Homo sapiens OX=9606 GN=ACTG1 PE=1 SV=1
25.04_2408.0698n	0	1	#15547	3	25.0356	2408.07	5.3081	HQGVMVGMGQKDSYVGDEAQSK	[2] Deamidation Q|[20] Deamidation Q	P63261	ACTG_HUMAN Actin_ cytoplasmic 2 OS=Homo sapiens OX=9606 GN=ACTG1 PE=1 SV=1
58.30_2549.1622n	0	1	#15999	3	58.3022	2549.16	7.24	LCYVALDFEQEMATAASSSSLEK	[2] Carbamidomethyl C	P63261	ACTG_HUMAN Actin_ cytoplasmic 2 OS=Homo sapiens OX=9606 GN=ACTG1 PE=1 SV=1
51.26_3198.5920n	0	1	#18436	4	51.2555	3198.59	7.0278	TTGIVMDSGDGVTHTVPIYEGYALPHAILR	[6] Oxidation M	P63261	ACTG_HUMAN Actin_ cytoplasmic 2 OS=Homo sapiens OX=9606 GN=ACTG1 PE=1 SV=1
58.66_3230.4501n	0	1	#21003	3	58.6626	3230.45	7.1936	CPEALFQPSFLGMESCGIHETTFNSIMK	[1] Carbamidomethyl C|[16] Carbamidomethyl C	P63261	ACTG_HUMAN Actin_ cytoplasmic 2 OS=Homo sapiens OX=9606 GN=ACTG1 PE=1 SV=1
43.85_1834.8342n	0	1	#27442	2	43.8543	1834.83	5.9584	EEEIAALVIDNGSGMCK	[16] Carbamidomethyl C	P63261	ACTG_HUMAN Actin_ cytoplasmic 2 OS=Homo sapiens OX=9606 GN=ACTG1 PE=1 SV=1
47.68_997.4767n	0	1	#29586	2	47.675	997.477	7.4265	DLTDYLMK		P63261	ACTG_HUMAN Actin_ cytoplasmic 2 OS=Homo sapiens OX=9606 GN=ACTG1 PE=1 SV=1
51.82_1197.6951n	0	1	#32583	2	51.8218	1197.7	5.4518	AVFPSIVGRPR		P63261	ACTG_HUMAN Actin_ cytoplasmic 2 OS=Homo sapiens OX=9606 GN=ACTG1 PE=1 SV=1
58.05_1877.8380n	0	1	#36096	2	58.0506	1877.84	6.7631	EEEIAALVIDNGSGMCK	[N-term] Acetyl N-TERM|[11] Deamidation N|[16] Carbamidomethyl C	P63261	ACTG_HUMAN Actin_ cytoplasmic 2 OS=Homo sapiens OX=9606 GN=ACTG1 PE=1 SV=1
43.25_1322.6676n	1	1	#3504	2	43.2537	1322.67	8.6919	ALGFEAAESSLTK		Q8TDL5	BPIB1_HUMAN BPI fold-containing family B member 1 OS=Homo sapiens OX=9606 GN=BPIFB1 PE=1 SV=1
46.99_1958.9707n	1	1	#6688	3	46.9943	1958.97	8.4898	ILTQDTPEFFIDQGHAK		Q8TDL5	BPIB1_HUMAN BPI fold-containing family B member 1 OS=Homo sapiens OX=9606 GN=BPIFB1 PE=1 SV=1
35.37_959.5261n	0	1	#17039	2	35.3702	959.526	8.5325	SSIGLINEK		Q8TDL5	BPIB1_HUMAN BPI fold-containing family B member 1 OS=Homo sapiens OX=9606 GN=BPIFB1 PE=1 SV=1
35.37_959.5292n	0	1	#40998	2	35.3702	959.529	8.5325	SSIGLINEK		Q8TDL5	BPIB1_HUMAN BPI fold-containing family B member 1 OS=Homo sapiens OX=9606 GN=BPIFB1 PE=1 SV=1
38.11_959.5388n	0	1	#10352	2	38.1058	959.539	5.6135	SSIGLINEK		Q8TDL5	BPIB1_HUMAN BPI fold-containing family B member 1 OS=Homo sapiens OX=9606 GN=BPIFB1 PE=1 SV=1
38.02_884.5308n	0	1	#32637	2	38.02	884.531	8.6239	SGVPVSLVK		Q8TDL5	BPIB1_HUMAN BPI fold-containing family B member 1 OS=Homo sapiens OX=9606 GN=BPIFB1 PE=1 SV=1
41.88_884.5306n	0	1	#11358	2	41.8752	884.531	5.6852	SGVPVSLVK		Q8TDL5	BPIB1_HUMAN BPI fold-containing family B member 1 OS=Homo sapiens OX=9606 GN=BPIFB1 PE=1 SV=1
40.85_1514.7293n	0	1	#13988	2	40.8513	1514.73	5.3237	LVLSDCATSHGSLR	[6] Carbamidomethyl C	Q8TDL5	BPIB1_HUMAN BPI fold-containing family B member 1 OS=Homo sapiens OX=9606 GN=BPIFB1 PE=1 SV=1
28.76_844.4965n	0	1	#14108	2	28.7593	844.497	8.152	LGSTQIVK		Q8TDL5	BPIB1_HUMAN BPI fold-containing family B member 1 OS=Homo sapiens OX=9606 GN=BPIFB1 PE=1 SV=1
56.65_1995.0661n	1	1	#14166	2	56.6492	1995.07	8.3388	DALVLTPASLWKPSSPVSQ		Q8TDL5	BPIB1_HUMAN BPI fold-containing family B member 1 OS=Homo sapiens OX=9606 GN=BPIFB1 PE=1 SV=1
56.94_1613.8831n	0	1	#15204	2	56.9409	1613.88	8.3106	IPLDMVAGFNTPLVK		Q8TDL5	BPIB1_HUMAN BPI fold-containing family B member 1 OS=Homo sapiens OX=9606 GN=BPIFB1 PE=1 SV=1
38.05_641.4109n	0	1	#17434	2	38.0543	641.411	0	PVSLVK		Q8TDL5	BPIB1_HUMAN BPI fold-containing family B member 1 OS=Homo sapiens OX=9606 GN=BPIFB1 PE=1 SV=1
61.96_1944.9922n	0	1	#18854	2	61.957	1944.99	5.893	IQLMNSGIGWFQPDVLK		Q8TDL5	BPIB1_HUMAN BPI fold-containing family B member 1 OS=Homo sapiens OX=9606 GN=BPIFB1 PE=1 SV=1
60.52_1945.0120n	0	1	#34209	2	60.5214	1945.01	7.559	IQLMNSGIGWFQPDVLK		Q8TDL5	BPIB1_HUMAN BPI fold-containing family B member 1 OS=Homo sapiens OX=9606 GN=BPIFB1 PE=1 SV=1
60.73_1945.0078n	0	1	#33615	2	60.7273	1945.01	7.6504	IQLMNSGIGWFQPDVLK		Q8TDL5	BPIB1_HUMAN BPI fold-containing family B member 1 OS=Homo sapiens OX=9606 GN=BPIFB1 PE=1 SV=1
59.02_1320.7270n	0	1	#21785	2	59.0229	1320.73	7.7391	LEFDLLYPAIK		Q8TDL5	BPIB1_HUMAN BPI fold-containing family B member 1 OS=Homo sapiens OX=9606 GN=BPIFB1 PE=1 SV=1
29.34_1229.6978n	0	1	#22769	2	29.3419	1229.7	7.3056	AADKLGSTQIVK		Q8TDL5	BPIB1_HUMAN BPI fold-containing family B member 1 OS=Homo sapiens OX=9606 GN=BPIFB1 PE=1 SV=1
52.35_2533.4366n	0	1	#25273	3	52.348	2533.44	6.9583	VITANILQLQVKPSANDQELLVK		Q8TDL5	BPIB1_HUMAN BPI fold-containing family B member 1 OS=Homo sapiens OX=9606 GN=BPIFB1 PE=1 SV=1
61.32_1663.9683n	0	1	#28591	2	61.3221	1663.97	7.5432	QVMNLLVPSLPNLVK		Q8TDL5	BPIB1_HUMAN BPI fold-containing family B member 1 OS=Homo sapiens OX=9606 GN=BPIFB1 PE=1 SV=1
52.08_1074.6391n	0	1	#35764	2	52.0791	1074.64	6.8217	LSFLVNALAK		Q8TDL5	BPIB1_HUMAN BPI fold-containing family B member 1 OS=Homo sapiens OX=9606 GN=BPIFB1 PE=1 SV=1
60.59_1891.1248n	0	1	#38822	3	60.59	1891.12	6.8135	EKPAGGIPVLGSLVNTVLK		Q8TDL5	BPIB1_HUMAN BPI fold-containing family B member 1 OS=Homo sapiens OX=9606 GN=BPIFB1 PE=1 SV=1
32.31_1161.6195n	0	1	#92	2	32.3102	1161.62	5.2481	VRFLEQQNK	[8] Deamidation N	P05787	K2C8_HUMAN Keratin_ type II cytoskeletal 8 OS=Homo sapiens OX=9606 GN=KRT8 PE=1 SV=7
32.36_1161.6128n	0	1	#3040	2	32.3617	1161.61	5.2481	VRFLEQQNK	[8] Deamidation N	P05787	K2C8_HUMAN Keratin_ type II cytoskeletal 8 OS=Homo sapiens OX=9606 GN=KRT8 PE=1 SV=7
30.47_978.4416n	1	1	#3503	2	30.4662	978.442	5.8079	TEISEMNR		P05787	K2C8_HUMAN Keratin_ type II cytoskeletal 8 OS=Homo sapiens OX=9606 GN=KRT8 PE=1 SV=7
52.33_826.4213n	1	1	#3863	2	52.3308	826.421	5.5676	FASFIDK		P05787	K2C8_HUMAN Keratin_ type II cytoskeletal 8 OS=Homo sapiens OX=9606 GN=KRT8 PE=1 SV=7
24.90_765.3816n	0	1	#3922	2	24.9	765.382	5.6987	VGSSNFR		P05787	K2C8_HUMAN Keratin_ type II cytoskeletal 8 OS=Homo sapiens OX=9606 GN=KRT8 PE=1 SV=7
29.24_1211.5636n	0	1	#5916	2	29.2386	1211.56	6.0799	KDVDEAYMNK		P05787	K2C8_HUMAN Keratin_ type II cytoskeletal 8 OS=Homo sapiens OX=9606 GN=KRT8 PE=1 SV=7
49.90_2002.8544n	2	2	#6056,#18995	2,3	49.9028	2002.85	5.7304	SNMDNMFESYINNLRR		P05787	K2C8_HUMAN Keratin_ type II cytoskeletal 8 OS=Homo sapiens OX=9606 GN=KRT8 PE=1 SV=7
27.19_1458.6845n	0	1	#8886	3	27.1943	1458.68	6.5519	AFSSRSYTSGPGSR		P05787	K2C8_HUMAN Keratin_ type II cytoskeletal 8 OS=Homo sapiens OX=9606 GN=KRT8 PE=1 SV=7
54.34_1418.7205n	0	1	#9364	2	54.3442	1418.72	7.5668	LEGLTDEINFLR		P05787	K2C8_HUMAN Keratin_ type II cytoskeletal 8 OS=Homo sapiens OX=9606 GN=KRT8 PE=1 SV=7
41.22_1128.6030n	0	1	#10877	2	41.2231	1128.6	7.815	LSELEAALQR		P05787	K2C8_HUMAN Keratin_ type II cytoskeletal 8 OS=Homo sapiens OX=9606 GN=KRT8 PE=1 SV=7
33.61_1078.5297n	0	1	#11237	2	33.614	1078.53	6.3912	QLYEEEIR		P05787	K2C8_HUMAN Keratin_ type II cytoskeletal 8 OS=Homo sapiens OX=9606 GN=KRT8 PE=1 SV=7
33.70_1078.5290n	0	1	#17353	2	33.6998	1078.53	6.3912	QLYEEEIR		P05787	K2C8_HUMAN Keratin_ type II cytoskeletal 8 OS=Homo sapiens OX=9606 GN=KRT8 PE=1 SV=7
37.26_999.5536n	0	1	#11465	2	37.2649	999.554	7.6542	LQAEIEGLK		P05787	K2C8_HUMAN Keratin_ type II cytoskeletal 8 OS=Homo sapiens OX=9606 GN=KRT8 PE=1 SV=7
52.61_1319.6622n	0	1	#12233	2	52.6054	1319.66	7.5196	SLDMDSIIAEVK		P05787	K2C8_HUMAN Keratin_ type II cytoskeletal 8 OS=Homo sapiens OX=9606 GN=KRT8 PE=1 SV=7
43.07_1343.6655n	0	1	#13789	2	43.0706	1343.67	7.2351	ASLEAAIADAEQR		P05787	K2C8_HUMAN Keratin_ type II cytoskeletal 8 OS=Homo sapiens OX=9606 GN=KRT8 PE=1 SV=7
46.50_2108.0114n	0	1	#26902	2	46.4967	2108.01	5.9779	ELQSQISDTSVVLSMDNSR		P05787	K2C8_HUMAN Keratin_ type II cytoskeletal 8 OS=Homo sapiens OX=9606 GN=KRT8 PE=1 SV=7
55.64_2033.0509n	0	1	#27893	3	55.6425	2033.05	6.9414	LKLEAELGNMQGLVEDFK		P05787	K2C8_HUMAN Keratin_ type II cytoskeletal 8 OS=Homo sapiens OX=9606 GN=KRT8 PE=1 SV=7
38.68_1212.6182n	0	1	#24060	2	38.6835	1212.62	9.284	WLQGSQELPR		P0DOX2	IGA2_HUMAN Immunoglobulin alpha-2 heavy chain OS=Homo sapiens OX=9606 PE=1 SV=2
38.70_1212.6274n	0	1	#617	2	38.7007	1212.63	9.284	WLQGSQELPR		P0DOX2	IGA2_HUMAN Immunoglobulin alpha-2 heavy chain OS=Homo sapiens OX=9606 PE=1 SV=2
38.72_1212.6299n	0	1	#27503	2	38.7179	1212.63	9.284	WLQGSQELPR		P0DOX2	IGA2_HUMAN Immunoglobulin alpha-2 heavy chain OS=Homo sapiens OX=9606 PE=1 SV=2
23.26_1160.5418n	1	1	#3592	2	23.2569	1160.54	6.4071	GGTTYYADSVK		P0DOX2	IGA2_HUMAN Immunoglobulin alpha-2 heavy chain OS=Homo sapiens OX=9606 PE=1 SV=2
46.22_1337.6836n	1	1	#3877	2	46.2222	1337.68	7.2403	NTVYLQMNSLR		P0DOX2	IGA2_HUMAN Immunoglobulin alpha-2 heavy chain OS=Homo sapiens OX=9606 PE=1 SV=2
41.50_1511.6874n	1	1	#4137	2	41.4977	1511.69	8.7885	DASGATFTWTPSSGK		P0DOX2	IGA2_HUMAN Immunoglobulin alpha-2 heavy chain OS=Homo sapiens OX=9606 PE=1 SV=2
43.51_1511.6883n	0	1	#14189	2	43.511	1511.69	6.3056	DASGATFTWTPSSGK		P0DOX2	IGA2_HUMAN Immunoglobulin alpha-2 heavy chain OS=Homo sapiens OX=9606 PE=1 SV=2
28.43_817.3964n	0	1	#4677	2	28.4253	817.396	8.8556	VAAEDWK		P0DOX2	IGA2_HUMAN Immunoglobulin alpha-2 heavy chain OS=Homo sapiens OX=9606 PE=1 SV=2
38.29_895.4541n	0	1	#5154	2	38.2889	895.454	9.2347	YLTWASR		P0DOX2	IGA2_HUMAN Immunoglobulin alpha-2 heavy chain OS=Homo sapiens OX=9606 PE=1 SV=2
49.79_3948.7264n	0	1	#5162	4	49.7913	3948.73	8.2853	DLCGCYSVSSVLPGCAQPWNHGETFTCTAAHPELK	[3] Carbamidomethyl C|[5] Carbamidomethyl C|[15] Carbamidomethyl C|[27] Carbamidomethyl C	P0DOX2	IGA2_HUMAN Immunoglobulin alpha-2 heavy chain OS=Homo sapiens OX=9606 PE=1 SV=2
24.54_1312.6172n	0	1	#9559	3	24.5359	1312.62	7.8526	VPPPPPCCHPR	[7] Carbamidomethyl C|[8] Carbamidomethyl C	P0DOX2	IGA2_HUMAN Immunoglobulin alpha-2 heavy chain OS=Homo sapiens OX=9606 PE=1 SV=2
47.80_3195.4675n	0	1	#11095	3	47.7951	3195.47	7.8793	NFPPSQDASGDLYTTSSQLTLPATQCPDGK	[26] Carbamidomethyl C	P0DOX2	IGA2_HUMAN Immunoglobulin alpha-2 heavy chain OS=Homo sapiens OX=9606 PE=1 SV=2
46.91_1850.9292n	0	1	#16292	2	46.9086	1850.93	8.6584	QEPSQGTTTYAVTSILR		P0DOX2	IGA2_HUMAN Immunoglobulin alpha-2 heavy chain OS=Homo sapiens OX=9606 PE=1 SV=2
62.37_2222.0820n	0	2	#27597,#16341	2,3	62.3717	2222.08	6.1597	GETFSCMVGHEALPLAFTQK	[6] Carbamidomethyl C	P0DOX2	IGA2_HUMAN Immunoglobulin alpha-2 heavy chain OS=Homo sapiens OX=9606 PE=1 SV=2
33.17_2654.1990n	0	1	#19089	3	33.1678	2654.2	5.2733	NTVYLQMNSLRAEDTAVYYCAR	[7] Oxidation M|[8] Deamidation N|[20] Carbamidomethyl C	P0DOX2	IGA2_HUMAN Immunoglobulin alpha-2 heavy chain OS=Homo sapiens OX=9606 PE=1 SV=2
47.95_2350.1352n	0	1	#19893	3	47.9496	2350.14	8.4021	KGETFSCMVGHEALPLAFTQK	[7] Carbamidomethyl C	P0DOX2	IGA2_HUMAN Immunoglobulin alpha-2 heavy chain OS=Homo sapiens OX=9606 PE=1 SV=2
21.36_1663.7504n	0	1	#26132	3	21.3604	1663.75	6.6241	HYTNSSQDVTVPCR	[4] Deamidation N|[13] Carbamidomethyl C	P0DOX2	IGA2_HUMAN Immunoglobulin alpha-2 heavy chain OS=Homo sapiens OX=9606 PE=1 SV=2
37.92_1317.5466n	0	1	#40576	2	37.917	1317.55	6.1073	AEDTAVYYCAR	[9] Carbamidomethyl C	P0DOX2	IGA2_HUMAN Immunoglobulin alpha-2 heavy chain OS=Homo sapiens OX=9606 PE=1 SV=2
38.68_1212.6182n	0	1	#24060	2	38.6835	1212.62	9.284	WLQGSQELPR		P01877	IGHA2_HUMAN Immunoglobulin heavy constant alpha 2 OS=Homo sapiens OX=9606 GN=IGHA2 PE=1 SV=4
38.70_1212.6274n	1	1	#617	2	38.7007	1212.63	9.284	WLQGSQELPR		P01877	IGHA2_HUMAN Immunoglobulin heavy constant alpha 2 OS=Homo sapiens OX=9606 GN=IGHA2 PE=1 SV=4
38.72_1212.6299n	0	1	#27503	2	38.7179	1212.63	9.284	WLQGSQELPR		P01877	IGHA2_HUMAN Immunoglobulin heavy constant alpha 2 OS=Homo sapiens OX=9606 GN=IGHA2 PE=1 SV=4
22.97_682.3404n	1	1	#663	2	22.9704	682.34	0	QGPPER		P01877	IGHA2_HUMAN Immunoglobulin heavy constant alpha 2 OS=Homo sapiens OX=9606 GN=IGHA2 PE=1 SV=4
23.24_939.4778n	0	1	#1074	2	23.2397	939.478	9.2613	SAVQGPPER		P01877	IGHA2_HUMAN Immunoglobulin heavy constant alpha 2 OS=Homo sapiens OX=9606 GN=IGHA2 PE=1 SV=4
23.24_781.4080n	0	1	#3671	2	23.2397	781.408	0	VQGPPER		P01877	IGHA2_HUMAN Immunoglobulin heavy constant alpha 2 OS=Homo sapiens OX=9606 GN=IGHA2 PE=1 SV=4
41.50_1511.6874n	1	1	#4137	2	41.4977	1511.69	8.7885	DASGATFTWTPSSGK		P01877	IGHA2_HUMAN Immunoglobulin heavy constant alpha 2 OS=Homo sapiens OX=9606 GN=IGHA2 PE=1 SV=4
43.51_1511.6883n	0	1	#14189	2	43.511	1511.69	6.3056	DASGATFTWTPSSGK		P01877	IGHA2_HUMAN Immunoglobulin heavy constant alpha 2 OS=Homo sapiens OX=9606 GN=IGHA2 PE=1 SV=4
28.43_817.3964n	0	1	#4677	2	28.4253	817.396	8.8556	VAAEDWK		P01877	IGHA2_HUMAN Immunoglobulin heavy constant alpha 2 OS=Homo sapiens OX=9606 GN=IGHA2 PE=1 SV=4
38.29_895.4541n	0	1	#5154	2	38.2889	895.454	9.2347	YLTWASR		P01877	IGHA2_HUMAN Immunoglobulin heavy constant alpha 2 OS=Homo sapiens OX=9606 GN=IGHA2 PE=1 SV=4
49.79_3948.7264n	0	1	#5162	4	49.7913	3948.73	8.2853	DLCGCYSVSSVLPGCAQPWNHGETFTCTAAHPELK	[3] Carbamidomethyl C|[5] Carbamidomethyl C|[15] Carbamidomethyl C|[27] Carbamidomethyl C	P01877	IGHA2_HUMAN Immunoglobulin heavy constant alpha 2 OS=Homo sapiens OX=9606 GN=IGHA2 PE=1 SV=4
24.54_1312.6172n	0	1	#9559	3	24.5359	1312.62	7.8526	VPPPPPCCHPR	[7] Carbamidomethyl C|[8] Carbamidomethyl C	P01877	IGHA2_HUMAN Immunoglobulin heavy constant alpha 2 OS=Homo sapiens OX=9606 GN=IGHA2 PE=1 SV=4
38.20_619.3314n	0	1	#10987	2	38.2031	619.331	0	TWASR		P01877	IGHA2_HUMAN Immunoglobulin heavy constant alpha 2 OS=Homo sapiens OX=9606 GN=IGHA2 PE=1 SV=4
38.29_619.3072n	0	1	#15481	2	38.2889	619.307	0	TWASR		P01877	IGHA2_HUMAN Immunoglobulin heavy constant alpha 2 OS=Homo sapiens OX=9606 GN=IGHA2 PE=1 SV=4
38.29_601.2966n	0	1	#21053	2	38.2889	601.297	0	TWASR		P01877	IGHA2_HUMAN Immunoglobulin heavy constant alpha 2 OS=Homo sapiens OX=9606 GN=IGHA2 PE=1 SV=4
47.80_3195.4675n	0	1	#11095	3	47.7951	3195.47	7.8793	NFPPSQDASGDLYTTSSQLTLPATQCPDGK	[26] Carbamidomethyl C	P01877	IGHA2_HUMAN Immunoglobulin heavy constant alpha 2 OS=Homo sapiens OX=9606 GN=IGHA2 PE=1 SV=4
46.91_1850.9292n	0	1	#16292	2	46.9086	1850.93	8.6584	QEPSQGTTTYAVTSILR		P01877	IGHA2_HUMAN Immunoglobulin heavy constant alpha 2 OS=Homo sapiens OX=9606 GN=IGHA2 PE=1 SV=4
62.37_2222.0820n	0	2	#27597,#16341	2,3	62.3717	2222.08	6.1597	GETFSCMVGHEALPLAFTQK	[6] Carbamidomethyl C	P01877	IGHA2_HUMAN Immunoglobulin heavy constant alpha 2 OS=Homo sapiens OX=9606 GN=IGHA2 PE=1 SV=4
47.95_2350.1352n	0	1	#19893	3	47.9496	2350.14	8.4021	KGETFSCMVGHEALPLAFTQK	[7] Carbamidomethyl C	P01877	IGHA2_HUMAN Immunoglobulin heavy constant alpha 2 OS=Homo sapiens OX=9606 GN=IGHA2 PE=1 SV=4
21.36_1663.7504n	0	1	#26132	3	21.3604	1663.75	6.6241	HYTNSSQDVTVPCR	[4] Deamidation N|[13] Carbamidomethyl C	P01877	IGHA2_HUMAN Immunoglobulin heavy constant alpha 2 OS=Homo sapiens OX=9606 GN=IGHA2 PE=1 SV=4
24.65_1063.5508n	1	1	#13	2	24.6482	1063.55	7.0232	ALYEAGERR		P04083	ANXA1_HUMAN Annexin A1 OS=Homo sapiens OX=9606 GN=ANXA1 PE=1 SV=2
25.11_919.4868n	1	1	#1628	2	25.1093	919.487	5.733	SYPQLRR	[4] Deamidation Q	P04083	ANXA1_HUMAN Annexin A1 OS=Homo sapiens OX=9606 GN=ANXA1 PE=1 SV=2
23.29_758.3730n	0	1	#2363	2	23.2913	758.373	5.7601	RNNAQR	[3] Deamidation N	P04083	ANXA1_HUMAN Annexin A1 OS=Homo sapiens OX=9606 GN=ANXA1 PE=1 SV=2
31.75_907.4398n	0	1	#4233	2	31.7488	907.44	6.131	ALYEAGER		P04083	ANXA1_HUMAN Annexin A1 OS=Homo sapiens OX=9606 GN=ANXA1 PE=1 SV=2
58.82_1386.7581n	0	1	#8019	2	58.817	1386.76	8.1011	GVDEATIIDILTK		P04083	ANXA1_HUMAN Annexin A1 OS=Homo sapiens OX=9606 GN=ANXA1 PE=1 SV=2
45.28_2355.1396n	0	1	#8114	3	45.2841	2355.14	7.867	GGPGSAVSPYPTFNPSSDVAALHK		P04083	ANXA1_HUMAN Annexin A1 OS=Homo sapiens OX=9606 GN=ANXA1 PE=1 SV=2
41.01_1261.6096n	0	1	#8720	2	41.0058	1261.61	5.8576	TPAQFDADELR		P04083	ANXA1_HUMAN Annexin A1 OS=Homo sapiens OX=9606 GN=ANXA1 PE=1 SV=2
48.84_1262.5833n	0	1	#10154	2	48.8361	1262.58	6.4174	TPAQFDADELR	[4] Deamidation Q	P04083	ANXA1_HUMAN Annexin A1 OS=Homo sapiens OX=9606 GN=ANXA1 PE=1 SV=2
60.54_1701.8786n	0	1	#10455	2	60.5386	1701.88	8.327	GLGTDEDTLIEILASR		P04083	ANXA1_HUMAN Annexin A1 OS=Homo sapiens OX=9606 GN=ANXA1 PE=1 SV=2
23.03_2067.8642n	1	1	#11780	2	23.0333	2067.86	5.9472	GDRSEDFGVNEDLADSDAR	[10] Deamidation N	P04083	ANXA1_HUMAN Annexin A1 OS=Homo sapiens OX=9606 GN=ANXA1 PE=1 SV=2
53.97_1549.7963n	0	1	#12518	2	53.9724	1549.8	8.1315	GTDVNVFNTILTTR		P04083	ANXA1_HUMAN Annexin A1 OS=Homo sapiens OX=9606 GN=ANXA1 PE=1 SV=2
54.19_1549.7726n	0	1	#25538	2	54.1897	1549.77	8.1315	GTDVNVFNTILTTR		P04083	ANXA1_HUMAN Annexin A1 OS=Homo sapiens OX=9606 GN=ANXA1 PE=1 SV=2
26.24_1105.5509n	0	1	#12552	2	26.2406	1105.55	5.8023	ALYEAGERR	[N-term] Acetyl N-TERM	P04083	ANXA1_HUMAN Annexin A1 OS=Homo sapiens OX=9606 GN=ANXA1 PE=1 SV=2
33.87_2444.1456n	0	1	#15552	3	33.8715	2444.15	5.6786	QAWFIENEEQEYVQTVKSSK	[1] Deamidation Q|[14] Deamidation Q	P04083	ANXA1_HUMAN Annexin A1 OS=Homo sapiens OX=9606 GN=ANXA1 PE=1 SV=2
64.72_1604.9484n	0	1	#39115	3	64.7196	1604.95	7.0894	ALTGHLEEVVLALLK		P04083	ANXA1_HUMAN Annexin A1 OS=Homo sapiens OX=9606 GN=ANXA1 PE=1 SV=2
64.98_1604.9472n	0	1	#18286	2	64.977	1604.95	6.3036	ALTGHLEEVVLALLK		P04083	ANXA1_HUMAN Annexin A1 OS=Homo sapiens OX=9606 GN=ANXA1 PE=1 SV=2
55.21_1742.8445n	0	1	#30830	2	55.2135	1742.84	5.67	SEIDMNDIKAFYQK	[N-term] Acetyl N-TERM	P04083	ANXA1_HUMAN Annexin A1 OS=Homo sapiens OX=9606 GN=ANXA1 PE=1 SV=2
45.08_803.4533n	0	1	#42996	2	45.084	803.453	4.9057	CLTAIVK	[1] Carbamidomethyl C	P04083	ANXA1_HUMAN Annexin A1 OS=Homo sapiens OX=9606 GN=ANXA1 PE=1 SV=2
27.16_2215.0408n	2	2	#492,#5425	2,3	27.1576	2215.04	5.4899	GENGSPGAPGAPGHPGPPGPVGPAGK		P02461	CO3A1_HUMAN Collagen alpha-1(III) chain OS=Homo sapiens OX=9606 GN=COL3A1 PE=1 SV=4
27.18_2215.0586n	1	1	#124	3	27.1759	2215.06	5.4899	GENGSPGAPGAPGHPGPPGPVGPAGK		P02461	CO3A1_HUMAN Collagen alpha-1(III) chain OS=Homo sapiens OX=9606 GN=COL3A1 PE=1 SV=4
25.26_948.5037n	0	1	#363	2	25.2595	948.504	7.7986	GPVGPSGPPGK		P02461	CO3A1_HUMAN Collagen alpha-1(III) chain OS=Homo sapiens OX=9606 GN=COL3A1 PE=1 SV=4
25.26_948.4804n	0	1	#5742	2	25.2595	948.48	7.2683	GPVGPSGPPGK		P02461	CO3A1_HUMAN Collagen alpha-1(III) chain OS=Homo sapiens OX=9606 GN=COL3A1 PE=1 SV=4
25.49_948.4807n	1	1	#268	2	25.4898	948.481	7.7328	GPVGPSGPPGK		P02461	CO3A1_HUMAN Collagen alpha-1(III) chain OS=Homo sapiens OX=9606 GN=COL3A1 PE=1 SV=4
39.42_1657.7861n	0	1	#391	2	39.4157	1657.79	4.975	NGERGGPGGPGPQGPPGK	[N-term] Acetyl N-TERM|[1] Deamidation N	P02461	CO3A1_HUMAN Collagen alpha-1(III) chain OS=Homo sapiens OX=9606 GN=COL3A1 PE=1 SV=4
39.35_1657.7864n	0	1	#44079	2	39.347	1657.79	4.975	NGERGGPGGPGPQGPPGK	[N-term] Acetyl N-TERM|[1] Deamidation N	P02461	CO3A1_HUMAN Collagen alpha-1(III) chain OS=Homo sapiens OX=9606 GN=COL3A1 PE=1 SV=4
24.90_1702.8215n	0	1	#832	2	24.9	1702.82	5.7856	GPAGPNGIPGEKGPAGER	[N-term] Acetyl N-TERM|[6] Deamidation N	P02461	CO3A1_HUMAN Collagen alpha-1(III) chain OS=Homo sapiens OX=9606 GN=COL3A1 PE=1 SV=4
23.43_953.4303n	0	1	#1334	2	23.4289	953.43	4.9856	GDAGAPGAPGGK		P02461	CO3A1_HUMAN Collagen alpha-1(III) chain OS=Homo sapiens OX=9606 GN=COL3A1 PE=1 SV=4
28.85_1719.7737n	0	1	#1583	2	28.8471	1719.77	7.0432	NGETGPQGPPGPTGPGGDK	[1] Deamidation N	P02461	CO3A1_HUMAN Collagen alpha-1(III) chain OS=Homo sapiens OX=9606 GN=COL3A1 PE=1 SV=4
28.08_1718.7779n	0	1	#3308	2	28.0759	1718.78	6.5594	NGETGPQGPPGPTGPGGDK		P02461	CO3A1_HUMAN Collagen alpha-1(III) chain OS=Homo sapiens OX=9606 GN=COL3A1 PE=1 SV=4
47.39_1213.5346n	0	2	#3654,#19103	2,3	47.3919	1213.53	5.0911	GNDGAPGKNGER	[N-term] Acetyl N-TERM|[9] Deamidation N	P02461	CO3A1_HUMAN Collagen alpha-1(III) chain OS=Homo sapiens OX=9606 GN=COL3A1 PE=1 SV=4
34.93_867.4442n	0	1	#4725	2	34.9298	867.444	5.1135	GSPGPQGVK	[N-term] Acetyl N-TERM	P02461	CO3A1_HUMAN Collagen alpha-1(III) chain OS=Homo sapiens OX=9606 GN=COL3A1 PE=1 SV=4
22.78_778.4051n	0	1	#5298	2	22.7792	778.405	7.2697	GAPGPAGPR		P02461	CO3A1_HUMAN Collagen alpha-1(III) chain OS=Homo sapiens OX=9606 GN=COL3A1 PE=1 SV=4
23.69_877.4398n	0	1	#9810	2	23.6869	877.44	5.5442	GAPGPQGPR	[N-term] Acetyl N-TERM	P02461	CO3A1_HUMAN Collagen alpha-1(III) chain OS=Homo sapiens OX=9606 GN=COL3A1 PE=1 SV=4
24.78_1169.5933n	0	1	#21249	2	24.7759	1169.59	5.1026	GPAGIPGFPGMK	[N-term] Acetyl N-TERM	P02461	CO3A1_HUMAN Collagen alpha-1(III) chain OS=Homo sapiens OX=9606 GN=COL3A1 PE=1 SV=4
45.78_1538.6756n	0	1	#23210	2	45.7818	1538.68	4.9003	SGEYWVDPNQGCK	[12] Carbamidomethyl C	P02461	CO3A1_HUMAN Collagen alpha-1(III) chain OS=Homo sapiens OX=9606 GN=COL3A1 PE=1 SV=4
22.38_768.4109n	0	1	#28143	2	22.3844	768.411	5.633	GGLGSPGPK		P02461	CO3A1_HUMAN Collagen alpha-1(III) chain OS=Homo sapiens OX=9606 GN=COL3A1 PE=1 SV=4
43.97_982.4854n	0	1	#28191	2	43.9744	982.485	5.9453	NGAKGEPGPR	[1] Deamidation N	P02461	CO3A1_HUMAN Collagen alpha-1(III) chain OS=Homo sapiens OX=9606 GN=COL3A1 PE=1 SV=4
27.88_2058.9343n	2	2	#229,#2435	2,3	27.8758	2058.93	6.3731	FFESFGDLSTPDAVMGNPK	[17] Deamidation N	P68871	HBB_HUMAN Hemoglobin subunit beta OS=Homo sapiens OX=9606 GN=HBB PE=1 SV=2
37.93_1477.6873n	1	1	#1087	2	37.9342	1477.69	9.7261	GTFATLSELHCDK	[11] Carbamidomethyl C	P68871	HBB_HUMAN Hemoglobin subunit beta OS=Homo sapiens OX=9606 GN=HBB PE=1 SV=2
38.61_1477.6832n	0	1	#35945	3	38.6149	1477.68	9.7261	GTFATLSELHCDK	[11] Carbamidomethyl C	P68871	HBB_HUMAN Hemoglobin subunit beta OS=Homo sapiens OX=9606 GN=HBB PE=1 SV=2
45.22_2585.2412n	0	1	#9535	4	45.2155	2585.24	9.3368	GTFATLSELHCDKLHVDPENFR	[11] Carbamidomethyl C	P68871	HBB_HUMAN Hemoglobin subunit beta OS=Homo sapiens OX=9606 GN=HBB PE=1 SV=2
52.16_2585.2302n	1	1	#2178	3	52.1592	2585.23	5.27	GTFATLSELHCDKLHVDPENFR	[11] Carbamidomethyl C	P68871	HBB_HUMAN Hemoglobin subunit beta OS=Homo sapiens OX=9606 GN=HBB PE=1 SV=2
52.69_1273.7221n	0	1	#2506	2	52.6912	1273.72	9.1303	LLVVYPWTQR		P68871	HBB_HUMAN Hemoglobin subunit beta OS=Homo sapiens OX=9606 GN=HBB PE=1 SV=2
53.80_2057.9436n	0	1	#3083	2	53.8008	2057.94	10.2562	FFESFGDLSTPDAVMGNPK		P68871	HBB_HUMAN Hemoglobin subunit beta OS=Homo sapiens OX=9606 GN=HBB PE=1 SV=2
24.42_951.5016n	0	1	#3423	2	24.4242	951.502	9.6533	VHLTPEEK		P68871	HBB_HUMAN Hemoglobin subunit beta OS=Homo sapiens OX=9606 GN=HBB PE=1 SV=2
34.78_1125.5557n	0	1	#12416	2	34.7754	1125.56	9.1275	LHVDPENFR		P68871	HBB_HUMAN Hemoglobin subunit beta OS=Homo sapiens OX=9606 GN=HBB PE=1 SV=2
34.81_1125.5595n	0	1	#4173	2	34.8097	1125.56	9.1275	LHVDPENFR		P68871	HBB_HUMAN Hemoglobin subunit beta OS=Homo sapiens OX=9606 GN=HBB PE=1 SV=2
38.37_1377.6933n	0	1	#4938	2	38.3747	1377.69	9.2149	EFTPPVQAAYQK		P68871	HBB_HUMAN Hemoglobin subunit beta OS=Homo sapiens OX=9606 GN=HBB PE=1 SV=2
50.07_1668.8827n	0	2	#8074,#6508	2,3	50.0658	1668.88	9.7143	VLGAFSDGLAHLDNLK		P68871	HBB_HUMAN Hemoglobin subunit beta OS=Homo sapiens OX=9606 GN=HBB PE=1 SV=2
46.88_1796.9753n	0	2	#23649,#6879	2,3	46.8828	1796.98	9.4412	KVLGAFSDGLAHLDNLK		P68871	HBB_HUMAN Hemoglobin subunit beta OS=Homo sapiens OX=9606 GN=HBB PE=1 SV=2
42.49_931.5133n	0	1	#12198	2	42.4872	931.513	9.824	SAVTALWGK		P68871	HBB_HUMAN Hemoglobin subunit beta OS=Homo sapiens OX=9606 GN=HBB PE=1 SV=2
50.10_2073.9379n	0	1	#15502	2	50.1001	2073.94	9.1244	FFESFGDLSTPDAVMGNPK	[15] Oxidation M	P68871	HBB_HUMAN Hemoglobin subunit beta OS=Homo sapiens OX=9606 GN=HBB PE=1 SV=2
58.30_1775.9878n	0	1	#16468	3	58.3022	1775.99	9.1359	LLGNVLVCVLAHHFGK	[8] Carbamidomethyl C	P68871	HBB_HUMAN Hemoglobin subunit beta OS=Homo sapiens OX=9606 GN=HBB PE=1 SV=2
30.21_1149.6569n	0	1	#22102	2	30.2085	1149.66	8.5277	VVAGVANALAHK	[7] Deamidation N	P68871	HBB_HUMAN Hemoglobin subunit beta OS=Homo sapiens OX=9606 GN=HBB PE=1 SV=2
42.50_755.4299n	0	1	#31021	2	42.5044	755.43	0	VTALWGK		P68871	HBB_HUMAN Hemoglobin subunit beta OS=Homo sapiens OX=9606 GN=HBB PE=1 SV=2
38.60_887.3782n	0	1	#33467	2	38.5977	887.378	0	SELHCDK	[5] Carbamidomethyl C	P68871	HBB_HUMAN Hemoglobin subunit beta OS=Homo sapiens OX=9606 GN=HBB PE=1 SV=2
35.73_1323.6156n	2	2	#1397,#18403	2,3	35.7309	1323.62	6.2928	DVRQYVQGCGV	[N-term] Acetyl N-TERM|[4] Deamidation Q|[7] Deamidation Q|[9] Carbamidomethyl C	P61626	LYSC_HUMAN Lysozyme C OS=Homo sapiens OX=9606 GN=LYZ PE=1 SV=1
35.87_1323.5950n	1	1	#333	2	35.8684	1323.59	6.2928	DVRQYVQGCGV	[N-term] Acetyl N-TERM|[4] Deamidation Q|[7] Deamidation Q|[9] Carbamidomethyl C	P61626	LYSC_HUMAN Lysozyme C OS=Homo sapiens OX=9606 GN=LYZ PE=1 SV=1
35.89_1323.5930n	0	1	#3793	2	35.8856	1323.59	6.2928	DVRQYVQGCGV	[N-term] Acetyl N-TERM|[4] Deamidation Q|[7] Deamidation Q|[9] Carbamidomethyl C	P61626	LYSC_HUMAN Lysozyme C OS=Homo sapiens OX=9606 GN=LYZ PE=1 SV=1
49.35_2926.3758n	0	1	#770	3	49.3451	2926.38	9.6474	TPGAVNACHLSCSALLQDNIADAVACAK	[8] Carbamidomethyl C|[12] Carbamidomethyl C|[26] Carbamidomethyl C	P61626	LYSC_HUMAN Lysozyme C OS=Homo sapiens OX=9606 GN=LYZ PE=1 SV=1
46.19_1399.6762n	1	1	#1089	2	46.1879	1399.68	9.4494	STDYGIFQINSR		P61626	LYSC_HUMAN Lysozyme C OS=Homo sapiens OX=9606 GN=LYZ PE=1 SV=1
46.24_1399.6662n	0	1	#36023	2	46.2394	1399.67	9.4248	STDYGIFQINSR		P61626	LYSC_HUMAN Lysozyme C OS=Homo sapiens OX=9606 GN=LYZ PE=1 SV=1
34.29_726.3660n	0	1	#2272	2	34.2949	726.366	7.2618	DPQGIR	[N-term] Acetyl N-TERM	P61626	LYSC_HUMAN Lysozyme C OS=Homo sapiens OX=9606 GN=LYZ PE=1 SV=1
34.40_726.3652n	0	1	#18899	2	34.3979	726.365	7.2618	DPQGIR	[N-term] Acetyl N-TERM	P61626	LYSC_HUMAN Lysozyme C OS=Homo sapiens OX=9606 GN=LYZ PE=1 SV=1
35.73_726.3670n	0	1	#3754	2	35.7308	726.367	5.8187	DPQGIR	[N-term] Acetyl N-TERM	P61626	LYSC_HUMAN Lysozyme C OS=Homo sapiens OX=9606 GN=LYZ PE=1 SV=1
57.35_1362.6799n	0	1	#2321	2	57.347	1362.68	9.123	GISLANWMCLAK	[9] Carbamidomethyl C	P61626	LYSC_HUMAN Lysozyme C OS=Homo sapiens OX=9606 GN=LYZ PE=1 SV=1
21.88_909.3979n	0	1	#3522	2	21.8753	909.398	6.9294	QYVQGCGV	[6] Carbamidomethyl C	P61626	LYSC_HUMAN Lysozyme C OS=Homo sapiens OX=9606 GN=LYZ PE=1 SV=1
50.95_2927.3515n	0	1	#4375	3	50.9524	2927.35	9.0189	TPGAVNACHLSCSALLQDNIADAVACAK	[6] Deamidation N|[8] Carbamidomethyl C|[12] Carbamidomethyl C|[26] Carbamidomethyl C	P61626	LYSC_HUMAN Lysozyme C OS=Homo sapiens OX=9606 GN=LYZ PE=1 SV=1
49.33_2927.3711n	0	1	#41002	3	49.328	2927.37	7.3073	TPGAVNACHLSCSALLQDNIADAVACAK	[8] Carbamidomethyl C|[12] Carbamidomethyl C|[17] Deamidation Q|[26] Carbamidomethyl C	P61626	LYSC_HUMAN Lysozyme C OS=Homo sapiens OX=9606 GN=LYZ PE=1 SV=1
47.49_1400.6670n	0	1	#4407	2	47.4862	1400.67	9.0838	STDYGIFQINSR	[10] Deamidation N	P61626	LYSC_HUMAN Lysozyme C OS=Homo sapiens OX=9606 GN=LYZ PE=1 SV=1
31.34_810.3685n	0	1	#6639	2	31.3362	810.368	8.8315	LGMDGYR		P61626	LYSC_HUMAN Lysozyme C OS=Homo sapiens OX=9606 GN=LYZ PE=1 SV=1
37.93_810.3567n	0	1	#19078	2	37.9342	810.357	6.0283	LGMDGYR		P61626	LYSC_HUMAN Lysozyme C OS=Homo sapiens OX=9606 GN=LYZ PE=1 SV=1
27.47_994.4200n	0	1	#8809	2	27.4667	994.42	0	WESGYNTR	[N-term] Ammonia-loss	P61626	LYSC_HUMAN Lysozyme C OS=Homo sapiens OX=9606 GN=LYZ PE=1 SV=1
25.78_951.4236n	0	1	#8885	2	25.7839	951.424	6.9772	QYVQGCGV	[N-term] Acetyl N-TERM|[6] Carbamidomethyl C	P61626	LYSC_HUMAN Lysozyme C OS=Homo sapiens OX=9606 GN=LYZ PE=1 SV=1
50.83_1378.6683n	0	1	#10776	2	50.8323	1378.67	7.8794	GISLANWMCLAK	[8] Oxidation M|[9] Carbamidomethyl C	P61626	LYSC_HUMAN Lysozyme C OS=Homo sapiens OX=9606 GN=LYZ PE=1 SV=1
24.03_1038.5749n	0	1	#12169	2	24.0252	1038.57	8.4926	VVRDPQGIR		P61626	LYSC_HUMAN Lysozyme C OS=Homo sapiens OX=9606 GN=LYZ PE=1 SV=1
21.39_1011.4262n	0	1	#14100	2	21.3947	1011.43	7.0462	WESGYNTR		P61626	LYSC_HUMAN Lysozyme C OS=Homo sapiens OX=9606 GN=LYZ PE=1 SV=1
43.10_716.3750n	0	1	#17081	2	43.105	716.375	0	WVAWR		P61626	LYSC_HUMAN Lysozyme C OS=Homo sapiens OX=9606 GN=LYZ PE=1 SV=1
43.15_787.4113n	0	1	#18538	2	43.1507	787.411	8.9315	AWVAWR		P61626	LYSC_HUMAN Lysozyme C OS=Homo sapiens OX=9606 GN=LYZ PE=1 SV=1
26.98_942.3592n	0	1	#22215	2	26.9848	942.359	7.9123	YWCNDGK	[3] Carbamidomethyl C|[4] Deamidation N	P61626	LYSC_HUMAN Lysozyme C OS=Homo sapiens OX=9606 GN=LYZ PE=1 SV=1
31.34_640.2612n	0	1	#24101	2	31.3362	640.261	0	MDGYR		P61626	LYSC_HUMAN Lysozyme C OS=Homo sapiens OX=9606 GN=LYZ PE=1 SV=1
49.21_3849.7492n	0	1	#26843	4	49.2079	3849.75	7.7687	YWCNDGKTPGAVNACHLSCSALLQDNIADAVACAK	[3] Carbamidomethyl C|[15] Carbamidomethyl C|[19] Carbamidomethyl C|[33] Carbamidomethyl C	P61626	LYSC_HUMAN Lysozyme C OS=Homo sapiens OX=9606 GN=LYZ PE=1 SV=1
49.76_3849.7403n	0	1	#34330	4	49.757	3849.74	7.6709	YWCNDGKTPGAVNACHLSCSALLQDNIADAVACAK	[3] Carbamidomethyl C|[15] Carbamidomethyl C|[19] Carbamidomethyl C|[33] Carbamidomethyl C	P61626	LYSC_HUMAN Lysozyme C OS=Homo sapiens OX=9606 GN=LYZ PE=1 SV=1
47.55_941.3572n	0	1	#35546	2	47.5549	941.357	5.6971	YWCNDGK	[3] Carbamidomethyl C	P61626	LYSC_HUMAN Lysozyme C OS=Homo sapiens OX=9606 GN=LYZ PE=1 SV=1
26.22_949.4687n	0	1	#1735	2	26.2224	949.469	6.4629	LCDNLSTK	[2] Carbamidomethyl C	P02774	VTDB_HUMAN Vitamin D-binding protein OS=Homo sapiens OX=9606 GN=GC PE=1 SV=2
26.51_949.4588n	1	1	#6497	2	26.5091	949.459	6.4629	LCDNLSTK	[2] Carbamidomethyl C	P02774	VTDB_HUMAN Vitamin D-binding protein OS=Homo sapiens OX=9606 GN=GC PE=1 SV=2
42.03_914.4441n	1	1	#2085	2	42.0296	914.444	5.7611	YTFELSR		P02774	VTDB_HUMAN Vitamin D-binding protein OS=Homo sapiens OX=9606 GN=GC PE=1 SV=2
24.42_951.5016n	0	1	#3423	2	24.4242	951.502	5.5652	ELPEHTVK		P02774	VTDB_HUMAN Vitamin D-binding protein OS=Homo sapiens OX=9606 GN=GC PE=1 SV=2
47.85_2706.2020n	0	1	#4327	3	47.8466	2706.2	7.2255	HQPQEFPTYVEPTNDEICEAFR	[18] Carbamidomethyl C	P02774	VTDB_HUMAN Vitamin D-binding protein OS=Homo sapiens OX=9606 GN=GC PE=1 SV=2
34.66_816.4143n	0	1	#4736	2	34.6553	816.414	5.9895	EFSHLGK		P02774	VTDB_HUMAN Vitamin D-binding protein OS=Homo sapiens OX=9606 GN=GC PE=1 SV=2
39.48_2848.2671n	1	1	#5705	3	39.4843	2848.27	5.2523	SCESNSPFPVHPGTAECCTKEGLER	[2] Carbamidomethyl C|[17] Carbamidomethyl C|[18] Carbamidomethyl C	P02774	VTDB_HUMAN Vitamin D-binding protein OS=Homo sapiens OX=9606 GN=GC PE=1 SV=2
29.09_1004.4335n	0	1	#5870	2	29.0896	1004.43	5.7159	DVCDPGNTK	[3] Carbamidomethyl C	P02774	VTDB_HUMAN Vitamin D-binding protein OS=Homo sapiens OX=9606 GN=GC PE=1 SV=2
22.01_1114.4173n	0	1	#22990	2	22.0069	1114.42	6.6271	FEDCCQEK	[4] Carbamidomethyl C|[5] Carbamidomethyl C	P02774	VTDB_HUMAN Vitamin D-binding protein OS=Homo sapiens OX=9606 GN=GC PE=1 SV=2
43.15_1253.7051n	0	1	#25040	2	43.1507	1253.71	6.4281	HLSLLTTLSNR		P02774	VTDB_HUMAN Vitamin D-binding protein OS=Homo sapiens OX=9606 GN=GC PE=1 SV=2
38.17_1325.7378n	0	1	#25527	3	38.1688	1325.74	6.6323	RTHLPEVFLSK		P02774	VTDB_HUMAN Vitamin D-binding protein OS=Homo sapiens OX=9606 GN=GC PE=1 SV=2
36.60_2091.8211n	0	1	#27844	2	36.6014	2091.82	5.5227	SLGECCDVEDSTTCFNAK	[5] Carbamidomethyl C|[6] Carbamidomethyl C|[14] Carbamidomethyl C	P02774	VTDB_HUMAN Vitamin D-binding protein OS=Homo sapiens OX=9606 GN=GC PE=1 SV=2
49.26_2973.3156n	0	1	#28141	3	49.2593	2973.32	5.9243	ELSSFIDKGQELCADYSENTFTEYK	[13] Carbamidomethyl C	P02774	VTDB_HUMAN Vitamin D-binding protein OS=Homo sapiens OX=9606 GN=GC PE=1 SV=2
42.05_1169.6439n	0	1	#29614	2	42.0468	1169.64	6.537	THLPEVFLSK		P02774	VTDB_HUMAN Vitamin D-binding protein OS=Homo sapiens OX=9606 GN=GC PE=1 SV=2
36.33_805.4174n	0	1	#31683	2	36.3269	805.417	5.7702	LCMAALK	[2] Carbamidomethyl C	P02774	VTDB_HUMAN Vitamin D-binding protein OS=Homo sapiens OX=9606 GN=GC PE=1 SV=2
23.14_1093.5219n	1	1	#87	2	23.1365	1093.52	6.0368	MNSLSEANTK		P48594	SPB4_HUMAN Serpin B4 OS=Homo sapiens OX=9606 GN=SERPINB4 PE=1 SV=2
41.26_1561.7715n	0	1	#6479	2	41.2574	1561.77	5.8933	KINSWVESQTNEK		P48594	SPB4_HUMAN Serpin B4 OS=Homo sapiens OX=9606 GN=SERPINB4 PE=1 SV=2
41.27_1561.7790n	1	1	#102	2	41.2746	1561.78	5.8933	KINSWVESQTNEK		P48594	SPB4_HUMAN Serpin B4 OS=Homo sapiens OX=9606 GN=SERPINB4 PE=1 SV=2
32.67_1439.6594n	0	1	#1218	2	32.6708	1439.66	6.5948	LMEWTSLQNMR	[2] Oxidation M|[10] Oxidation M	P48594	SPB4_HUMAN Serpin B4 OS=Homo sapiens OX=9606 GN=SERPINB4 PE=1 SV=2
43.20_1758.8917n	1	1	#1240	2	43.2022	1758.89	5.9022	TYQFLQEYLDAIKK		P48594	SPB4_HUMAN Serpin B4 OS=Homo sapiens OX=9606 GN=SERPINB4 PE=1 SV=2
33.85_1238.5423n	0	1	#5313	2	33.8543	1238.54	6.0255	ETCVDLHLPR	[3] Carbamidomethyl C	P48594	SPB4_HUMAN Serpin B4 OS=Homo sapiens OX=9606 GN=SERPINB4 PE=1 SV=2
53.07_1394.6385n	0	1	#8774	2	53.0686	1394.64	6.5163	FMFDLFQQFR	[2] Oxidation M|[7] Deamidation Q	P48594	SPB4_HUMAN Serpin B4 OS=Homo sapiens OX=9606 GN=SERPINB4 PE=1 SV=2
64.48_1377.6525n	0	1	#11225	2	64.4794	1377.65	7.8626	FMFDLFQQFR		P48594	SPB4_HUMAN Serpin B4 OS=Homo sapiens OX=9606 GN=SERPINB4 PE=1 SV=2
48.63_1407.6620n	0	1	#13906	2	48.6302	1407.66	7.7973	LMEWTSLQNMR		P48594	SPB4_HUMAN Serpin B4 OS=Homo sapiens OX=9606 GN=SERPINB4 PE=1 SV=2
43.32_1069.5131n	0	1	#31844	2	43.3223	1069.51	7.2072	TNSILFYGR		P48594	SPB4_HUMAN Serpin B4 OS=Homo sapiens OX=9606 GN=SERPINB4 PE=1 SV=2
43.37_1069.5533n	0	1	#14213	2	43.3738	1069.55	7.6846	TNSILFYGR		P48594	SPB4_HUMAN Serpin B4 OS=Homo sapiens OX=9606 GN=SERPINB4 PE=1 SV=2
24.61_931.4476n	0	1	#15168	2	24.6112	931.448	6.3599	AATYHVDR		P48594	SPB4_HUMAN Serpin B4 OS=Homo sapiens OX=9606 GN=SERPINB4 PE=1 SV=2
63.47_1897.0209n	0	1	#15959	2	63.4727	1897.02	7.9335	DLSMIVLLPNEIDGLQK		P48594	SPB4_HUMAN Serpin B4 OS=Homo sapiens OX=9606 GN=SERPINB4 PE=1 SV=2
32.34_1256.5791n	0	1	#21471	3	32.3445	1256.58	5.7276	NTYKSVQMMR		P48594	SPB4_HUMAN Serpin B4 OS=Homo sapiens OX=9606 GN=SERPINB4 PE=1 SV=2
56.39_2082.1340n	0	1	#22438	3	56.3918	2082.13	7.0259	GKDLSMIVLLPNEIDGLQK		P48594	SPB4_HUMAN Serpin B4 OS=Homo sapiens OX=9606 GN=SERPINB4 PE=1 SV=2
51.36_1408.6420n	0	1	#23733	2	51.3584	1408.64	6.1582	LMEWTSLQNMR	[9] Deamidation N	P48594	SPB4_HUMAN Serpin B4 OS=Homo sapiens OX=9606 GN=SERPINB4 PE=1 SV=2
35.73_863.4735n	0	1	#25127	2	35.7308	863.473	6.8377	LLTEFNK		P48594	SPB4_HUMAN Serpin B4 OS=Homo sapiens OX=9606 GN=SERPINB4 PE=1 SV=2
40.23_860.4942n	0	1	#27256	2	40.2336	860.494	7.8491	VLEIPYK		P48594	SPB4_HUMAN Serpin B4 OS=Homo sapiens OX=9606 GN=SERPINB4 PE=1 SV=2
44.74_1070.5376n	0	1	#34659	2	44.7408	1070.54	6.7003	TNSILFYGR	[2] Deamidation N	P48594	SPB4_HUMAN Serpin B4 OS=Homo sapiens OX=9606 GN=SERPINB4 PE=1 SV=2
31.18_2414.2084n	0	2	#15633,#383	3,4	31.1758	2414.21	5.5175	QLFHPEQLITGKEDAANNYAR		Q9BQE3	TBA1C_HUMAN Tubulin alpha-1C chain OS=Homo sapiens OX=9606 GN=TUBA1C PE=1 SV=1
31.20_2414.2049n	0	1	#1194	3	31.1987	2414.2	5.5175	QLFHPEQLITGKEDAANNYAR		Q9BQE3	TBA1C_HUMAN Tubulin alpha-1C chain OS=Homo sapiens OX=9606 GN=TUBA1C PE=1 SV=1
31.27_2414.2175n	0	1	#42114	3	31.2675	2414.22	5.5175	QLFHPEQLITGKEDAANNYAR		Q9BQE3	TBA1C_HUMAN Tubulin alpha-1C chain OS=Homo sapiens OX=9606 GN=TUBA1C PE=1 SV=1
39.57_1570.7207n	1	1	#5835	2	39.5701	1570.72	6.5441	HGKYMACCLLYR	[7] Carbamidomethyl C|[8] Carbamidomethyl C	Q9BQE3	TBA1C_HUMAN Tubulin alpha-1C chain OS=Homo sapiens OX=9606 GN=TUBA1C PE=1 SV=1
55.39_1700.8974n	1	1	#8490	2	55.3851	1700.9	7.7759	AVFVDLEPTVIDEVR		Q9BQE3	TBA1C_HUMAN Tubulin alpha-1C chain OS=Homo sapiens OX=9606 GN=TUBA1C PE=1 SV=1
32.45_1022.4304n	0	1	#8552	2	32.4475	1022.43	5.5563	EDAANNYAR		Q9BQE3	TBA1C_HUMAN Tubulin alpha-1C chain OS=Homo sapiens OX=9606 GN=TUBA1C PE=1 SV=1
46.67_1823.9714n	0	1	#11673	2	46.6683	1823.97	7.475	VGINYQPPTVVPGGDLAK		Q9BQE3	TBA1C_HUMAN Tubulin alpha-1C chain OS=Homo sapiens OX=9606 GN=TUBA1C PE=1 SV=1
54.46_1597.7579n	0	1	#13603	2	54.4643	1597.76	7.6944	TIQFVDWCPTGFK	[8] Carbamidomethyl C	Q9BQE3	TBA1C_HUMAN Tubulin alpha-1C chain OS=Homo sapiens OX=9606 GN=TUBA1C PE=1 SV=1
43.17_1248.5758n	1	1	#17228	2	43.1679	1248.58	6.5477	YMACCLLYR	[4] Carbamidomethyl C|[5] Carbamidomethyl C	Q9BQE3	TBA1C_HUMAN Tubulin alpha-1C chain OS=Homo sapiens OX=9606 GN=TUBA1C PE=1 SV=1
38.11_1717.8703n	0	1	#22735	3	38.1058	1717.87	6.5527	NLDIERPTYTNLNR		Q9BQE3	TBA1C_HUMAN Tubulin alpha-1C chain OS=Homo sapiens OX=9606 GN=TUBA1C PE=1 SV=1
38.09_1490.7459n	0	1	#22929	2	38.0886	1490.75	0	DIERPTYTNLNR		Q9BQE3	TBA1C_HUMAN Tubulin alpha-1C chain OS=Homo sapiens OX=9606 GN=TUBA1C PE=1 SV=1
43.91_1409.7522n	0	1	#32285	2	43.9057	1409.75	6.2143	QLFHPEQLITGK		Q9BQE3	TBA1C_HUMAN Tubulin alpha-1C chain OS=Homo sapiens OX=9606 GN=TUBA1C PE=1 SV=1
51.77_1755.9224n	0	1	#36521	2	51.7703	1755.92	6.3136	IHFPLATYAPVISAEK		Q9BQE3	TBA1C_HUMAN Tubulin alpha-1C chain OS=Homo sapiens OX=9606 GN=TUBA1C PE=1 SV=1
62.03_1486.8625n	0	1	#39025	2	62.0257	1486.86	6.6221	LISQIVSSITASLR		Q9BQE3	TBA1C_HUMAN Tubulin alpha-1C chain OS=Homo sapiens OX=9606 GN=TUBA1C PE=1 SV=1
35.58_2780.2739n	0	1	#40099	3	35.5762	2780.27	5.3338	AYHEQLTVAEITNACFEPANQMVK	[13] Deamidation N|[15] Carbamidomethyl C|[22] Oxidation M	Q9BQE3	TBA1C_HUMAN Tubulin alpha-1C chain OS=Homo sapiens OX=9606 GN=TUBA1C PE=1 SV=1
31.18_2414.2084n	0	2	#15633,#383	3,4	31.1758	2414.21	6.5665	AVFPSMIGRPRHQGVMVGMGQK	[16] Oxidation M|[19] Oxidation M	Q562R1	ACTBL_HUMAN Beta-actin-like protein 2 OS=Homo sapiens OX=9606 GN=ACTBL2 PE=1 SV=2
31.20_2414.2049n	0	1	#1194	3	31.1987	2414.2	6.5665	AVFPSMIGRPRHQGVMVGMGQK	[16] Oxidation M|[19] Oxidation M	Q562R1	ACTBL_HUMAN Beta-actin-like protein 2 OS=Homo sapiens OX=9606 GN=ACTBL2 PE=1 SV=2
31.27_2414.2175n	0	1	#42114	3	31.2675	2414.22	6.5665	AVFPSMIGRPRHQGVMVGMGQK	[16] Oxidation M|[19] Oxidation M	Q562R1	ACTBL_HUMAN Beta-actin-like protein 2 OS=Homo sapiens OX=9606 GN=ACTBL2 PE=1 SV=2
48.05_1789.8834n	0	1	#3144	2	48.0525	1789.88	8.7683	SYELPDGQVITIGNER		Q562R1	ACTBL_HUMAN Beta-actin-like protein 2 OS=Homo sapiens OX=9606 GN=ACTBL2 PE=1 SV=2
24.67_1426.6148n	1	1	#7347	3	24.6668	1426.61	6.0051	DCYVGDEAQSKR	[2] Carbamidomethyl C	Q562R1	ACTBL_HUMAN Beta-actin-like protein 2 OS=Homo sapiens OX=9606 GN=ACTBL2 PE=1 SV=2
47.73_851.3746n	0	1	#7933	2	47.7265	851.375	0	DLTDYLM		Q562R1	ACTBL_HUMAN Beta-actin-like protein 2 OS=Homo sapiens OX=9606 GN=ACTBL2 PE=1 SV=2
33.67_1158.5281n	1	1	#9937	2	33.6655	1158.53	5.7547	GYNFTTTAER		Q562R1	ACTBL_HUMAN Beta-actin-like protein 2 OS=Homo sapiens OX=9606 GN=ACTBL2 PE=1 SV=2
20.51_2056.8739n	1	1	#10513	3	20.5082	2056.87	5.5761	MTDNELSALVVDNGSGMCK	[1] Oxidation M|[13] Deamidation N|[18] Carbamidomethyl C	Q562R1	ACTBL_HUMAN Beta-actin-like protein 2 OS=Homo sapiens OX=9606 GN=ACTBL2 PE=1 SV=2
22.59_1270.5266n	0	1	#11534	2	22.5904	1270.53	5.4777	DCYVGDEAQSK	[2] Carbamidomethyl C	Q562R1	ACTBL_HUMAN Beta-actin-like protein 2 OS=Homo sapiens OX=9606 GN=ACTBL2 PE=1 SV=2
26.42_776.3409n	0	1	#12943	2	26.4203	776.341	8.1914	CDVDIR	[1] Carbamidomethyl C	Q562R1	ACTBL_HUMAN Beta-actin-like protein 2 OS=Homo sapiens OX=9606 GN=ACTBL2 PE=1 SV=2
51.19_1589.8591n	0	1	#14318	2	51.1869	1589.86	5.3472	MQKEIITLAPSTMK		Q562R1	ACTBL_HUMAN Beta-actin-like protein 2 OS=Homo sapiens OX=9606 GN=ACTBL2 PE=1 SV=2
47.78_979.4668n	0	1	#16751	2	47.778	979.467	0	DLTDYLMK	[C-term] Dehydrated	Q562R1	ACTBL_HUMAN Beta-actin-like protein 2 OS=Homo sapiens OX=9606 GN=ACTBL2 PE=1 SV=2
29.86_1924.8578n	0	1	#16922	3	29.865	1924.86	5.6876	TDNELSALVVDNGSGMCK	[16] Oxidation M|[17] Carbamidomethyl C	Q562R1	ACTBL_HUMAN Beta-actin-like protein 2 OS=Homo sapiens OX=9606 GN=ACTBL2 PE=1 SV=2
36.29_874.4082n	0	1	#22764	2	36.2926	874.408	5.3376	AAASSSPER		Q562R1	ACTBL_HUMAN Beta-actin-like protein 2 OS=Homo sapiens OX=9606 GN=ACTBL2 PE=1 SV=2
47.68_997.4767n	0	1	#29586	2	47.675	997.477	7.4265	DLTDYLMK		Q562R1	ACTBL_HUMAN Beta-actin-like protein 2 OS=Homo sapiens OX=9606 GN=ACTBL2 PE=1 SV=2
29.53_568.2954n	0	1	#31797	2	29.5322	568.295	0	APPER		Q562R1	ACTBL_HUMAN Beta-actin-like protein 2 OS=Homo sapiens OX=9606 GN=ACTBL2 PE=1 SV=2
23.69_1654.7909n	0	2	#1331,#1532	2,3	23.6869	1654.79	6.294	TKPREEQFNSTYR		P01861	IGHG4_HUMAN Immunoglobulin heavy constant gamma 4 OS=Homo sapiens OX=9606 GN=IGHG4 PE=1 SV=1
45.73_1286.6445n	0	1	#3134	2	45.7303	1286.64	8.5094	GPSVFPLAPCSR	[10] Carbamidomethyl C	P01861	IGHG4_HUMAN Immunoglobulin heavy constant gamma 4 OS=Homo sapiens OX=9606 GN=IGHG4 PE=1 SV=1
32.33_850.4192n	0	1	#3487	2	32.3273	850.419	6.258	DTLMISR	[4] Oxidation M	P01861	IGHG4_HUMAN Immunoglobulin heavy constant gamma 4 OS=Homo sapiens OX=9606 GN=IGHG4 PE=1 SV=1
43.72_2544.1091n	0	1	#3956	3	43.717	2544.11	6.2565	GFYPSDIAVEWESNGQPENNYK	[19] Deamidation N	P01861	IGHG4_HUMAN Immunoglobulin heavy constant gamma 4 OS=Homo sapiens OX=9606 GN=IGHG4 PE=1 SV=1
51.51_2544.1154n	0	1	#15763	3	51.5129	2544.12	8.0075	GFYPSDIAVEWESNGQPENNYK	[14] Deamidation N	P01861	IGHG4_HUMAN Immunoglobulin heavy constant gamma 4 OS=Homo sapiens OX=9606 GN=IGHG4 PE=1 SV=1
40.34_1422.6990n	1	1	#5012	2	40.3366	1422.7	8.6429	STSESTAALGCLVK	[11] Carbamidomethyl C	P01861	IGHG4_HUMAN Immunoglobulin heavy constant gamma 4 OS=Homo sapiens OX=9606 GN=IGHG4 PE=1 SV=1
34.59_834.4228n	0	1	#5042	2	34.5866	834.423	8.8553	DTLMISR		P01861	IGHG4_HUMAN Immunoglobulin heavy constant gamma 4 OS=Homo sapiens OX=9606 GN=IGHG4 PE=1 SV=1
35.30_834.4222n	0	1	#10774	2	35.3016	834.422	6.2882	DTLMISR		P01861	IGHG4_HUMAN Immunoglobulin heavy constant gamma 4 OS=Homo sapiens OX=9606 GN=IGHG4 PE=1 SV=1
42.47_1160.6212n	0	1	#5821	2	42.4701	1160.62	8.8919	NQVSLTCLVK	[7] Carbamidomethyl C	P01861	IGHG4_HUMAN Immunoglobulin heavy constant gamma 4 OS=Homo sapiens OX=9606 GN=IGHG4 PE=1 SV=1
40.82_1698.7864n	1	1	#9136	2	40.817	1698.79	5.9923	TKPREEQFNSTYR	[N-term] Acetyl N-TERM|[7] Deamidation Q|[9] Deamidation N	P01861	IGHG4_HUMAN Immunoglobulin heavy constant gamma 4 OS=Homo sapiens OX=9606 GN=IGHG4 PE=1 SV=1
58.27_1807.9822n	0	2	#16584,#10112	2,3	58.2679	1807.98	8.5382	VVSVLTVLHQDWLNGK	[10] Deamidation Q	P01861	IGHG4_HUMAN Immunoglobulin heavy constant gamma 4 OS=Homo sapiens OX=9606 GN=IGHG4 PE=1 SV=1
55.13_2228.1801n	0	2	#15820,#26717	3,4	55.1306	2228.18	8.3261	VVSVLTVLHQDWLNGKEYK	[14] Deamidation N	P01861	IGHG4_HUMAN Immunoglobulin heavy constant gamma 4 OS=Homo sapiens OX=9606 GN=IGHG4 PE=1 SV=1
58.68_2942.4479n	1	1	#16020	3	58.6797	2942.45	8.5339	YGPPCPSCPAPEFLGGPSVFLFPPKPK	[5] Carbamidomethyl C|[8] Carbamidomethyl C	P01861	IGHG4_HUMAN Immunoglobulin heavy constant gamma 4 OS=Homo sapiens OX=9606 GN=IGHG4 PE=1 SV=1
21.62_2005.9210n	0	1	#17050	3	21.6179	2005.92	6.6843	TYTCNVDHKPSNTKVDK	[4] Carbamidomethyl C	P01861	IGHG4_HUMAN Immunoglobulin heavy constant gamma 4 OS=Homo sapiens OX=9606 GN=IGHG4 PE=1 SV=1
21.00_1663.7569n	0	1	#21380	3	21.0001	1663.76	7.8857	TYTCNVDHKPSNTK	[4] Carbamidomethyl C	P01861	IGHG4_HUMAN Immunoglobulin heavy constant gamma 4 OS=Homo sapiens OX=9606 GN=IGHG4 PE=1 SV=1
21.36_1663.7504n	0	1	#26132	3	21.3604	1663.75	6.0819	TYTCNVDHKPSNTK	[4] Carbamidomethyl C	P01861	IGHG4_HUMAN Immunoglobulin heavy constant gamma 4 OS=Homo sapiens OX=9606 GN=IGHG4 PE=1 SV=1
42.12_2801.2611n	0	1	#22630	3	42.1154	2801.26	5.375	WQEGNVFSCSVMHEALHNHYTQK	[9] Carbamidomethyl C	P01861	IGHG4_HUMAN Immunoglobulin heavy constant gamma 4 OS=Homo sapiens OX=9606 GN=IGHG4 PE=1 SV=1
28.12_1172.5219n	0	1	#31303	2	28.1221	1172.52	6.2052	EEQFNSTYR		P01861	IGHG4_HUMAN Immunoglobulin heavy constant gamma 4 OS=Homo sapiens OX=9606 GN=IGHG4 PE=1 SV=1
30.65_1705.7672n	0	1	#43488	2	30.6549	1705.77	6.4507	TYTCNVDHKPSNTK	[N-term] Acetyl N-TERM|[4] Carbamidomethyl C	P01861	IGHG4_HUMAN Immunoglobulin heavy constant gamma 4 OS=Homo sapiens OX=9606 GN=IGHG4 PE=1 SV=1
21.94_807.3337n	0	1	#9620	2	21.9439	807.334	6.1285	EEYPDR		P68371	TBB4B_HUMAN Tubulin beta-4B chain OS=Homo sapiens OX=9606 GN=TUBB4B PE=1 SV=1
48.24_1228.6031n	0	1	#10756	2	48.2356	1228.6	6.9457	ISEQFTAMFR		P68371	TBB4B_HUMAN Tubulin beta-4B chain OS=Homo sapiens OX=9606 GN=TUBB4B PE=1 SV=1
48.37_1600.7987n	1	1	#13002	2	48.3728	1600.8	7.2342	AVLVDLEPGTMDSVR		P68371	TBB4B_HUMAN Tubulin beta-4B chain OS=Homo sapiens OX=9606 GN=TUBB4B PE=1 SV=1
58.78_1856.9327n	0	1	#16436	2	58.7826	1856.93	6.2962	MSATFIGNSTAIQELFK		P68371	TBB4B_HUMAN Tubulin beta-4B chain OS=Homo sapiens OX=9606 GN=TUBB4B PE=1 SV=1
52.85_1695.8228n	0	1	#17439	2	52.8456	1695.82	7.0737	NSSYFVEWIPNNVK		P68371	TBB4B_HUMAN Tubulin beta-4B chain OS=Homo sapiens OX=9606 GN=TUBB4B PE=1 SV=1
56.80_2797.3309n	0	1	#17476	3	56.8036	2797.33	6.8715	SGPFGQIFRPDNFVFGQSGAGNNWAK		P68371	TBB4B_HUMAN Tubulin beta-4B chain OS=Homo sapiens OX=9606 GN=TUBB4B PE=1 SV=1
58.85_2707.3250n	0	1	#19147	3	58.8513	2707.33	6.7725	LTTPTYGDLNHLVSATMSGVTTCLR	[23] Carbamidomethyl C	P68371	TBB4B_HUMAN Tubulin beta-4B chain OS=Homo sapiens OX=9606 GN=TUBB4B PE=1 SV=1
49.88_1142.6263n	0	1	#19158	2	49.8771	1142.63	7.8579	LAVNMVPFPR		P68371	TBB4B_HUMAN Tubulin beta-4B chain OS=Homo sapiens OX=9606 GN=TUBB4B PE=1 SV=1
53.20_3310.5207n	0	1	#22694	3	53.2002	3310.52	6.561	EAESCDCLQGFQLTHSLGGGTGSGMGTLLISK	[5] Carbamidomethyl C|[7] Carbamidomethyl C	P68371	TBB4B_HUMAN Tubulin beta-4B chain OS=Homo sapiens OX=9606 GN=TUBB4B PE=1 SV=1
55.00_1690.8574n	1	1	#25197	2	54.9962	1690.86	6.8886	ALTVPELTQQMFDAK		P68371	TBB4B_HUMAN Tubulin beta-4B chain OS=Homo sapiens OX=9606 GN=TUBB4B PE=1 SV=1
46.50_2108.0114n	0	1	#26902	2	46.4967	2108.01	6.5229	EEYPDRIMNTFSVVPSPK		P68371	TBB4B_HUMAN Tubulin beta-4B chain OS=Homo sapiens OX=9606 GN=TUBB4B PE=1 SV=1
50.10_1038.5832n	0	1	#29877	2	50.1001	1038.58	7.2216	YLTVAAVFR		P68371	TBB4B_HUMAN Tubulin beta-4B chain OS=Homo sapiens OX=9606 GN=TUBB4B PE=1 SV=1
49.26_3115.4122n	1	1	#36052	3	49.2593	3115.41	7.457	FWEVISDEHGIDPTGTYHGDSDLQLER		P68371	TBB4B_HUMAN Tubulin beta-4B chain OS=Homo sapiens OX=9606 GN=TUBB4B PE=1 SV=1
31.18_2414.2084n	0	2	#15633,#383	3,4	31.1758	2414.21	5.5175	QLFHPEQLITGKEDAANNYAR		Q71U36	TBA1A_HUMAN Tubulin alpha-1A chain OS=Homo sapiens OX=9606 GN=TUBA1A PE=1 SV=1
31.20_2414.2049n	0	1	#1194	3	31.1987	2414.2	5.5175	QLFHPEQLITGKEDAANNYAR		Q71U36	TBA1A_HUMAN Tubulin alpha-1A chain OS=Homo sapiens OX=9606 GN=TUBA1A PE=1 SV=1
31.27_2414.2175n	0	1	#42114	3	31.2675	2414.22	5.5175	QLFHPEQLITGKEDAANNYAR		Q71U36	TBA1A_HUMAN Tubulin alpha-1A chain OS=Homo sapiens OX=9606 GN=TUBA1A PE=1 SV=1
39.57_1570.7207n	1	1	#5835	2	39.5701	1570.72	6.5441	HGKYMACCLLYR	[7] Carbamidomethyl C|[8] Carbamidomethyl C	Q71U36	TBA1A_HUMAN Tubulin alpha-1A chain OS=Homo sapiens OX=9606 GN=TUBA1A PE=1 SV=1
55.39_1700.8974n	1	1	#8490	2	55.3851	1700.9	7.7759	AVFVDLEPTVIDEVR		Q71U36	TBA1A_HUMAN Tubulin alpha-1A chain OS=Homo sapiens OX=9606 GN=TUBA1A PE=1 SV=1
32.45_1022.4304n	0	1	#8552	2	32.4475	1022.43	5.5563	EDAANNYAR		Q71U36	TBA1A_HUMAN Tubulin alpha-1A chain OS=Homo sapiens OX=9606 GN=TUBA1A PE=1 SV=1
46.67_1823.9714n	0	1	#11673	2	46.6683	1823.97	7.475	VGINYQPPTVVPGGDLAK		Q71U36	TBA1A_HUMAN Tubulin alpha-1A chain OS=Homo sapiens OX=9606 GN=TUBA1A PE=1 SV=1
54.46_1597.7579n	0	1	#13603	2	54.4643	1597.76	7.6944	TIQFVDWCPTGFK	[8] Carbamidomethyl C	Q71U36	TBA1A_HUMAN Tubulin alpha-1A chain OS=Homo sapiens OX=9606 GN=TUBA1A PE=1 SV=1
43.17_1248.5758n	1	1	#17228	2	43.1679	1248.58	6.5477	YMACCLLYR	[4] Carbamidomethyl C|[5] Carbamidomethyl C	Q71U36	TBA1A_HUMAN Tubulin alpha-1A chain OS=Homo sapiens OX=9606 GN=TUBA1A PE=1 SV=1
54.14_1863.8877n	0	1	#21424	2	54.1383	1863.89	6.8107	AVCMLSNTTAIAEAWAR	[3] Carbamidomethyl C	Q71U36	TBA1A_HUMAN Tubulin alpha-1A chain OS=Homo sapiens OX=9606 GN=TUBA1A PE=1 SV=1
38.11_1717.8703n	0	1	#22735	3	38.1058	1717.87	6.5527	NLDIERPTYTNLNR		Q71U36	TBA1A_HUMAN Tubulin alpha-1A chain OS=Homo sapiens OX=9606 GN=TUBA1A PE=1 SV=1
60.25_1456.8579n	0	1	#30312	2	60.2469	1456.86	6.6075	LIGQIVSSITASLR		Q71U36	TBA1A_HUMAN Tubulin alpha-1A chain OS=Homo sapiens OX=9606 GN=TUBA1A PE=1 SV=1
43.91_1409.7522n	0	1	#32285	2	43.9057	1409.75	6.2143	QLFHPEQLITGK		Q71U36	TBA1A_HUMAN Tubulin alpha-1A chain OS=Homo sapiens OX=9606 GN=TUBA1A PE=1 SV=1
51.77_1755.9224n	0	1	#36521	2	51.7703	1755.92	6.3136	IHFPLATYAPVISAEK		Q71U36	TBA1A_HUMAN Tubulin alpha-1A chain OS=Homo sapiens OX=9606 GN=TUBA1A PE=1 SV=1
31.18_2414.2084n	0	2	#15633,#383	3,4	31.1758	2414.21	5.5175	QLFHPEQLITGKEDAANNYAR		P68363	TBA1B_HUMAN Tubulin alpha-1B chain OS=Homo sapiens OX=9606 GN=TUBA1B PE=1 SV=1
31.20_2414.2049n	0	1	#1194	3	31.1987	2414.2	5.5175	QLFHPEQLITGKEDAANNYAR		P68363	TBA1B_HUMAN Tubulin alpha-1B chain OS=Homo sapiens OX=9606 GN=TUBA1B PE=1 SV=1
31.27_2414.2175n	0	1	#42114	3	31.2675	2414.22	5.5175	QLFHPEQLITGKEDAANNYAR		P68363	TBA1B_HUMAN Tubulin alpha-1B chain OS=Homo sapiens OX=9606 GN=TUBA1B PE=1 SV=1
39.57_1570.7207n	1	1	#5835	2	39.5701	1570.72	6.5441	HGKYMACCLLYR	[7] Carbamidomethyl C|[8] Carbamidomethyl C	P68363	TBA1B_HUMAN Tubulin alpha-1B chain OS=Homo sapiens OX=9606 GN=TUBA1B PE=1 SV=1
55.39_1700.8974n	1	1	#8490	2	55.3851	1700.9	7.7759	AVFVDLEPTVIDEVR		P68363	TBA1B_HUMAN Tubulin alpha-1B chain OS=Homo sapiens OX=9606 GN=TUBA1B PE=1 SV=1
32.45_1022.4304n	0	1	#8552	2	32.4475	1022.43	5.5563	EDAANNYAR		P68363	TBA1B_HUMAN Tubulin alpha-1B chain OS=Homo sapiens OX=9606 GN=TUBA1B PE=1 SV=1
46.67_1823.9714n	0	1	#11673	2	46.6683	1823.97	7.475	VGINYQPPTVVPGGDLAK		P68363	TBA1B_HUMAN Tubulin alpha-1B chain OS=Homo sapiens OX=9606 GN=TUBA1B PE=1 SV=1
43.17_1248.5758n	1	1	#17228	2	43.1679	1248.58	6.5477	YMACCLLYR	[4] Carbamidomethyl C|[5] Carbamidomethyl C	P68363	TBA1B_HUMAN Tubulin alpha-1B chain OS=Homo sapiens OX=9606 GN=TUBA1B PE=1 SV=1
54.14_1863.8877n	0	1	#21424	2	54.1383	1863.89	6.8107	AVCMLSNTTAIAEAWAR	[3] Carbamidomethyl C	P68363	TBA1B_HUMAN Tubulin alpha-1B chain OS=Homo sapiens OX=9606 GN=TUBA1B PE=1 SV=1
54.14_1583.7410n	0	1	#21463	2	54.1383	1583.74	6.4376	SIQFVDWCPTGFK	[8] Carbamidomethyl C	P68363	TBA1B_HUMAN Tubulin alpha-1B chain OS=Homo sapiens OX=9606 GN=TUBA1B PE=1 SV=1
38.11_1717.8703n	0	1	#22735	3	38.1058	1717.87	6.5527	NLDIERPTYTNLNR		P68363	TBA1B_HUMAN Tubulin alpha-1B chain OS=Homo sapiens OX=9606 GN=TUBA1B PE=1 SV=1
43.91_1409.7522n	0	1	#32285	2	43.9057	1409.75	6.2143	QLFHPEQLITGK		P68363	TBA1B_HUMAN Tubulin alpha-1B chain OS=Homo sapiens OX=9606 GN=TUBA1B PE=1 SV=1
51.77_1755.9224n	0	1	#36521	2	51.7703	1755.92	6.3136	IHFPLATYAPVISAEK		P68363	TBA1B_HUMAN Tubulin alpha-1B chain OS=Homo sapiens OX=9606 GN=TUBA1B PE=1 SV=1
62.03_1486.8625n	0	1	#39025	2	62.0257	1486.86	6.6221	LISQIVSSITASLR		P68363	TBA1B_HUMAN Tubulin alpha-1B chain OS=Homo sapiens OX=9606 GN=TUBA1B PE=1 SV=1
30.83_1030.5068n	1	1	#894	2	30.8266	1030.51	5.1745	LSPLGEEMR		P02647	APOA1_HUMAN Apolipoprotein A-I OS=Homo sapiens OX=9606 GN=APOA1 PE=1 SV=1
33.55_1030.5090n	1	1	#3537	2	33.5454	1030.51	5.1745	LSPLGEEMR		P02647	APOA1_HUMAN Apolipoprotein A-I OS=Homo sapiens OX=9606 GN=APOA1 PE=1 SV=1
51.04_1611.7823n	1	1	#7471	2	51.0382	1611.78	8.7469	LLDNWDSVTSTFSK		P02647	APOA1_HUMAN Apolipoprotein A-I OS=Homo sapiens OX=9606 GN=APOA1 PE=1 SV=1
58.37_1385.7085n	0	1	#9432	2	58.3708	1385.71	8.2389	VSFLSALEEYTK		P02647	APOA1_HUMAN Apolipoprotein A-I OS=Homo sapiens OX=9606 GN=APOA1 PE=1 SV=1
21.93_872.4716n	0	1	#10870	2	21.9268	872.472	6.7511	AELQEGAR		P02647	APOA1_HUMAN Apolipoprotein A-I OS=Homo sapiens OX=9606 GN=APOA1 PE=1 SV=1
45.00_1399.6608n	0	1	#12028	2	44.9982	1399.66	8.3098	DYVSQFEGSALGK		P02647	APOA1_HUMAN Apolipoprotein A-I OS=Homo sapiens OX=9606 GN=APOA1 PE=1 SV=1
57.43_1229.6999n	0	1	#12921	2	57.4328	1229.7	8.1333	QGLLPVLESFK		P02647	APOA1_HUMAN Apolipoprotein A-I OS=Homo sapiens OX=9606 GN=APOA1 PE=1 SV=1
42.01_1282.5629n	0	1	#16011	2	42.0125	1282.56	7.5844	WQEEMELYR		P02647	APOA1_HUMAN Apolipoprotein A-I OS=Homo sapiens OX=9606 GN=APOA1 PE=1 SV=1
30.78_1011.5687n	0	1	#17419	2	30.7751	1011.57	7.9916	AKPALEDLR		P02647	APOA1_HUMAN Apolipoprotein A-I OS=Homo sapiens OX=9606 GN=APOA1 PE=1 SV=1
47.95_1461.8385n	0	1	#19077	2	47.9496	1461.84	8.364	VKDLATVYVDVLK		P02647	APOA1_HUMAN Apolipoprotein A-I OS=Homo sapiens OX=9606 GN=APOA1 PE=1 SV=1
52.76_2201.1045n	0	1	#22220	3	52.7598	2201.1	7.9313	LREQLGPVTQEFWDNLEK		P02647	APOA1_HUMAN Apolipoprotein A-I OS=Homo sapiens OX=9606 GN=APOA1 PE=1 SV=1
55.47_1931.9282n	0	1	#22615	2	55.4709	1931.93	6.1178	EQLGPVTQEFWDNLEK		P02647	APOA1_HUMAN Apolipoprotein A-I OS=Homo sapiens OX=9606 GN=APOA1 PE=1 SV=1
53.59_1234.6770n	0	1	#26628	2	53.5949	1234.68	7.958	DLATVYVDVLK		P02647	APOA1_HUMAN Apolipoprotein A-I OS=Homo sapiens OX=9606 GN=APOA1 PE=1 SV=1
35.58_1423.6562n	0	1	#43105	2	35.5762	1423.66	5.8794	MDGASNVTCINSR	[9] Carbamidomethyl C	P08603	CFAH_HUMAN Complement factor H OS=Homo sapiens OX=9606 GN=CFH PE=1 SV=4
35.59_1423.6716n	1	1	#1140	2	35.5934	1423.67	5.8794	MDGASNVTCINSR	[9] Carbamidomethyl C	P08603	CFAH_HUMAN Complement factor H OS=Homo sapiens OX=9606 GN=CFH PE=1 SV=4
39.54_1244.6498n	1	1	#1366	2	39.5358	1244.65	6.47	CTSTGWIPAPR	[1] Carbamidomethyl C	P08603	CFAH_HUMAN Complement factor H OS=Homo sapiens OX=9606 GN=CFH PE=1 SV=4
32.81_1154.5333n	1	1	#4211	2	32.8102	1154.53	6.2979	TGESVEFVCK	[9] Carbamidomethyl C	P08603	CFAH_HUMAN Complement factor H OS=Homo sapiens OX=9606 GN=CFH PE=1 SV=4
47.98_1239.5555n	0	1	#7207	2	47.9839	1239.56	6.2412	QMSKYPSGER	[N-term] Acetyl N-TERM|[2] Oxidation M	P08603	CFAH_HUMAN Complement factor H OS=Homo sapiens OX=9606 GN=CFH PE=1 SV=4
47.98_1239.5569n	0	1	#27090	2	47.9839	1239.56	6.2412	QMSKYPSGER	[N-term] Acetyl N-TERM|[2] Oxidation M	P08603	CFAH_HUMAN Complement factor H OS=Homo sapiens OX=9606 GN=CFH PE=1 SV=4
48.00_1239.5549n	0	1	#7119	2	48.001	1239.55	6.2412	QMSKYPSGER	[N-term] Acetyl N-TERM|[2] Oxidation M	P08603	CFAH_HUMAN Complement factor H OS=Homo sapiens OX=9606 GN=CFH PE=1 SV=4
48.05_1239.5563n	0	1	#16709	2	48.0525	1239.56	6.2412	QMSKYPSGER	[N-term] Acetyl N-TERM|[2] Oxidation M	P08603	CFAH_HUMAN Complement factor H OS=Homo sapiens OX=9606 GN=CFH PE=1 SV=4
35.75_1188.5397n	0	1	#10975	2	35.748	1188.54	6.8422	LSYTCEGGFR	[5] Carbamidomethyl C	P08603	CFAH_HUMAN Complement factor H OS=Homo sapiens OX=9606 GN=CFH PE=1 SV=4
37.37_1062.5769n	0	1	#24085	2	37.3679	1062.58	5.9708	IDVHLVPDR		P08603	CFAH_HUMAN Complement factor H OS=Homo sapiens OX=9606 GN=CFH PE=1 SV=4
51.94_2149.9315n	0	1	#25539	2	51.9419	2149.93	7.2793	ECDTDGWTNDIPICEVVK	[2] Carbamidomethyl C|[14] Carbamidomethyl C	P08603	CFAH_HUMAN Complement factor H OS=Homo sapiens OX=9606 GN=CFH PE=1 SV=4
45.52_1394.7617n	0	1	#26564	2	45.5244	1394.76	7.1103	SSNLIILEEHLK		P08603	CFAH_HUMAN Complement factor H OS=Homo sapiens OX=9606 GN=CFH PE=1 SV=4
46.19_1308.5973n	0	1	#27606	2	46.1879	1308.6	6.994	SCDIPVFMNAR	[2] Carbamidomethyl C	P08603	CFAH_HUMAN Complement factor H OS=Homo sapiens OX=9606 GN=CFH PE=1 SV=4
37.52_2176.9488n	0	1	#28369	3	37.5223	2176.95	6.2882	GDAVCTESGWRPLPSCEEK	[5] Carbamidomethyl C|[16] Carbamidomethyl C	P08603	CFAH_HUMAN Complement factor H OS=Homo sapiens OX=9606 GN=CFH PE=1 SV=4
51.36_2162.0092n	0	1	#29318	2	51.3584	2162.01	7.4444	AVYTCNEGYQLLGEINYR	[5] Carbamidomethyl C	P08603	CFAH_HUMAN Complement factor H OS=Homo sapiens OX=9606 GN=CFH PE=1 SV=4
53.10_2411.1318n	0	1	#35134	3	53.1029	2411.13	6.6315	VSVLCQENYLIQEGEEITCK	[5] Carbamidomethyl C|[19] Carbamidomethyl C	P08603	CFAH_HUMAN Complement factor H OS=Homo sapiens OX=9606 GN=CFH PE=1 SV=4
50.68_1609.8375n	1	1	#2754	2	50.6778	1609.84	8.8529	ELGICPDDAAVIPIK	[5] Carbamidomethyl C	P12273	PIP_HUMAN Prolactin-inducible protein OS=Homo sapiens OX=9606 GN=PIP PE=1 SV=1
52.64_1282.7588n	1	1	#3465	2	52.6397	1282.76	8.6616	TVQIAAVVDVIR		P12273	PIP_HUMAN Prolactin-inducible protein OS=Homo sapiens OX=9606 GN=PIP PE=1 SV=1
56.67_1813.9610n	1	1	#4236	2	56.6664	1813.96	8.9134	TYLISSIPLQGAFNYK		P12273	PIP_HUMAN Prolactin-inducible protein OS=Homo sapiens OX=9606 GN=PIP PE=1 SV=1
29.71_1355.5516n	0	1	#4488	2	29.7075	1355.55	7.9663	YTACLCDDNPK	[4] Carbamidomethyl C|[6] Carbamidomethyl C	P12273	PIP_HUMAN Prolactin-inducible protein OS=Homo sapiens OX=9606 GN=PIP PE=1 SV=1
54.93_1253.6908n	0	1	#4882	2	54.9276	1253.69	8.0402	FYTIEILKVE		P12273	PIP_HUMAN Prolactin-inducible protein OS=Homo sapiens OX=9606 GN=PIP PE=1 SV=1
25.58_764.3628n	0	1	#4916	2	25.5759	764.363	5.9471	ECMVVK	[2] Carbamidomethyl C	P12273	PIP_HUMAN Prolactin-inducible protein OS=Homo sapiens OX=9606 GN=PIP PE=1 SV=1
50.73_1025.5786n	0	1	#6348	2	50.7293	1025.58	8.6822	FYTIEILK		P12273	PIP_HUMAN Prolactin-inducible protein OS=Homo sapiens OX=9606 GN=PIP PE=1 SV=1
50.71_1007.5680n	0	1	#9123	2	50.7122	1007.57	0	FYTIEILK	[C-term] Dehydrated	P12273	PIP_HUMAN Prolactin-inducible protein OS=Homo sapiens OX=9606 GN=PIP PE=1 SV=1
33.77_1397.5559n	0	1	#9304	2	33.7685	1397.56	5.8186	YTACLCDDNPK	[N-term] Acetyl N-TERM|[4] Carbamidomethyl C|[6] Carbamidomethyl C	P12273	PIP_HUMAN Prolactin-inducible protein OS=Homo sapiens OX=9606 GN=PIP PE=1 SV=1
44.86_831.4047n	0	1	#12354	2	44.8609	831.405	5.7394	AQDNTRK		P12273	PIP_HUMAN Prolactin-inducible protein OS=Homo sapiens OX=9606 GN=PIP PE=1 SV=1
48.49_2068.0979n	0	1	#15150	3	48.4929	2068.1	8.2301	SVRPNDEVTAVLAVQTELK		P12273	PIP_HUMAN Prolactin-inducible protein OS=Homo sapiens OX=9606 GN=PIP PE=1 SV=1
48.53_2068.1140n	0	1	#19378	2	48.5272	2068.11	8.2301	SVRPNDEVTAVLAVQTELK		P12273	PIP_HUMAN Prolactin-inducible protein OS=Homo sapiens OX=9606 GN=PIP PE=1 SV=1
48.70_2068.0966n	0	1	#27699	3	48.6988	2068.1	8.1409	SVRPNDEVTAVLAVQTELK		P12273	PIP_HUMAN Prolactin-inducible protein OS=Homo sapiens OX=9606 GN=PIP PE=1 SV=1
45.28_1994.0180n	0	1	#21308	3	45.2841	1994.02	7.4011	ELGICPDDAAVIPIKNNR	[5] Carbamidomethyl C	P12273	PIP_HUMAN Prolactin-inducible protein OS=Homo sapiens OX=9606 GN=PIP PE=1 SV=1
41.29_1881.0181n	0	1	#23181	2	41.2918	1881.02	5.2116	ASPATLLLVLCLQLGANK	[11] Carbamidomethyl C	P12273	PIP_HUMAN Prolactin-inducible protein OS=Homo sapiens OX=9606 GN=PIP PE=1 SV=1
54.93_1235.6797n	0	1	#28693	2	54.9276	1235.68	0	FYTIEILKVE	[C-term] Dehydrated	P12273	PIP_HUMAN Prolactin-inducible protein OS=Homo sapiens OX=9606 GN=PIP PE=1 SV=1
35.99_732.3776n	0	1	#43139	2	35.989	732.378	7.0106	NFDIPK		P12273	PIP_HUMAN Prolactin-inducible protein OS=Homo sapiens OX=9606 GN=PIP PE=1 SV=1
41.88_728.4054n	1	1	#5459	2	41.8752	728.405	6.8715	QKLDPK	[1] Deamidation Q	P60174	TPIS_HUMAN Triosephosphate isomerase OS=Homo sapiens OX=9606 GN=TPI1 PE=1 SV=3
27.19_849.4439n	0	1	#9030	2	27.1943	849.444	6.4476	VVFEQTK		P60174	TPIS_HUMAN Triosephosphate isomerase OS=Homo sapiens OX=9606 GN=TPI1 PE=1 SV=3
33.60_1325.6530n	0	1	#10807	2	33.5969	1325.65	6.5441	IIYGGSVTGATCK	[12] Carbamidomethyl C	P60174	TPIS_HUMAN Triosephosphate isomerase OS=Homo sapiens OX=9606 GN=TPI1 PE=1 SV=3
45.94_1621.7966n	1	1	#13156	2	45.9362	1621.8	6.332	VTNGAFTGEISPGMIK	[3] Deamidation N	P60174	TPIS_HUMAN Triosephosphate isomerase OS=Homo sapiens OX=9606 GN=TPI1 PE=1 SV=3
55.16_1601.8788n	0	1	#13455	2	55.1621	1601.88	8.0341	VVLAYEPVWAIGTGK		P60174	TPIS_HUMAN Triosephosphate isomerase OS=Homo sapiens OX=9606 GN=TPI1 PE=1 SV=3
60.40_3028.5729n	1	1	#16232	3	60.4013	3028.57	7.7445	ELASQPDVDGFLVGGASLKPEFVDIINAK		P60174	TPIS_HUMAN Triosephosphate isomerase OS=Homo sapiens OX=9606 GN=TPI1 PE=1 SV=3
52.31_2191.0541n	0	1	#16512	2	52.3137	2191.05	7.8837	VPADTEVVCAPPTAYIDFAR	[9] Carbamidomethyl C	P60174	TPIS_HUMAN Triosephosphate isomerase OS=Homo sapiens OX=9606 GN=TPI1 PE=1 SV=3
52.33_2191.0605n	0	1	#23984	3	52.3308	2191.06	7.8837	VPADTEVVCAPPTAYIDFAR	[9] Carbamidomethyl C	P60174	TPIS_HUMAN Triosephosphate isomerase OS=Homo sapiens OX=9606 GN=TPI1 PE=1 SV=3
40.58_1585.7307n	0	1	#17943	3	40.5768	1585.73	6.0735	DCGATWVVLGHSER	[2] Carbamidomethyl C	P60174	TPIS_HUMAN Triosephosphate isomerase OS=Homo sapiens OX=9606 GN=TPI1 PE=1 SV=3
42.06_1585.7310n	0	1	#30035	3	42.064	1585.73	7.2937	DCGATWVVLGHSER	[2] Carbamidomethyl C	P60174	TPIS_HUMAN Triosephosphate isomerase OS=Homo sapiens OX=9606 GN=TPI1 PE=1 SV=3
42.76_1585.7322n	0	1	#17212	3	42.7618	1585.73	6.0536	DCGATWVVLGHSER	[2] Carbamidomethyl C	P60174	TPIS_HUMAN Triosephosphate isomerase OS=Homo sapiens OX=9606 GN=TPI1 PE=1 SV=3
45.68_953.4625n	0	1	#18923	2	45.6788	953.462	5.1066	FFVGGNWK		P60174	TPIS_HUMAN Triosephosphate isomerase OS=Homo sapiens OX=9606 GN=TPI1 PE=1 SV=3
19.42_1465.6886n	0	1	#21649	3	19.4157	1465.69	5.3425	TATPQQAQEVHEK		P60174	TPIS_HUMAN Triosephosphate isomerase OS=Homo sapiens OX=9606 GN=TPI1 PE=1 SV=3
38.11_1717.8703n	0	1	#22735	3	38.1058	1717.87	6.0343	GWLKSNVSDAVAQSTR		P60174	TPIS_HUMAN Triosephosphate isomerase OS=Homo sapiens OX=9606 GN=TPI1 PE=1 SV=3
38.89_1457.7228n	0	1	#28588	2	38.8894	1457.72	5.6815	HVFGESDELIGQK		P60174	TPIS_HUMAN Triosephosphate isomerase OS=Homo sapiens OX=9606 GN=TPI1 PE=1 SV=3
27.94_1137.4998n	0	1	#38	2	27.9368	1137.5	5.4315	FGCEIENNR	[3] Carbamidomethyl C	P25311	ZA2G_HUMAN Zinc-alpha-2-glycoprotein OS=Homo sapiens OX=9606 GN=AZGP1 PE=1 SV=2
27.94_1137.4902n	0	1	#12689	2	27.9368	1137.49	4.7828	FGCEIENNR	[3] Carbamidomethyl C	P25311	ZA2G_HUMAN Zinc-alpha-2-glycoprotein OS=Homo sapiens OX=9606 GN=AZGP1 PE=1 SV=2
28.16_1137.4904n	0	1	#9873	2	28.1575	1137.49	5.4315	FGCEIENNR	[3] Carbamidomethyl C	P25311	ZA2G_HUMAN Zinc-alpha-2-glycoprotein OS=Homo sapiens OX=9606 GN=AZGP1 PE=1 SV=2
28.08_1137.4912n	0	1	#5986	2	28.0759	1137.49	5.4315	FGCEIENNR	[3] Carbamidomethyl C	P25311	ZA2G_HUMAN Zinc-alpha-2-glycoprotein OS=Homo sapiens OX=9606 GN=AZGP1 PE=1 SV=2
34.26_2091.9524n	1	1	#2120	2	34.2606	2091.95	5.101	SQPMGLWRQVEGMEDWK	[13] Oxidation M	P25311	ZA2G_HUMAN Zinc-alpha-2-glycoprotein OS=Homo sapiens OX=9606 GN=AZGP1 PE=1 SV=2
41.86_1570.6732n	0	1	#24446	3	41.858	1570.67	6.6144	SSGAFWKYYYDGK		P25311	ZA2G_HUMAN Zinc-alpha-2-glycoprotein OS=Homo sapiens OX=9606 GN=AZGP1 PE=1 SV=2
41.93_1570.6920n	1	1	#5609	2	41.9267	1570.69	6.6144	SSGAFWKYYYDGK		P25311	ZA2G_HUMAN Zinc-alpha-2-glycoprotein OS=Homo sapiens OX=9606 GN=AZGP1 PE=1 SV=2
42.95_1351.6728n	1	1	#8446	2	42.9505	1351.67	6.3938	AREDIFMETLK		P25311	ZA2G_HUMAN Zinc-alpha-2-glycoprotein OS=Homo sapiens OX=9606 GN=AZGP1 PE=1 SV=2
62.79_2402.1966n	0	1	#11786	3	62.7921	2402.2	8.0378	HVEDVPAFQALGSLNDLQFFR		P25311	ZA2G_HUMAN Zinc-alpha-2-glycoprotein OS=Homo sapiens OX=9606 GN=AZGP1 PE=1 SV=2
34.16_925.4740n	0	1	#14680	2	34.1577	925.474	7.1327	IDVHWTR		P25311	ZA2G_HUMAN Zinc-alpha-2-glycoprotein OS=Homo sapiens OX=9606 GN=AZGP1 PE=1 SV=2
25.73_807.3513n	0	1	#18578	2	25.731	807.351	6.2526	YYYDGK		P25311	ZA2G_HUMAN Zinc-alpha-2-glycoprotein OS=Homo sapiens OX=9606 GN=AZGP1 PE=1 SV=2
44.40_1232.5596n	0	1	#19970	2	44.3976	1232.56	6.9332	CLAYDFYPGK	[1] Carbamidomethyl C	P25311	ZA2G_HUMAN Zinc-alpha-2-glycoprotein OS=Homo sapiens OX=9606 GN=AZGP1 PE=1 SV=2
30.91_1774.8787n	0	1	#20575	3	30.9124	1774.88	6.5188	QDPPSVVVTSHQAPGEK		P25311	ZA2G_HUMAN Zinc-alpha-2-glycoprotein OS=Homo sapiens OX=9606 GN=AZGP1 PE=1 SV=2
40.56_1716.7811n	0	1	#23472	3	40.5596	1716.78	6.1654	YYYDGKDYIEFNK		P25311	ZA2G_HUMAN Zinc-alpha-2-glycoprotein OS=Homo sapiens OX=9606 GN=AZGP1 PE=1 SV=2
38.49_1120.5501n	0	1	#29514	2	38.4948	1120.55	5.2211	QVEGMEDWK		P25311	ZA2G_HUMAN Zinc-alpha-2-glycoprotein OS=Homo sapiens OX=9606 GN=AZGP1 PE=1 SV=2
26.25_1499.7098n	0	2	#761,#1561	2,3	26.2495	1499.71	5.8818	QEYDEAGPSIVHR		P68032	ACTC_HUMAN Actin_ alpha cardiac muscle 1 OS=Homo sapiens OX=9606 GN=ACTC1 PE=1 SV=1
35.68_1514.7331n	0	1	#2349	2	35.6792	1514.73	7.1769	IWHHTFYNELR		P68032	ACTC_HUMAN Actin_ alpha cardiac muscle 1 OS=Homo sapiens OX=9606 GN=ACTC1 PE=1 SV=1
27.48_975.4463n	0	1	#5725	2	27.4843	975.446	7.9766	AGFAGDDAPR		P68032	ACTC_HUMAN Actin_ alpha cardiac muscle 1 OS=Homo sapiens OX=9606 GN=ACTC1 PE=1 SV=1
27.78_975.5115n	0	1	#2728	2	27.7797	975.511	7.9766	AGFAGDDAPR		P68032	ACTC_HUMAN Actin_ alpha cardiac muscle 1 OS=Homo sapiens OX=9606 GN=ACTC1 PE=1 SV=1
29.99_2408.0823n	0	1	#2958	3	29.9866	2408.08	5.8751	HQGVMVGMGQKDSYVGDEAQSK	[10] Deamidation Q|[20] Deamidation Q	P68032	ACTC_HUMAN Actin_ alpha cardiac muscle 1 OS=Homo sapiens OX=9606 GN=ACTC1 PE=1 SV=1
48.05_1789.8834n	0	1	#3144	2	48.0525	1789.88	8.7683	SYELPDGQVITIGNER		P68032	ACTC_HUMAN Actin_ alpha cardiac muscle 1 OS=Homo sapiens OX=9606 GN=ACTC1 PE=1 SV=1
42.47_1160.6212n	0	1	#5821	2	42.4701	1160.62	6.4916	EITALAPSTMK		P68032	ACTC_HUMAN Actin_ alpha cardiac muscle 1 OS=Homo sapiens OX=9606 GN=ACTC1 PE=1 SV=1
38.27_1160.5918n	0	1	#9217	2	38.2717	1160.59	8.4861	EITALAPSTMK		P68032	ACTC_HUMAN Actin_ alpha cardiac muscle 1 OS=Homo sapiens OX=9606 GN=ACTC1 PE=1 SV=1
45.44_1959.9052n	0	1	#6058	3	45.4386	1959.91	7.8717	YPIEHGIITNWDDMEK		P68032	ACTC_HUMAN Actin_ alpha cardiac muscle 1 OS=Homo sapiens OX=9606 GN=ACTC1 PE=1 SV=1
44.04_2350.0497n	0	1	#6731	3	44.043	2350.05	5.7313	HQGVMVGMGQKDSYVGDEAQSK		P68032	ACTC_HUMAN Actin_ alpha cardiac muscle 1 OS=Homo sapiens OX=9606 GN=ACTC1 PE=1 SV=1
51.60_3533.6269n	0	1	#8497	4	51.5987	3533.63	5.7056	FRCPETLFQPSFIGMESAGIHETTYNSIMK	[N-term] Acetyl N-TERM|[3] Carbamidomethyl C|[26] Deamidation N	P68032	ACTC_HUMAN Actin_ alpha cardiac muscle 1 OS=Homo sapiens OX=9606 GN=ACTC1 PE=1 SV=1
34.04_799.5256n	0	1	#11593	2	34.0432	799.526	7.3757	RGILTLK		P68032	ACTC_HUMAN Actin_ alpha cardiac muscle 1 OS=Homo sapiens OX=9606 GN=ACTC1 PE=1 SV=1
25.04_2408.0698n	0	1	#15547	3	25.0356	2408.07	5.3081	HQGVMVGMGQKDSYVGDEAQSK	[2] Deamidation Q|[20] Deamidation Q	P68032	ACTC_HUMAN Actin_ alpha cardiac muscle 1 OS=Homo sapiens OX=9606 GN=ACTC1 PE=1 SV=1
47.68_997.4767n	0	1	#29586	2	47.675	997.477	7.4265	DLTDYLMK		P68032	ACTC_HUMAN Actin_ alpha cardiac muscle 1 OS=Homo sapiens OX=9606 GN=ACTC1 PE=1 SV=1
51.82_1197.6951n	0	1	#32583	2	51.8218	1197.7	5.4518	AVFPSIVGRPR		P68032	ACTC_HUMAN Actin_ alpha cardiac muscle 1 OS=Homo sapiens OX=9606 GN=ACTC1 PE=1 SV=1
26.25_1499.7098n	0	2	#761,#1561	2,3	26.2495	1499.71	5.8818	QEYDEAGPSIVHR		P62736	ACTA_HUMAN Actin_ aortic smooth muscle OS=Homo sapiens OX=9606 GN=ACTA2 PE=1 SV=1
27.48_975.4463n	0	1	#5725	2	27.4843	975.446	7.9766	AGFAGDDAPR		P62736	ACTA_HUMAN Actin_ aortic smooth muscle OS=Homo sapiens OX=9606 GN=ACTA2 PE=1 SV=1
27.78_975.5115n	0	1	#2728	2	27.7797	975.511	7.9766	AGFAGDDAPR		P62736	ACTA_HUMAN Actin_ aortic smooth muscle OS=Homo sapiens OX=9606 GN=ACTA2 PE=1 SV=1
29.99_2408.0823n	0	1	#2958	3	29.9866	2408.08	5.8751	HQGVMVGMGQKDSYVGDEAQSK	[10] Deamidation Q|[20] Deamidation Q	P62736	ACTA_HUMAN Actin_ aortic smooth muscle OS=Homo sapiens OX=9606 GN=ACTA2 PE=1 SV=1
48.05_1789.8834n	0	1	#3144	2	48.0525	1789.88	8.7683	SYELPDGQVITIGNER		P62736	ACTA_HUMAN Actin_ aortic smooth muscle OS=Homo sapiens OX=9606 GN=ACTA2 PE=1 SV=1
31.37_2142.8597n	1	1	#29644	2	31.3706	2142.86	6.1271	CEEEDSTALVCDNGSGLCK	[1] Carbamidomethyl C|[11] Carbamidomethyl C|[18] Carbamidomethyl C	P62736	ACTA_HUMAN Actin_ aortic smooth muscle OS=Homo sapiens OX=9606 GN=ACTA2 PE=1 SV=1
32.74_2142.8701n	1	1	#21096	2	32.7398	2142.87	6.1181	CEEEDSTALVCDNGSGLCK	[1] Carbamidomethyl C|[11] Carbamidomethyl C|[18] Carbamidomethyl C	P62736	ACTA_HUMAN Actin_ aortic smooth muscle OS=Homo sapiens OX=9606 GN=ACTA2 PE=1 SV=1
32.95_2143.0083n	1	1	#3524	2	32.9498	2143.01	6.1181	CEEEDSTALVCDNGSGLCK	[1] Carbamidomethyl C|[11] Carbamidomethyl C|[18] Carbamidomethyl C	P62736	ACTA_HUMAN Actin_ aortic smooth muscle OS=Homo sapiens OX=9606 GN=ACTA2 PE=1 SV=1
42.47_1160.6212n	0	1	#5821	2	42.4701	1160.62	6.4916	EITALAPSTMK		P62736	ACTA_HUMAN Actin_ aortic smooth muscle OS=Homo sapiens OX=9606 GN=ACTA2 PE=1 SV=1
38.27_1160.5918n	0	1	#9217	2	38.2717	1160.59	8.4861	EITALAPSTMK		P62736	ACTA_HUMAN Actin_ aortic smooth muscle OS=Homo sapiens OX=9606 GN=ACTA2 PE=1 SV=1
45.44_1959.9052n	0	1	#6058	3	45.4386	1959.91	7.8717	YPIEHGIITNWDDMEK		P62736	ACTA_HUMAN Actin_ aortic smooth muscle OS=Homo sapiens OX=9606 GN=ACTA2 PE=1 SV=1
44.04_2350.0497n	0	1	#6731	3	44.043	2350.05	5.7313	HQGVMVGMGQKDSYVGDEAQSK		P62736	ACTA_HUMAN Actin_ aortic smooth muscle OS=Homo sapiens OX=9606 GN=ACTA2 PE=1 SV=1
51.60_3533.6269n	0	1	#8497	4	51.5987	3533.63	5.7056	FRCPETLFQPSFIGMESAGIHETTYNSIMK	[N-term] Acetyl N-TERM|[3] Carbamidomethyl C|[26] Deamidation N	P62736	ACTA_HUMAN Actin_ aortic smooth muscle OS=Homo sapiens OX=9606 GN=ACTA2 PE=1 SV=1
34.04_799.5256n	0	1	#11593	2	34.0432	799.526	7.3757	RGILTLK		P62736	ACTA_HUMAN Actin_ aortic smooth muscle OS=Homo sapiens OX=9606 GN=ACTA2 PE=1 SV=1
25.04_2408.0698n	0	1	#15547	3	25.0356	2408.07	5.3081	HQGVMVGMGQKDSYVGDEAQSK	[2] Deamidation Q|[20] Deamidation Q	P62736	ACTA_HUMAN Actin_ aortic smooth muscle OS=Homo sapiens OX=9606 GN=ACTA2 PE=1 SV=1
47.68_997.4767n	0	1	#29586	2	47.675	997.477	7.4265	DLTDYLMK		P62736	ACTA_HUMAN Actin_ aortic smooth muscle OS=Homo sapiens OX=9606 GN=ACTA2 PE=1 SV=1
51.82_1197.6951n	0	1	#32583	2	51.8218	1197.7	5.4518	AVFPSIVGRPR		P62736	ACTA_HUMAN Actin_ aortic smooth muscle OS=Homo sapiens OX=9606 GN=ACTA2 PE=1 SV=1
35.12_1300.6009n	1	1	#4787	2	35.1186	1300.6	6.0536	ISVYYNEATGGK		P07437	TBB5_HUMAN Tubulin beta chain OS=Homo sapiens OX=9606 GN=TUBB PE=1 SV=2
35.12_1300.6016n	0	1	#26219	2	35.1186	1300.6	6.0536	ISVYYNEATGGK		P07437	TBB5_HUMAN Tubulin beta chain OS=Homo sapiens OX=9606 GN=TUBB PE=1 SV=2
48.18_1300.6298n	1	1	#843	2	48.1841	1300.63	6.4025	ISVYYNEATGGK		P07437	TBB5_HUMAN Tubulin beta chain OS=Homo sapiens OX=9606 GN=TUBB PE=1 SV=2
26.31_1064.4100n	0	1	#6983	2	26.3122	1064.41	4.4567	NMMAACDPR	[6] Carbamidomethyl C	P07437	TBB5_HUMAN Tubulin beta chain OS=Homo sapiens OX=9606 GN=TUBB PE=1 SV=2
21.94_807.3337n	1	1	#9620	2	21.9439	807.334	6.1285	EEYPDR		P07437	TBB5_HUMAN Tubulin beta chain OS=Homo sapiens OX=9606 GN=TUBB PE=1 SV=2
48.24_1228.6031n	0	1	#10756	2	48.2356	1228.6	6.9457	ISEQFTAMFR		P07437	TBB5_HUMAN Tubulin beta chain OS=Homo sapiens OX=9606 GN=TUBB PE=1 SV=2
52.85_1695.8228n	0	1	#17439	2	52.8456	1695.82	7.0737	NSSYFVEWIPNNVK		P07437	TBB5_HUMAN Tubulin beta chain OS=Homo sapiens OX=9606 GN=TUBB PE=1 SV=2
56.80_2797.3309n	0	1	#17476	3	56.8036	2797.33	6.8715	SGPFGQIFRPDNFVFGQSGAGNNWAK		P07437	TBB5_HUMAN Tubulin beta chain OS=Homo sapiens OX=9606 GN=TUBB PE=1 SV=2
58.85_2707.3250n	0	1	#19147	3	58.8513	2707.33	6.7725	LTTPTYGDLNHLVSATMSGVTTCLR	[23] Carbamidomethyl C	P07437	TBB5_HUMAN Tubulin beta chain OS=Homo sapiens OX=9606 GN=TUBB PE=1 SV=2
49.88_1142.6263n	0	1	#19158	2	49.8771	1142.63	7.8579	LAVNMVPFPR		P07437	TBB5_HUMAN Tubulin beta chain OS=Homo sapiens OX=9606 GN=TUBB PE=1 SV=2
53.20_3310.5207n	0	1	#22694	3	53.2002	3310.52	6.561	EAESCDCLQGFQLTHSLGGGTGSGMGTLLISK	[5] Carbamidomethyl C|[7] Carbamidomethyl C	P07437	TBB5_HUMAN Tubulin beta chain OS=Homo sapiens OX=9606 GN=TUBB PE=1 SV=2
46.50_2108.0114n	0	1	#26902	2	46.4967	2108.01	6.5229	EEYPDRIMNTFSVVPSPK		P07437	TBB5_HUMAN Tubulin beta chain OS=Homo sapiens OX=9606 GN=TUBB PE=1 SV=2
50.10_1038.5832n	0	1	#29877	2	50.1001	1038.58	7.2216	YLTVAAVFR		P07437	TBB5_HUMAN Tubulin beta chain OS=Homo sapiens OX=9606 GN=TUBB PE=1 SV=2
23.69_1654.7909n	0	2	#1331,#1532	2,3	23.6869	1654.79	6.1118	TKPREEQYNSTFR		P01860	IGHG3_HUMAN Immunoglobulin heavy constant gamma 3 OS=Homo sapiens OX=9606 GN=IGHG3 PE=1 SV=2
45.73_1286.6445n	0	1	#3134	2	45.7303	1286.64	8.5094	GPSVFPLAPCSR	[10] Carbamidomethyl C	P01860	IGHG3_HUMAN Immunoglobulin heavy constant gamma 3 OS=Homo sapiens OX=9606 GN=IGHG3 PE=1 SV=2
33.58_653.3747n	1	1	#3365	2	33.5797	653.375	0	PAPIEK		P01860	IGHG3_HUMAN Immunoglobulin heavy constant gamma 3 OS=Homo sapiens OX=9606 GN=IGHG3 PE=1 SV=2
32.33_850.4192n	0	1	#3487	2	32.3273	850.419	6.258	DTLMISR	[4] Oxidation M	P01860	IGHG3_HUMAN Immunoglobulin heavy constant gamma 3 OS=Homo sapiens OX=9606 GN=IGHG3 PE=1 SV=2
26.38_1174.5555n	1	1	#3805	2	26.3843	1174.56	4.6008	EEQYNSTFR	[3] Deamidation Q|[5] Deamidation N	P01860	IGHG3_HUMAN Immunoglobulin heavy constant gamma 3 OS=Homo sapiens OX=9606 GN=IGHG3 PE=1 SV=2
34.59_834.4228n	0	1	#5042	2	34.5866	834.423	8.8553	DTLMISR		P01860	IGHG3_HUMAN Immunoglobulin heavy constant gamma 3 OS=Homo sapiens OX=9606 GN=IGHG3 PE=1 SV=2
35.30_834.4222n	0	1	#10774	2	35.3016	834.422	6.2882	DTLMISR		P01860	IGHG3_HUMAN Immunoglobulin heavy constant gamma 3 OS=Homo sapiens OX=9606 GN=IGHG3 PE=1 SV=2
42.47_1160.6212n	0	1	#5821	2	42.4701	1160.62	8.8919	NQVSLTCLVK	[7] Carbamidomethyl C	P01860	IGHG3_HUMAN Immunoglobulin heavy constant gamma 3 OS=Homo sapiens OX=9606 GN=IGHG3 PE=1 SV=2
44.53_1415.6846n	0	2	#8873,#33114	2,3	44.5349	1415.68	7.7976	WYVDGVEVHNAK		P01860	IGHG3_HUMAN Immunoglobulin heavy constant gamma 3 OS=Homo sapiens OX=9606 GN=IGHG3 PE=1 SV=2
58.27_1807.9822n	0	2	#16584,#10112	2,3	58.2679	1807.98	8.5382	VVSVLTVLHQDWLNGK	[10] Deamidation Q	P01860	IGHG3_HUMAN Immunoglobulin heavy constant gamma 3 OS=Homo sapiens OX=9606 GN=IGHG3 PE=1 SV=2
25.31_1354.6278n	0	1	#13411	3	25.3138	1354.63	7.3636	TPLGDTTHTCPR	[10] Carbamidomethyl C	P01860	IGHG3_HUMAN Immunoglobulin heavy constant gamma 3 OS=Homo sapiens OX=9606 GN=IGHG3 PE=1 SV=2
46.22_1416.6831n	1	1	#13482	2	46.2222	1416.68	6.4618	WYVDGVEVHNAK	[10] Deamidation N	P01860	IGHG3_HUMAN Immunoglobulin heavy constant gamma 3 OS=Homo sapiens OX=9606 GN=IGHG3 PE=1 SV=2
46.26_1416.6673n	0	1	#34235	2	46.2565	1416.67	6.4618	WYVDGVEVHNAK	[10] Deamidation N	P01860	IGHG3_HUMAN Immunoglobulin heavy constant gamma 3 OS=Homo sapiens OX=9606 GN=IGHG3 PE=1 SV=2
55.13_2228.1801n	0	2	#15820,#26717	3,4	55.1306	2228.18	8.3261	VVSVLTVLHQDWLNGKEYK	[14] Deamidation N	P01860	IGHG3_HUMAN Immunoglobulin heavy constant gamma 3 OS=Homo sapiens OX=9606 GN=IGHG3 PE=1 SV=2
57.45_2150.1538n	0	1	#20991	3	57.45	2150.15	7.3178	CPAPELLGGPSVFLFPPKPK	[1] Carbamidomethyl C	P01860	IGHG3_HUMAN Immunoglobulin heavy constant gamma 3 OS=Homo sapiens OX=9606 GN=IGHG3 PE=1 SV=2
31.18_2135.9558n	0	1	#620	2	31.1815	2135.96	7.0912	VDNALQSGNSQESVTEQDSK	[9] Deamidation N	P01834	IGKC_HUMAN Immunoglobulin kappa constant OS=Homo sapiens OX=9606 GN=IGKC PE=1 SV=2
34.28_1874.9184n	2	2	#2022,#1494	2,3	34.2778	1874.92	9.891	VYACEVTHQGLSSPVTK	[4] Carbamidomethyl C	P01834	IGKC_HUMAN Immunoglobulin kappa constant OS=Homo sapiens OX=9606 GN=IGKC PE=1 SV=2
28.72_2134.9661n	1	1	#1662	2	28.7239	2134.97	9.5276	VDNALQSGNSQESVTEQDSK		P01834	IGKC_HUMAN Immunoglobulin kappa constant OS=Homo sapiens OX=9606 GN=IGKC PE=1 SV=2
53.00_1945.0183n	0	2	#20784,#26371	2,3	53	1945.02	6.027	TVAAPSVFIFPPSDEQLK		P01834	IGKC_HUMAN Immunoglobulin kappa constant OS=Homo sapiens OX=9606 GN=IGKC PE=1 SV=2
53.09_1945.0090n	0	1	#17016	2	53.0858	1945.01	6.027	TVAAPSVFIFPPSDEQLK		P01834	IGKC_HUMAN Immunoglobulin kappa constant OS=Homo sapiens OX=9606 GN=IGKC PE=1 SV=2
55.64_1944.9432n	0	1	#3858	3	55.6425	1944.94	9.4949	TVAAPSVFIFPPSDEQLK		P01834	IGKC_HUMAN Immunoglobulin kappa constant OS=Homo sapiens OX=9606 GN=IGKC PE=1 SV=2
55.92_1945.0176n	1	1	#1668	2	55.9171	1945.02	9.4949	TVAAPSVFIFPPSDEQLK		P01834	IGKC_HUMAN Immunoglobulin kappa constant OS=Homo sapiens OX=9606 GN=IGKC PE=1 SV=2
58.76_1796.8820n	0	2	#2543,#31809	2,3	58.7569	1796.88	9.4313	SGTASVVCLLNNFYPR	[8] Carbamidomethyl C	P01834	IGKC_HUMAN Immunoglobulin kappa constant OS=Homo sapiens OX=9606 GN=IGKC PE=1 SV=2
45.51_1501.7486n	0	1	#2892	2	45.5072	1501.75	9.4974	DSTYSLSSTLTLSK		P01834	IGKC_HUMAN Immunoglobulin kappa constant OS=Homo sapiens OX=9606 GN=IGKC PE=1 SV=2
25.56_868.4496n	0	1	#5133	2	25.5587	868.45	6.1302	SFNRGEC	[7] Carbamidomethyl C	P01834	IGKC_HUMAN Immunoglobulin kappa constant OS=Homo sapiens OX=9606 GN=IGKC PE=1 SV=2
25.68_868.3316n	0	1	#22622	2	25.6791	868.332	6.9862	SFNRGEC	[7] Carbamidomethyl C	P01834	IGKC_HUMAN Immunoglobulin kappa constant OS=Homo sapiens OX=9606 GN=IGKC PE=1 SV=2
52.73_1797.8661n	0	1	#11739	2	52.7255	1797.87	8.8699	SGTASVVCLLNNFYPR	[8] Carbamidomethyl C|[12] Deamidation N	P01834	IGKC_HUMAN Immunoglobulin kappa constant OS=Homo sapiens OX=9606 GN=IGKC PE=1 SV=2
60.69_1797.8701n	0	1	#18671	2	60.693	1797.87	8.5534	SGTASVVCLLNNFYPR	[8] Carbamidomethyl C|[11] Deamidation N	P01834	IGKC_HUMAN Immunoglobulin kappa constant OS=Homo sapiens OX=9606 GN=IGKC PE=1 SV=2
56.05_1797.8620n	0	1	#20468	2	56.0544	1797.86	8.3142	SGTASVVCLLNNFYPR	[8] Carbamidomethyl C|[11] Deamidation N	P01834	IGKC_HUMAN Immunoglobulin kappa constant OS=Homo sapiens OX=9606 GN=IGKC PE=1 SV=2
56.04_912.4539n	0	1	#15588	2	56.0372	912.454	0	PPSDEQLK		P01834	IGKC_HUMAN Immunoglobulin kappa constant OS=Homo sapiens OX=9606 GN=IGKC PE=1 SV=2
51.65_2101.1136n	0	1	#32086	2	51.6502	2101.11	8.3528	RTVAAPSVFIFPPSDEQLK		P01834	IGKC_HUMAN Immunoglobulin kappa constant OS=Homo sapiens OX=9606 GN=IGKC PE=1 SV=2
55.92_1059.5227n	0	1	#32623	2	55.9171	1059.52	0	FPPSDEQLK		P01834	IGKC_HUMAN Immunoglobulin kappa constant OS=Homo sapiens OX=9606 GN=IGKC PE=1 SV=2
58.82_922.4662n	0	1	#34214	2	58.817	922.466	0	LNNFYPR		P01834	IGKC_HUMAN Immunoglobulin kappa constant OS=Homo sapiens OX=9606 GN=IGKC PE=1 SV=2
40.20_1050.6085n	1	1	#765	2	40.1993	1050.61	7.2896	LLLQPSPQR		B9A064	IGLL5_HUMAN Immunoglobulin lambda-like polypeptide 5 OS=Homo sapiens OX=9606 GN=IGLL5 PE=2 SV=2
42.30_1050.6073n	0	1	#10236	2	42.2985	1050.61	6.6278	LLLQPSPQR		B9A064	IGLL5_HUMAN Immunoglobulin lambda-like polypeptide 5 OS=Homo sapiens OX=9606 GN=IGLL5 PE=2 SV=2
46.84_1050.6062n	0	1	#32557	2	46.8399	1050.61	6.8101	LLLQPSPQR		B9A064	IGLL5_HUMAN Immunoglobulin lambda-like polypeptide 5 OS=Homo sapiens OX=9606 GN=IGLL5 PE=2 SV=2
50.47_1742.8523n	0	1	#1392	2	50.4719	1742.85	10.0552	YAASSYLSLTPEQWK		B9A064	IGLL5_HUMAN Immunoglobulin lambda-like polypeptide 5 OS=Homo sapiens OX=9606 GN=IGLL5 PE=2 SV=2
33.91_2166.0213n	0	1	#2248	2	33.9058	2166.02	7.7945	YAASSYLSLTPEQWKSHR	[N-term] Acetyl N-TERM|[13] Deamidation Q	B9A064	IGLL5_HUMAN Immunoglobulin lambda-like polypeptide 5 OS=Homo sapiens OX=9606 GN=IGLL5 PE=2 SV=2
25.20_1710.7613n	0	1	#3597	2	25.204	1710.76	9.6434	SYSCQVTHEGSTVEK	[4] Carbamidomethyl C	B9A064	IGLL5_HUMAN Immunoglobulin lambda-like polypeptide 5 OS=Homo sapiens OX=9606 GN=IGLL5 PE=2 SV=2
42.95_1629.8373n	1	1	#7893	2	42.9505	1629.84	6.3195	AGVETTKPSKQSNNK	[N-term] Acetyl N-TERM	B9A064	IGLL5_HUMAN Immunoglobulin lambda-like polypeptide 5 OS=Homo sapiens OX=9606 GN=IGLL5 PE=2 SV=2
47.98_2042.0003n	0	1	#20347	3	47.9839	2042	8.4953	ANPTVTLFPPSSEELQANK		B9A064	IGLL5_HUMAN Immunoglobulin lambda-like polypeptide 5 OS=Homo sapiens OX=9606 GN=IGLL5 PE=2 SV=2
48.02_2042.0273n	1	1	#9837	2	48.0182	2042.03	8.7143	ANPTVTLFPPSSEELQANK		B9A064	IGLL5_HUMAN Immunoglobulin lambda-like polypeptide 5 OS=Homo sapiens OX=9606 GN=IGLL5 PE=2 SV=2
44.67_1670.8648n	0	1	#10148	2	44.6722	1670.86	6.3166	ADGSPVKAGVETTKPSK		B9A064	IGLL5_HUMAN Immunoglobulin lambda-like polypeptide 5 OS=Homo sapiens OX=9606 GN=IGLL5 PE=2 SV=2
39.03_2295.1135n	0	1	#12651	2	39.0267	2295.11	7.7122	MRPKTGQVGCETPEELGPGPR	[10] Carbamidomethyl C	B9A064	IGLL5_HUMAN Immunoglobulin lambda-like polypeptide 5 OS=Homo sapiens OX=9606 GN=IGLL5 PE=2 SV=2
45.87_1752.7778n	0	1	#21594	2	45.8676	1752.78	5.486	SYSCQVTHEGSTVEK	[N-term] Acetyl N-TERM|[4] Carbamidomethyl C	B9A064	IGLL5_HUMAN Immunoglobulin lambda-like polypeptide 5 OS=Homo sapiens OX=9606 GN=IGLL5 PE=2 SV=2
30.67_840.5036n	0	1	#25035	2	30.6721	840.504	9.2834	VTVLGQPK		B9A064	IGLL5_HUMAN Immunoglobulin lambda-like polypeptide 5 OS=Homo sapiens OX=9606 GN=IGLL5 PE=2 SV=2
29.15_2062.9150n	0	1	#31520	3	29.1526	2062.92	5.7118	GFWSEPQSLCYVFGTGTK	[10] Carbamidomethyl C	B9A064	IGLL5_HUMAN Immunoglobulin lambda-like polypeptide 5 OS=Homo sapiens OX=9606 GN=IGLL5 PE=2 SV=2
28.30_1499.6564n	0	1	#23871	2	28.2996	1499.66	5.7979	EFTPQMQAAYQK	[N-term] Acetyl N-TERM|[5] Deamidation Q|[6] Oxidation M	P02042	HBD_HUMAN Hemoglobin subunit delta OS=Homo sapiens OX=9606 GN=HBD PE=1 SV=2
28.32_1499.6562n	0	1	#34615	2	28.3176	1499.66	5.7979	EFTPQMQAAYQK	[N-term] Acetyl N-TERM|[5] Deamidation Q|[6] Oxidation M	P02042	HBD_HUMAN Hemoglobin subunit delta OS=Homo sapiens OX=9606 GN=HBD PE=1 SV=2
28.34_1499.6605n	1	1	#1079	2	28.3358	1499.66	5.7979	EFTPQMQAAYQK	[N-term] Acetyl N-TERM|[5] Deamidation Q|[6] Oxidation M	P02042	HBD_HUMAN Hemoglobin subunit delta OS=Homo sapiens OX=9606 GN=HBD PE=1 SV=2
52.69_1273.7221n	0	1	#2506	2	52.6912	1273.72	9.1303	LLVVYPWTQR		P02042	HBD_HUMAN Hemoglobin subunit delta OS=Homo sapiens OX=9606 GN=HBD PE=1 SV=2
24.42_951.5016n	0	1	#3423	2	24.4242	951.502	9.6533	VHLTPEEK		P02042	HBD_HUMAN Hemoglobin subunit delta OS=Homo sapiens OX=9606 GN=HBD PE=1 SV=2
34.78_1125.5557n	0	1	#12416	2	34.7754	1125.56	9.1275	LHVDPENFR		P02042	HBD_HUMAN Hemoglobin subunit delta OS=Homo sapiens OX=9606 GN=HBD PE=1 SV=2
34.81_1125.5595n	0	1	#4173	2	34.8097	1125.56	9.1275	LHVDPENFR		P02042	HBD_HUMAN Hemoglobin subunit delta OS=Homo sapiens OX=9606 GN=HBD PE=1 SV=2
36.33_1521.6809n	1	1	#4953	2	36.3269	1521.68	5.0246	GTFSQLSELHCDK	[5] Deamidation Q|[11] Carbamidomethyl C	P02042	HBD_HUMAN Hemoglobin subunit delta OS=Homo sapiens OX=9606 GN=HBD PE=1 SV=2
50.07_1668.8827n	2	2	#8074,#6508	2,3	50.0658	1668.88	9.7143	VLGAFSDGLAHLDNLK		P02042	HBD_HUMAN Hemoglobin subunit delta OS=Homo sapiens OX=9606 GN=HBD PE=1 SV=2
46.88_1796.9753n	0	2	#23649,#6879	2,3	46.8828	1796.98	9.4412	KVLGAFSDGLAHLDNLK		P02042	HBD_HUMAN Hemoglobin subunit delta OS=Homo sapiens OX=9606 GN=HBD PE=1 SV=2
30.21_1149.6569n	0	1	#22102	2	30.2085	1149.66	8.5277	VVAGVANALAHK	[7] Deamidation N	P02042	HBD_HUMAN Hemoglobin subunit delta OS=Homo sapiens OX=9606 GN=HBD PE=1 SV=2
58.94_1325.7869n	0	1	#24072	2	58.9371	1325.79	8.6255	LLGNVLVCVLAR	[8] Carbamidomethyl C	P02042	HBD_HUMAN Hemoglobin subunit delta OS=Homo sapiens OX=9606 GN=HBD PE=1 SV=2
53.25_2043.9123n	0	1	#27755	2	53.2517	2043.91	8.2373	FFESFGDLSSPDAVMGNPK		P02042	HBD_HUMAN Hemoglobin subunit delta OS=Homo sapiens OX=9606 GN=HBD PE=1 SV=2
47.42_1339.7257n	1	1	#1860	2	47.4176	1339.73	5.4031	LGGSAVISLEGKPL		P23528	COF1_HUMAN Cofilin-1 OS=Homo sapiens OX=9606 GN=CFL1 PE=1 SV=3
56.55_1339.7915n	0	1	#34471	2	56.5463	1339.79	5.4195	LGGSAVISLEGKPL		P23528	COF1_HUMAN Cofilin-1 OS=Homo sapiens OX=9606 GN=CFL1 PE=1 SV=3
21.51_875.4220n	1	1	#4385	2	21.5149	875.422	6.1215	SSTPEEVK		P23528	COF1_HUMAN Cofilin-1 OS=Homo sapiens OX=9606 GN=CFL1 PE=1 SV=3
29.20_875.4273n	0	1	#10921	2	29.2042	875.427	6.4096	SSTPEEVK		P23528	COF1_HUMAN Cofilin-1 OS=Homo sapiens OX=9606 GN=CFL1 PE=1 SV=3
57.57_3061.5759n	0	1	#8458	3	57.5701	3061.58	8.2555	NIILEEGKEILVGDVGQTVDDPYATFVK		P23528	COF1_HUMAN Cofilin-1 OS=Homo sapiens OX=9606 GN=CFL1 PE=1 SV=3
38.19_1336.5935n	0	2	#11067,#15970	2,3	38.1859	1336.59	6.8698	YALYDATYETK		P23528	COF1_HUMAN Cofilin-1 OS=Homo sapiens OX=9606 GN=CFL1 PE=1 SV=3
38.51_1336.6202n	1	1	#11919	2	38.5119	1336.62	6.8698	YALYDATYETK		P23528	COF1_HUMAN Cofilin-1 OS=Homo sapiens OX=9606 GN=CFL1 PE=1 SV=3
28.93_1518.7016n	0	1	#14797	2	28.9337	1518.7	6.1862	HELQANCYEEVK	[7] Carbamidomethyl C	P23528	COF1_HUMAN Cofilin-1 OS=Homo sapiens OX=9606 GN=CFL1 PE=1 SV=3
50.03_1308.6818n	0	1	#17133	2	50.0315	1308.68	5.6878	KAVLFCLSEDK	[6] Carbamidomethyl C	P23528	COF1_HUMAN Cofilin-1 OS=Homo sapiens OX=9606 GN=CFL1 PE=1 SV=3
50.05_1308.6791n	0	1	#24347	2	50.0487	1308.68	5.6878	KAVLFCLSEDK	[6] Carbamidomethyl C	P23528	COF1_HUMAN Cofilin-1 OS=Homo sapiens OX=9606 GN=CFL1 PE=1 SV=3
38.63_1308.6770n	0	1	#21849	3	38.6321	1308.68	6.512	KAVLFCLSEDK	[6] Carbamidomethyl C	P23528	COF1_HUMAN Cofilin-1 OS=Homo sapiens OX=9606 GN=CFL1 PE=1 SV=3
41.50_798.3905n	0	1	#21227	2	41.4977	798.39	6.4809	MIYASSK		P23528	COF1_HUMAN Cofilin-1 OS=Homo sapiens OX=9606 GN=CFL1 PE=1 SV=3
27.38_1789.8031n	0	1	#24216	3	27.3773	1789.8	6.638	HELQANCYEEVKDR	[7] Carbamidomethyl C	P23528	COF1_HUMAN Cofilin-1 OS=Homo sapiens OX=9606 GN=CFL1 PE=1 SV=3
53.58_2165.0804n	0	1	#27700	2	53.5777	2165.08	7.9362	EILVGDVGQTVDDPYATFVK		P23528	COF1_HUMAN Cofilin-1 OS=Homo sapiens OX=9606 GN=CFL1 PE=1 SV=3
34.81_1383.6472n	1	1	#2346	2	34.8097	1383.65	8.616	CLDPVDTPNPTR	[1] Carbamidomethyl C	P03973	SLPI_HUMAN Antileukoproteinase OS=Homo sapiens OX=9606 GN=SLPI PE=1 SV=2
34.81_1383.6431n	0	1	#42857	2	34.8097	1383.64	8.5328	CLDPVDTPNPTR	[1] Carbamidomethyl C	P03973	SLPI_HUMAN Antileukoproteinase OS=Homo sapiens OX=9606 GN=SLPI PE=1 SV=2
26.00_846.4268n	0	1	#2984	2	25.9968	846.427	8.8074	SCVSPVKA	[2] Carbamidomethyl C	P03973	SLPI_HUMAN Antileukoproteinase OS=Homo sapiens OX=9606 GN=SLPI PE=1 SV=2
26.39_1909.8468n	2	2	#8872,#3951	2,3	26.3934	1909.85	8.3381	YKKPECQSDWQCPGK	[6] Carbamidomethyl C|[12] Carbamidomethyl C	P03973	SLPI_HUMAN Antileukoproteinase OS=Homo sapiens OX=9606 GN=SLPI PE=1 SV=2
24.72_1109.4352n	0	1	#4310	2	24.7219	1109.44	8.3764	CCPDTCGIK	[1] Carbamidomethyl C|[2] Carbamidomethyl C|[6] Carbamidomethyl C	P03973	SLPI_HUMAN Antileukoproteinase OS=Homo sapiens OX=9606 GN=SLPI PE=1 SV=2
26.68_1135.5571n	1	1	#5107	2	26.6835	1135.56	0	YKKPECQSD	[6] Carbamidomethyl C	P03973	SLPI_HUMAN Antileukoproteinase OS=Homo sapiens OX=9606 GN=SLPI PE=1 SV=2
20.22_1618.6833n	0	1	#31306	3	20.2165	1618.68	5.5762	KPECQSDWQCPGK	[4] Carbamidomethyl C|[10] Carbamidomethyl C	P03973	SLPI_HUMAN Antileukoproteinase OS=Homo sapiens OX=9606 GN=SLPI PE=1 SV=2
21.99_1618.6573n	0	1	#6756	3	21.9897	1618.66	6.4305	KPECQSDWQCPGK	[4] Carbamidomethyl C|[10] Carbamidomethyl C	P03973	SLPI_HUMAN Antileukoproteinase OS=Homo sapiens OX=9606 GN=SLPI PE=1 SV=2
26.22_1618.6870n	0	1	#23667	3	26.2224	1618.69	7.3967	KPECQSDWQCPGK	[4] Carbamidomethyl C|[10] Carbamidomethyl C	P03973	SLPI_HUMAN Antileukoproteinase OS=Homo sapiens OX=9606 GN=SLPI PE=1 SV=2
22.01_1759.7017n	0	1	#18629	2	22.0069	1759.7	5.9987	CCMGMCGKSCVSPVK	[1] Carbamidomethyl C|[2] Carbamidomethyl C|[6] Carbamidomethyl C|[10] Carbamidomethyl C	P03973	SLPI_HUMAN Antileukoproteinase OS=Homo sapiens OX=9606 GN=SLPI PE=1 SV=2
24.44_1759.6943n	0	1	#7887	3	24.4423	1759.69	5.817	CCMGMCGKSCVSPVK	[1] Carbamidomethyl C|[2] Carbamidomethyl C|[6] Carbamidomethyl C|[10] Carbamidomethyl C	P03973	SLPI_HUMAN Antileukoproteinase OS=Homo sapiens OX=9606 GN=SLPI PE=1 SV=2
22.25_1265.5199n	0	1	#16519	2	22.2471	1265.52	5.8335	RCCPDTCGIK	[2] Carbamidomethyl C|[3] Carbamidomethyl C|[7] Carbamidomethyl C	P03973	SLPI_HUMAN Antileukoproteinase OS=Homo sapiens OX=9606 GN=SLPI PE=1 SV=2
24.79_1002.3233n	0	1	#17941	2	24.7935	1002.32	6.8923	CCMGMCGK	[1] Carbamidomethyl C|[2] Carbamidomethyl C|[6] Carbamidomethyl C	P03973	SLPI_HUMAN Antileukoproteinase OS=Homo sapiens OX=9606 GN=SLPI PE=1 SV=2
53.00_2918.1930n	0	1	#35250	3	53	2918.19	6.9572	CPVTYGQCLMLNPPNFCEMDGQCK	[1] Carbamidomethyl C|[8] Carbamidomethyl C|[17] Carbamidomethyl C|[23] Carbamidomethyl C	P03973	SLPI_HUMAN Antileukoproteinase OS=Homo sapiens OX=9606 GN=SLPI PE=1 SV=2
47.47_2950.2045n	0	1	#40637	3	47.4691	2950.2	6.0511	CPVTYGQCLMLNPPNFCEMDGQCK	[1] Carbamidomethyl C|[8] Carbamidomethyl C|[10] Oxidation M|[17] Carbamidomethyl C|[19] Oxidation M|[23] Carbamidomethyl C	P03973	SLPI_HUMAN Antileukoproteinase OS=Homo sapiens OX=9606 GN=SLPI PE=1 SV=2
27.48_975.4463n	0	1	#5725	2	27.4843	975.446	7.9766	AGFAGDDAPR		P63267	ACTH_HUMAN Actin_ gamma-enteric smooth muscle OS=Homo sapiens OX=9606 GN=ACTG2 PE=1 SV=1
27.78_975.5115n	0	1	#2728	2	27.7797	975.511	7.9766	AGFAGDDAPR		P63267	ACTH_HUMAN Actin_ gamma-enteric smooth muscle OS=Homo sapiens OX=9606 GN=ACTG2 PE=1 SV=1
29.99_2408.0823n	0	1	#2958	3	29.9866	2408.08	5.8751	HQGVMVGMGQKDSYVGDEAQSK	[10] Deamidation Q|[20] Deamidation Q	P63267	ACTH_HUMAN Actin_ gamma-enteric smooth muscle OS=Homo sapiens OX=9606 GN=ACTG2 PE=1 SV=1
48.05_1789.8834n	0	1	#3144	2	48.0525	1789.88	8.7683	SYELPDGQVITIGNER		P63267	ACTH_HUMAN Actin_ gamma-enteric smooth muscle OS=Homo sapiens OX=9606 GN=ACTG2 PE=1 SV=1
42.47_1160.6212n	0	1	#5821	2	42.4701	1160.62	6.4916	EITALAPSTMK		P63267	ACTH_HUMAN Actin_ gamma-enteric smooth muscle OS=Homo sapiens OX=9606 GN=ACTG2 PE=1 SV=1
38.27_1160.5918n	0	1	#9217	2	38.2717	1160.59	8.4861	EITALAPSTMK		P63267	ACTH_HUMAN Actin_ gamma-enteric smooth muscle OS=Homo sapiens OX=9606 GN=ACTG2 PE=1 SV=1
45.44_1959.9052n	0	1	#6058	3	45.4386	1959.91	7.8717	YPIEHGIITNWDDMEK		P63267	ACTH_HUMAN Actin_ gamma-enteric smooth muscle OS=Homo sapiens OX=9606 GN=ACTG2 PE=1 SV=1
44.04_2350.0497n	0	1	#6731	3	44.043	2350.05	5.7313	HQGVMVGMGQKDSYVGDEAQSK		P63267	ACTH_HUMAN Actin_ gamma-enteric smooth muscle OS=Homo sapiens OX=9606 GN=ACTG2 PE=1 SV=1
51.60_3533.6269n	0	1	#8497	4	51.5987	3533.63	5.7056	FRCPETLFQPSFIGMESAGIHETTYNSIMK	[N-term] Acetyl N-TERM|[3] Carbamidomethyl C|[26] Deamidation N	P63267	ACTH_HUMAN Actin_ gamma-enteric smooth muscle OS=Homo sapiens OX=9606 GN=ACTG2 PE=1 SV=1
34.04_799.5256n	0	1	#11593	2	34.0432	799.526	7.3757	RGILTLK		P63267	ACTH_HUMAN Actin_ gamma-enteric smooth muscle OS=Homo sapiens OX=9606 GN=ACTG2 PE=1 SV=1
25.04_2408.0698n	0	1	#15547	3	25.0356	2408.07	5.3081	HQGVMVGMGQKDSYVGDEAQSK	[2] Deamidation Q|[20] Deamidation Q	P63267	ACTH_HUMAN Actin_ gamma-enteric smooth muscle OS=Homo sapiens OX=9606 GN=ACTG2 PE=1 SV=1
53.39_2172.8716n	1	1	#17446	2	53.3889	2172.87	5.6689	MCEEETTALVCDNGSGLCK	[2] Carbamidomethyl C|[11] Carbamidomethyl C|[18] Carbamidomethyl C	P63267	ACTH_HUMAN Actin_ gamma-enteric smooth muscle OS=Homo sapiens OX=9606 GN=ACTG2 PE=1 SV=1
28.79_2173.8428n	1	1	#19895	3	28.7945	2173.84	5.3607	MCEEETTALVCDNGSGLCK	[2] Carbamidomethyl C|[11] Carbamidomethyl C|[13] Deamidation N|[18] Carbamidomethyl C	P63267	ACTH_HUMAN Actin_ gamma-enteric smooth muscle OS=Homo sapiens OX=9606 GN=ACTG2 PE=1 SV=1
47.68_997.4767n	0	1	#29586	2	47.675	997.477	7.4265	DLTDYLMK		P63267	ACTH_HUMAN Actin_ gamma-enteric smooth muscle OS=Homo sapiens OX=9606 GN=ACTG2 PE=1 SV=1
51.82_1197.6951n	0	1	#32583	2	51.8218	1197.7	5.4518	AVFPSIVGRPR		P63267	ACTH_HUMAN Actin_ gamma-enteric smooth muscle OS=Homo sapiens OX=9606 GN=ACTG2 PE=1 SV=1
32.83_1156.5156n	1	1	#4149	2	32.8277	1156.52	6.7053	EEQFNSTFR		P01859	IGHG2_HUMAN Immunoglobulin heavy constant gamma 2 OS=Homo sapiens OX=9606 GN=IGHG2 PE=1 SV=2
33.77_1156.5170n	1	1	#3004	2	33.7685	1156.52	6.1886	EEQFNSTFR		P01859	IGHG2_HUMAN Immunoglobulin heavy constant gamma 2 OS=Homo sapiens OX=9606 GN=IGHG2 PE=1 SV=2
37.88_1156.5493n	0	1	#18901	2	37.8827	1156.55	5.2644	EEQFNSTFR		P01859	IGHG2_HUMAN Immunoglobulin heavy constant gamma 2 OS=Homo sapiens OX=9606 GN=IGHG2 PE=1 SV=2
45.73_1286.6445n	0	1	#3134	2	45.7303	1286.64	8.5094	GPSVFPLAPCSR	[10] Carbamidomethyl C	P01859	IGHG2_HUMAN Immunoglobulin heavy constant gamma 2 OS=Homo sapiens OX=9606 GN=IGHG2 PE=1 SV=2
32.33_850.4192n	0	1	#3487	2	32.3273	850.419	6.258	DTLMISR	[4] Oxidation M	P01859	IGHG2_HUMAN Immunoglobulin heavy constant gamma 2 OS=Homo sapiens OX=9606 GN=IGHG2 PE=1 SV=2
40.34_1422.6990n	1	1	#5012	2	40.3366	1422.7	8.6429	STSESTAALGCLVK	[11] Carbamidomethyl C	P01859	IGHG2_HUMAN Immunoglobulin heavy constant gamma 2 OS=Homo sapiens OX=9606 GN=IGHG2 PE=1 SV=2
34.59_834.4228n	0	1	#5042	2	34.5866	834.423	8.8553	DTLMISR		P01859	IGHG2_HUMAN Immunoglobulin heavy constant gamma 2 OS=Homo sapiens OX=9606 GN=IGHG2 PE=1 SV=2
35.30_834.4222n	0	1	#10774	2	35.3016	834.422	6.2882	DTLMISR		P01859	IGHG2_HUMAN Immunoglobulin heavy constant gamma 2 OS=Homo sapiens OX=9606 GN=IGHG2 PE=1 SV=2
42.47_1160.6212n	0	1	#5821	2	42.4701	1160.62	8.8919	NQVSLTCLVK	[7] Carbamidomethyl C	P01859	IGHG2_HUMAN Immunoglobulin heavy constant gamma 2 OS=Homo sapiens OX=9606 GN=IGHG2 PE=1 SV=2
33.96_653.3741n	0	1	#6248	2	33.9573	653.374	0	PAPIEK		P01859	IGHG2_HUMAN Immunoglobulin heavy constant gamma 2 OS=Homo sapiens OX=9606 GN=IGHG2 PE=1 SV=2
27.18_1639.7833n	0	1	#13636	3	27.1759	1639.78	5.9054	TKPREEQFNSTFR	[9] Deamidation N	P01859	IGHG2_HUMAN Immunoglobulin heavy constant gamma 2 OS=Homo sapiens OX=9606 GN=IGHG2 PE=1 SV=2
51.11_1920.8820n	0	1	#14304	2	51.1068	1920.88	7.5262	TTPPMLDSDGSFFLYSK	[5] Oxidation M	P01859	IGHG2_HUMAN Immunoglobulin heavy constant gamma 2 OS=Homo sapiens OX=9606 GN=IGHG2 PE=1 SV=2
54.21_1793.9652n	0	2	#24765,#20021	2,3	54.2069	1793.97	7.235	VVSVLTVVHQDWLNGK	[10] Deamidation Q	P01859	IGHG2_HUMAN Immunoglobulin heavy constant gamma 2 OS=Homo sapiens OX=9606 GN=IGHG2 PE=1 SV=2
53.09_1793.9718n	0	1	#20845	2	53.0858	1793.97	7.824	VVSVLTVVHQDWLNGK	[14] Deamidation N	P01859	IGHG2_HUMAN Immunoglobulin heavy constant gamma 2 OS=Homo sapiens OX=9606 GN=IGHG2 PE=1 SV=2
53.30_1793.9699n	0	1	#15652	3	53.3032	1793.97	7.824	VVSVLTVVHQDWLNGK	[14] Deamidation N	P01859	IGHG2_HUMAN Immunoglobulin heavy constant gamma 2 OS=Homo sapiens OX=9606 GN=IGHG2 PE=1 SV=2
51.50_2602.1507n	0	1	#32253	3	51.4957	2602.15	5.1773	GFYPSDISVEWESNGQPENNYK	[N-term] Acetyl N-TERM|[19] Deamidation N	P01859	IGHG2_HUMAN Immunoglobulin heavy constant gamma 2 OS=Homo sapiens OX=9606 GN=IGHG2 PE=1 SV=2
43.41_1195.6244n	1	1	#3589	2	43.4081	1195.62	8.0848	LVQAFQFTDK		Q06830	PRDX1_HUMAN Peroxiredoxin-1 OS=Homo sapiens OX=9606 GN=PRDX1 PE=1 SV=1
47.88_2752.3115n	2	2	#12406,#5200	3,4	47.8809	2752.31	6.555	LNCQVIGASVDSHFCHLAWVNTPK	[3] Carbamidomethyl C|[15] Carbamidomethyl C	Q06830	PRDX1_HUMAN Peroxiredoxin-1 OS=Homo sapiens OX=9606 GN=PRDX1 PE=1 SV=1
38.70_1106.5931n	0	1	#5912	2	38.7007	1106.59	7.8397	TIAQDYGVLK		Q06830	PRDX1_HUMAN Peroxiredoxin-1 OS=Homo sapiens OX=9606 GN=PRDX1 PE=1 SV=1
41.36_1210.6641n	1	1	#5938	2	41.3604	1210.66	7.8042	QITVNDLPVGR		Q06830	PRDX1_HUMAN Peroxiredoxin-1 OS=Homo sapiens OX=9606 GN=PRDX1 PE=1 SV=1
51.51_1621.8445n	0	1	#14656	2	51.5129	1621.84	7.1223	QGGLGPMNIPLVSDPK		Q06830	PRDX1_HUMAN Peroxiredoxin-1 OS=Homo sapiens OX=9606 GN=PRDX1 PE=1 SV=1
21.69_693.3186n	0	1	#32856	2	21.6865	693.319	4.7124	MSSGNAK		Q06830	PRDX1_HUMAN Peroxiredoxin-1 OS=Homo sapiens OX=9606 GN=PRDX1 PE=1 SV=1
22.26_693.3079n	0	1	#14914	2	22.2643	693.308	6.4	MSSGNAK		Q06830	PRDX1_HUMAN Peroxiredoxin-1 OS=Homo sapiens OX=9606 GN=PRDX1 PE=1 SV=1
47.69_749.3951n	0	1	#17235	2	47.6922	749.395	0	FIIDDK		Q06830	PRDX1_HUMAN Peroxiredoxin-1 OS=Homo sapiens OX=9606 GN=PRDX1 PE=1 SV=1
47.28_1749.9370n	0	1	#24609	2	47.2803	1749.94	7.1351	KQGGLGPMNIPLVSDPK		Q06830	PRDX1_HUMAN Peroxiredoxin-1 OS=Homo sapiens OX=9606 GN=PRDX1 PE=1 SV=1
34.09_893.4206n	0	1	#30737	2	34.0947	893.421	7.8333	ADEGISFR		Q06830	PRDX1_HUMAN Peroxiredoxin-1 OS=Homo sapiens OX=9606 GN=PRDX1 PE=1 SV=1
47.21_754.4251n	0	1	#33969	2	47.2117	754.425	0	PLVSDPK		Q06830	PRDX1_HUMAN Peroxiredoxin-1 OS=Homo sapiens OX=9606 GN=PRDX1 PE=1 SV=1
44.01_1690.8390n	2	2	#5291,#18836	3,4	44.0087	1690.84	5.5101	TFRNWMNSLGVNPR		P13796	PLSL_HUMAN Plastin-2 OS=Homo sapiens OX=9606 GN=LCP1 PE=1 SV=6
38.17_2132.9985n	1	1	#7023	3	38.1688	2133	5.566	VREITENLMATGDLDQDGR	[7] Deamidation N	P13796	PLSL_HUMAN Plastin-2 OS=Homo sapiens OX=9606 GN=LCP1 PE=1 SV=6
49.83_1584.8457n	0	1	#12781	2	49.8256	1584.85	6.3457	VYALPEDLVEVNPK		P13796	PLSL_HUMAN Plastin-2 OS=Homo sapiens OX=9606 GN=LCP1 PE=1 SV=6
38.20_1134.5884n	0	1	#23689	2	38.2031	1134.59	5.9992	QFVTATDVVR		P13796	PLSL_HUMAN Plastin-2 OS=Homo sapiens OX=9606 GN=LCP1 PE=1 SV=6
42.97_1116.5666n	1	1	#24392	2	42.9677	1116.57	6.0696	AACLPLPGYR	[3] Carbamidomethyl C	P13796	PLSL_HUMAN Plastin-2 OS=Homo sapiens OX=9606 GN=LCP1 PE=1 SV=6
50.64_997.5109n	0	1	#24942	2	50.6435	997.511	5.9725	ISFDEFIK		P13796	PLSL_HUMAN Plastin-2 OS=Homo sapiens OX=9606 GN=LCP1 PE=1 SV=6
61.56_2160.9856n	0	1	#27058	2	61.5624	2160.99	5.8682	VDTDGNGYISFNELNDLFK	[6] Deamidation N	P13796	PLSL_HUMAN Plastin-2 OS=Homo sapiens OX=9606 GN=LCP1 PE=1 SV=6
62.24_1798.9157n	0	1	#28199	2	62.243	1798.92	6.4708	VNDDIIVNWVNETLR		P13796	PLSL_HUMAN Plastin-2 OS=Homo sapiens OX=9606 GN=LCP1 PE=1 SV=6
55.59_1533.7742n	0	1	#33689	2	55.5911	1533.77	4.4998	YTLNILEEIGGGQK		P13796	PLSL_HUMAN Plastin-2 OS=Homo sapiens OX=9606 GN=LCP1 PE=1 SV=6
60.66_2160.0037n	0	1	#36053	2	60.6587	2160	6.1821	VDTDGNGYISFNELNDLFK		P13796	PLSL_HUMAN Plastin-2 OS=Homo sapiens OX=9606 GN=LCP1 PE=1 SV=6
49.77_1153.5851n	0	1	#36358	2	49.7741	1153.59	5.3596	YAFVNWINK		P13796	PLSL_HUMAN Plastin-2 OS=Homo sapiens OX=9606 GN=LCP1 PE=1 SV=6
29.09_1497.7806n	1	1	#5451	3	29.0896	1497.78	6.0695	NGFKSHALQLNNR		P0C0L4	CO4A_HUMAN Complement C4-A OS=Homo sapiens OX=9606 GN=C4A PE=1 SV=2
41.58_1908.8928n	1	1	#13825	2	41.5835	1908.89	7.4781	LLATLCSAEVCQCAEGK	[6] Carbamidomethyl C|[11] Carbamidomethyl C|[13] Carbamidomethyl C	P0C0L4	CO4A_HUMAN Complement C4-A OS=Homo sapiens OX=9606 GN=C4A PE=1 SV=2
43.85_2160.0303n	1	1	#19388	3	43.8543	2160.03	6.304	MRPSTDTITVMVENSHGLR	[11] Oxidation M|[14] Deamidation N	P0C0L4	CO4A_HUMAN Complement C4-A OS=Homo sapiens OX=9606 GN=C4A PE=1 SV=2
33.80_1082.5508n	0	1	#19918	2	33.8028	1082.55	7.3382	SCGLHQLLR	[2] Carbamidomethyl C	P0C0L4	CO4A_HUMAN Complement C4-A OS=Homo sapiens OX=9606 GN=C4A PE=1 SV=2
42.45_1113.6127n	0	1	#23527	2	42.4529	1113.61	6.748	VGDTLNLNLR		P0C0L4	CO4A_HUMAN Complement C4-A OS=Homo sapiens OX=9606 GN=C4A PE=1 SV=2
60.73_2482.2805n	0	1	#26885	3	60.7273	2482.28	7.0505	VTASDPLDTLGSEGALSPGGVASLLR		P0C0L4	CO4A_HUMAN Complement C4-A OS=Homo sapiens OX=9606 GN=C4A PE=1 SV=2
56.12_2224.1117n	0	1	#28152	2	56.1173	2224.11	7.5389	ALEILQEEDLIDEDDIPVR		P0C0L4	CO4A_HUMAN Complement C4-A OS=Homo sapiens OX=9606 GN=C4A PE=1 SV=2
36.41_1085.6196n	0	1	#40074	2	36.4127	1085.62	6.4118	ITQVLHFTK		P0C0L4	CO4A_HUMAN Complement C4-A OS=Homo sapiens OX=9606 GN=C4A PE=1 SV=2
61.73_1380.6641n	0	1	#40218	2	61.734	1380.66	6.7951	SFFPENWLWR		P0C0L4	CO4A_HUMAN Complement C4-A OS=Homo sapiens OX=9606 GN=C4A PE=1 SV=2
45.71_2573.3737n	0	1	#40776	3	45.7131	2573.37	6.4504	LTVAAPPSGGPGFLSIERPDSRPPR		P0C0L4	CO4A_HUMAN Complement C4-A OS=Homo sapiens OX=9606 GN=C4A PE=1 SV=2
23.26_1177.5860n	1	1	#1	2	23.2569	1177.59	5.8811	ASCLYGQLPK	[N-term] Acetyl N-TERM|[3] Carbamidomethyl C	P09211	GSTP1_HUMAN Glutathione S-transferase P OS=Homo sapiens OX=9606 GN=GSTP1 PE=1 SV=2
55.63_1732.8441n	2	2	#4510,#4726	2,3	55.6254	1732.84	5.592	EEVVTVETWQEGSLK		P09211	GSTP1_HUMAN Glutathione S-transferase P OS=Homo sapiens OX=9606 GN=GSTP1 PE=1 SV=2
49.41_1882.9413n	0	1	#6709	2	49.4138	1882.94	7.975	FQDGDLTLYQSNTILR		P09211	GSTP1_HUMAN Glutathione S-transferase P OS=Homo sapiens OX=9606 GN=GSTP1 PE=1 SV=2
37.08_1135.5710n	1	1	#7106	2	37.0819	1135.57	7.7813	ASCLYGQLPK	[3] Carbamidomethyl C	P09211	GSTP1_HUMAN Glutathione S-transferase P OS=Homo sapiens OX=9606 GN=GSTP1 PE=1 SV=2
48.65_1275.6284n	0	1	#9545	2	48.6474	1275.63	6.3563	MLLADQGQSWK		P09211	GSTP1_HUMAN Glutathione S-transferase P OS=Homo sapiens OX=9606 GN=GSTP1 PE=1 SV=2
52.23_2033.0074n	0	1	#11667	2	52.2279	2033.01	7.8851	AFLASPEYVNLPINGNGKQ	[14] Deamidation N|[16] Deamidation N	P09211	GSTP1_HUMAN Glutathione S-transferase P OS=Homo sapiens OX=9606 GN=GSTP1 PE=1 SV=2
38.46_2422.0632n	0	1	#13939	4	38.4605	2422.06	5.7216	DQQEAALVDMVNDGVEDLRCK	[2] Deamidation Q|[10] Oxidation M|[12] Deamidation N|[20] Carbamidomethyl C	P09211	GSTP1_HUMAN Glutathione S-transferase P OS=Homo sapiens OX=9606 GN=GSTP1 PE=1 SV=2
56.23_2115.9797n	0	2	#14302,#33472	2,3	56.2288	2115.98	8.4106	DQQEAALVDMVNDGVEDLR		P09211	GSTP1_HUMAN Glutathione S-transferase P OS=Homo sapiens OX=9606 GN=GSTP1 PE=1 SV=2
55.45_2990.4493n	0	1	#14650	3	55.4538	2990.45	7.7112	MLLADQGQSWKEEVVTVETWQEGSLK		P09211	GSTP1_HUMAN Glutathione S-transferase P OS=Homo sapiens OX=9606 GN=GSTP1 PE=1 SV=2
51.41_2125.1494n	0	1	#19313	2	51.4099	2125.15	7.207	ALPGQLKPFETLLSQNQGGK		P09211	GSTP1_HUMAN Glutathione S-transferase P OS=Homo sapiens OX=9606 GN=GSTP1 PE=1 SV=2
35.51_2462.1090n	0	1	#33104	3	35.5075	2462.11	6.0041	DQQEAALVDMVNDGVEDLRCK	[2] Deamidation Q|[12] Deamidation N|[20] Carbamidomethyl C	P09211	GSTP1_HUMAN Glutathione S-transferase P OS=Homo sapiens OX=9606 GN=GSTP1 PE=1 SV=2
31.18_2135.9558n	0	1	#620	2	31.1815	2135.96	7.0912	VDNALQSGNSQESVTEQDSK	[9] Deamidation N	P0DOX7	IGK_HUMAN Immunoglobulin kappa light chain OS=Homo sapiens OX=9606 PE=1 SV=1
34.28_1874.9184n	2	2	#2022,#1494	2,3	34.2778	1874.92	9.891	VYACEVTHQGLSSPVTK	[4] Carbamidomethyl C	P0DOX7	IGK_HUMAN Immunoglobulin kappa light chain OS=Homo sapiens OX=9606 PE=1 SV=1
28.72_2134.9661n	0	1	#1662	2	28.7239	2134.97	9.5276	VDNALQSGNSQESVTEQDSK		P0DOX7	IGK_HUMAN Immunoglobulin kappa light chain OS=Homo sapiens OX=9606 PE=1 SV=1
58.76_1796.8820n	0	2	#2543,#31809	2,3	58.7569	1796.88	9.4313	SGTASVVCLLNNFYPR	[8] Carbamidomethyl C	P0DOX7	IGK_HUMAN Immunoglobulin kappa light chain OS=Homo sapiens OX=9606 PE=1 SV=1
30.04_767.3634n	1	1	#2689	2	30.0398	767.363	6.9748	MFGQGTK		P0DOX7	IGK_HUMAN Immunoglobulin kappa light chain OS=Homo sapiens OX=9606 PE=1 SV=1
45.51_1501.7486n	0	1	#2892	2	45.5072	1501.75	9.4974	DSTYSLSSTLTLSK		P0DOX7	IGK_HUMAN Immunoglobulin kappa light chain OS=Homo sapiens OX=9606 PE=1 SV=1
25.56_868.4496n	0	1	#5133	2	25.5587	868.45	6.1302	SFNRGEC	[7] Carbamidomethyl C	P0DOX7	IGK_HUMAN Immunoglobulin kappa light chain OS=Homo sapiens OX=9606 PE=1 SV=1
25.68_868.3316n	0	1	#22622	2	25.6791	868.332	6.9862	SFNRGEC	[7] Carbamidomethyl C	P0DOX7	IGK_HUMAN Immunoglobulin kappa light chain OS=Homo sapiens OX=9606 PE=1 SV=1
52.73_1797.8661n	0	1	#11739	2	52.7255	1797.87	8.8699	SGTASVVCLLNNFYPR	[8] Carbamidomethyl C|[12] Deamidation N	P0DOX7	IGK_HUMAN Immunoglobulin kappa light chain OS=Homo sapiens OX=9606 PE=1 SV=1
60.69_1797.8701n	0	1	#18671	2	60.693	1797.87	8.5534	SGTASVVCLLNNFYPR	[8] Carbamidomethyl C|[11] Deamidation N	P0DOX7	IGK_HUMAN Immunoglobulin kappa light chain OS=Homo sapiens OX=9606 PE=1 SV=1
56.05_1797.8620n	0	1	#20468	2	56.0544	1797.86	8.3142	SGTASVVCLLNNFYPR	[8] Carbamidomethyl C|[11] Deamidation N	P0DOX7	IGK_HUMAN Immunoglobulin kappa light chain OS=Homo sapiens OX=9606 PE=1 SV=1
24.78_748.3892n	0	1	#12431	2	24.7759	748.389	8.8465	VTITCR	[5] Carbamidomethyl C	P0DOX7	IGK_HUMAN Immunoglobulin kappa light chain OS=Homo sapiens OX=9606 PE=1 SV=1
56.02_2002.0372n	1	1	#17256	2	56.02	2002.04	8.9232	GTVAAPSVFIFPPSDEQLK		P0DOX7	IGK_HUMAN Immunoglobulin kappa light chain OS=Homo sapiens OX=9606 PE=1 SV=1
59.51_5040.2895n	0	1	#21422	5	59.5147	5040.29	7.025	ASSLESGVPSRFIGSGSGTEFTLTISSLQPDDFATYYCQQYNSDSK	[N-term] Acetyl N-TERM|[38] Carbamidomethyl C|[39] Deamidation Q	P0DOX7	IGK_HUMAN Immunoglobulin kappa light chain OS=Homo sapiens OX=9606 PE=1 SV=1
25.09_570.2757n	0	1	#3310	2	25.0908	570.276	6.2368	GFGYK		P62937	PPIA_HUMAN Peptidyl-prolyl cis-trans isomerase A OS=Homo sapiens OX=9606 GN=PPIA PE=1 SV=2
48.20_1096.5353n	1	1	#5632	2	48.2012	1096.54	5.1551	VSFELFADK	[N-term] Acetyl N-TERM	P62937	PPIA_HUMAN Peptidyl-prolyl cis-trans isomerase A OS=Homo sapiens OX=9606 GN=PPIA PE=1 SV=2
30.19_670.3059n	0	1	#17492	2	30.1913	670.306	5.754	HNGTGGK	[2] Deamidation N	P62937	PPIA_HUMAN Peptidyl-prolyl cis-trans isomerase A OS=Homo sapiens OX=9606 GN=PPIA PE=1 SV=2
30.26_670.3070n	0	1	#8258	2	30.2601	670.307	5.754	HNGTGGK	[2] Deamidation N	P62937	PPIA_HUMAN Peptidyl-prolyl cis-trans isomerase A OS=Homo sapiens OX=9606 GN=PPIA PE=1 SV=2
45.56_1153.5647n	0	1	#9098	2	45.5587	1153.56	7.9334	FEDENFILK		P62937	PPIA_HUMAN Peptidyl-prolyl cis-trans isomerase A OS=Homo sapiens OX=9606 GN=PPIA PE=1 SV=2
48.30_1597.7395n	0	1	#10239	2	48.3042	1597.74	7.9373	IIPGFMCQGGDFTR	[7] Carbamidomethyl C	P62937	PPIA_HUMAN Peptidyl-prolyl cis-trans isomerase A OS=Homo sapiens OX=9606 GN=PPIA PE=1 SV=2
37.06_1246.5935n	1	1	#12116	2	37.0647	1246.59	6.2206	KITIADCGQLE	[7] Carbamidomethyl C	P62937	PPIA_HUMAN Peptidyl-prolyl cis-trans isomerase A OS=Homo sapiens OX=9606 GN=PPIA PE=1 SV=2
39.16_2249.0461n	1	1	#13082	2	39.1583	2249.05	5.6317	IIPGFMCQGGDFTRHNGTGGK	[7] Carbamidomethyl C	P62937	PPIA_HUMAN Peptidyl-prolyl cis-trans isomerase A OS=Homo sapiens OX=9606 GN=PPIA PE=1 SV=2
49.52_1054.5340n	0	1	#14406	2	49.5167	1054.53	7.8324	VSFELFADK		P62937	PPIA_HUMAN Peptidyl-prolyl cis-trans isomerase A OS=Homo sapiens OX=9606 GN=PPIA PE=1 SV=2
61.96_1944.9922n	0	1	#18854	2	61.957	1944.99	7.836	VNPTVFFDIAVDGEPLGR		P62937	PPIA_HUMAN Peptidyl-prolyl cis-trans isomerase A OS=Homo sapiens OX=9606 GN=PPIA PE=1 SV=2
48.09_1378.7364n	0	1	#21648	2	48.0868	1378.74	5.4454	VSFELFADKVPK		P62937	PPIA_HUMAN Peptidyl-prolyl cis-trans isomerase A OS=Homo sapiens OX=9606 GN=PPIA PE=1 SV=2
35.59_1445.6487n	0	1	#3598	2	35.5934	1445.65	7.3486	FPTDQLTPDQER		P05164	PERM_HUMAN Myeloperoxidase OS=Homo sapiens OX=9606 GN=MPO PE=1 SV=1
49.59_1279.7469n	1	1	#14856	2	49.5854	1279.75	7.1205	VVLEGGIDPILR		P05164	PERM_HUMAN Myeloperoxidase OS=Homo sapiens OX=9606 GN=MPO PE=1 SV=1
50.95_1842.7991n	1	1	#16275	2	50.9524	1842.8	5.7718	FWWENEGVFSMQQR		P05164	PERM_HUMAN Myeloperoxidase OS=Homo sapiens OX=9606 GN=MPO PE=1 SV=1
48.70_1266.5821n	1	1	#17957	2	48.6988	1266.58	6.6981	NQADCIPFFR	[5] Carbamidomethyl C	P05164	PERM_HUMAN Myeloperoxidase OS=Homo sapiens OX=9606 GN=MPO PE=1 SV=1
47.95_1151.6081n	0	1	#19324	2	47.9496	1151.61	7.1234	IANVFTNAFR		P05164	PERM_HUMAN Myeloperoxidase OS=Homo sapiens OX=9606 GN=MPO PE=1 SV=1
60.18_1543.8512n	0	1	#22985	2	60.1782	1543.85	6.5852	VGPLLACIIGTQFR	[7] Carbamidomethyl C	P05164	PERM_HUMAN Myeloperoxidase OS=Homo sapiens OX=9606 GN=MPO PE=1 SV=1
53.75_1858.8103n	0	1	#24469	2	53.7493	1858.81	6.6448	FWWENEGVFSMQQR	[11] Oxidation M	P05164	PERM_HUMAN Myeloperoxidase OS=Homo sapiens OX=9606 GN=MPO PE=1 SV=1
53.68_1971.0193n	0	1	#28854	2	53.6807	1971.02	7.1358	FCGLPQPETVGQLGTVLR	[2] Carbamidomethyl C	P05164	PERM_HUMAN Myeloperoxidase OS=Homo sapiens OX=9606 GN=MPO PE=1 SV=1
43.00_1095.6365n	0	1	#35976	2	43.002	1095.64	6.655	QALAQISLPR		P05164	PERM_HUMAN Myeloperoxidase OS=Homo sapiens OX=9606 GN=MPO PE=1 SV=1
61.89_2611.2576n	0	1	#42689	3	61.8884	2611.26	6.3312	NQINALTSFVDASMVYGSEEPLAR		P05164	PERM_HUMAN Myeloperoxidase OS=Homo sapiens OX=9606 GN=MPO PE=1 SV=1
41.55_1202.6133n	1	1	#6313	2	41.5492	1202.61	7.8501	VTSIQDWVQK		P00738	HPT_HUMAN Haptoglobin OS=Homo sapiens OX=9606 GN=HP PE=1 SV=1
45.32_2171.0242n	0	1	#27879	2	45.3185	2171.02	7.7791	SPVGVQPILNEHTFCAGMSK	[15] Carbamidomethyl C	P00738	HPT_HUMAN Haptoglobin OS=Homo sapiens OX=9606 GN=HP PE=1 SV=1
45.40_2171.0442n	0	1	#7895	3	45.4043	2171.04	7.7791	SPVGVQPILNEHTFCAGMSK	[15] Carbamidomethyl C	P00738	HPT_HUMAN Haptoglobin OS=Homo sapiens OX=9606 GN=HP PE=1 SV=1
35.08_1438.6760n	1	1	#8249	2	35.0842	1438.68	5.4135	TEGDGVYTLNDKK		P00738	HPT_HUMAN Haptoglobin OS=Homo sapiens OX=9606 GN=HP PE=1 SV=1
28.55_922.5044n	0	1	#8555	2	28.5481	922.504	7.335	ILGGHLDAK		P00738	HPT_HUMAN Haptoglobin OS=Homo sapiens OX=9606 GN=HP PE=1 SV=1
46.00_1706.8158n	1	1	#11792	2	46.0049	1706.82	6.7078	YVMLPVADQDQCIR	[12] Carbamidomethyl C	P00738	HPT_HUMAN Haptoglobin OS=Homo sapiens OX=9606 GN=HP PE=1 SV=1
50.54_1289.7118n	0	1	#16547	2	50.5406	1289.71	7.403	DIAPTLTLYVGK		P00738	HPT_HUMAN Haptoglobin OS=Homo sapiens OX=9606 GN=HP PE=1 SV=1
32.97_857.4859n	0	1	#28006	2	32.9672	857.486	7.2559	QLVEIEK		P00738	HPT_HUMAN Haptoglobin OS=Homo sapiens OX=9606 GN=HP PE=1 SV=1
41.13_628.3327n	0	1	#30294	2	41.1259	628.333	0	PWQAK		P00738	HPT_HUMAN Haptoglobin OS=Homo sapiens OX=9606 GN=HP PE=1 SV=1
41.21_1823.9719n	0	1	#35530	2	41.206	1823.97	5.4163	ILGGHLDAKGSFPWQAK		P00738	HPT_HUMAN Haptoglobin OS=Homo sapiens OX=9606 GN=HP PE=1 SV=1
29.57_880.5570n	0	1	#9144	2	29.567	880.557	8.8583	RPLQVLR		P01036	CYTS_HUMAN Cystatin-S OS=Homo sapiens OX=9606 GN=CST4 PE=1 SV=3
51.75_2073.0133n	1	1	#9472	2	51.7531	2073.01	8.7626	IIPGGIYDADLNDEWVQR		P01036	CYTS_HUMAN Cystatin-S OS=Homo sapiens OX=9606 GN=CST4 PE=1 SV=3
36.43_2191.0312n	1	1	#10905	3	36.4298	2191.03	6.9685	AREQTFGGVNYFFDVEVGR	[4] Deamidation Q	P01036	CYTS_HUMAN Cystatin-S OS=Homo sapiens OX=9606 GN=CST4 PE=1 SV=3
39.67_1291.6532n	1	1	#11120	2	39.6731	1291.65	8.5851	ALHFAISEYNK		P01036	CYTS_HUMAN Cystatin-S OS=Homo sapiens OX=9606 GN=CST4 PE=1 SV=3
26.75_1045.4746n	0	1	#12938	2	26.7542	1045.47	8.4544	ATEDEYYR		P01036	CYTS_HUMAN Cystatin-S OS=Homo sapiens OX=9606 GN=CST4 PE=1 SV=3
38.99_2140.9819n	0	1	#14861	2	38.9924	2140.98	6.1436	SQPNLDTCAFHEQPELQK	[8] Carbamidomethyl C	P01036	CYTS_HUMAN Cystatin-S OS=Homo sapiens OX=9606 GN=CST4 PE=1 SV=3
58.15_1962.9094n	0	1	#27419	2	58.1478	1962.91	7.8162	EQTFGGVNYFFDVEVGR		P01036	CYTS_HUMAN Cystatin-S OS=Homo sapiens OX=9606 GN=CST4 PE=1 SV=3
52.30_2608.2159n	0	1	#31853	3	52.2965	2608.22	5.7007	EQTFGGVNYFFDVEVGRTICTK	[N-term] Acetyl N-TERM|[20] Carbamidomethyl C	P01036	CYTS_HUMAN Cystatin-S OS=Homo sapiens OX=9606 GN=CST4 PE=1 SV=3
51.91_1846.9041n	0	1	#32663	2	51.9076	1846.9	0	PGGIYDADLNDEWVQR		P01036	CYTS_HUMAN Cystatin-S OS=Homo sapiens OX=9606 GN=CST4 PE=1 SV=3
55.06_2363.1533n	1	1	#9743	3	55.0648	2363.15	7.8031	LLQDEFPGIPSPLDAAVECHR	[19] Carbamidomethyl C	P02790	HEMO_HUMAN Hemopexin OS=Homo sapiens OX=9606 GN=HPX PE=1 SV=2
53.80_2497.2199n	1	1	#11939	3	53.8008	2497.22	8.1341	EVGTPHGIILDSVDAAFICPGSSR	[19] Carbamidomethyl C	P02790	HEMO_HUMAN Hemopexin OS=Homo sapiens OX=9606 GN=HPX PE=1 SV=2
44.64_1734.8956n	1	1	#14854	3	44.6379	1734.9	5.5388	ALPQPQNVTSLLGCTH	[14] Carbamidomethyl C	P02790	HEMO_HUMAN Hemopexin OS=Homo sapiens OX=9606 GN=HPX PE=1 SV=2
47.93_1836.8820n	0	1	#15473	3	47.9324	1836.88	7.3735	SGAQATWTELPWPHEK		P02790	HEMO_HUMAN Hemopexin OS=Homo sapiens OX=9606 GN=HPX PE=1 SV=2
54.33_1128.6429n	0	1	#19611	2	54.327	1128.64	7.148	RLWWLDLK		P02790	HEMO_HUMAN Hemopexin OS=Homo sapiens OX=9606 GN=HPX PE=1 SV=2
28.30_796.4055n	0	1	#23346	2	28.2996	796.405	6.8079	LHIMAGR		P02790	HEMO_HUMAN Hemopexin OS=Homo sapiens OX=9606 GN=HPX PE=1 SV=2
59.51_1016.5192n	0	1	#25104	2	59.5147	1016.52	5.0147	VWVYPPEK		P02790	HEMO_HUMAN Hemopexin OS=Homo sapiens OX=9606 GN=HPX PE=1 SV=2
52.01_3281.5180n	0	1	#29325	3	52.0105	3281.52	6.5926	SLGPNSCSANGPGLYLIHGPNLYCYSDVEK	[7] Carbamidomethyl C|[24] Carbamidomethyl C	P02790	HEMO_HUMAN Hemopexin OS=Homo sapiens OX=9606 GN=HPX PE=1 SV=2
59.74_972.5419n	0	1	#32888	2	59.7378	972.542	6.6939	LWWLDLK		P02790	HEMO_HUMAN Hemopexin OS=Homo sapiens OX=9606 GN=HPX PE=1 SV=2
32.76_2118.8956n	1	1	#354	2	32.7571	2118.9	6.7337	TPENQQFPDNESEEYHR		P0CG38	POTEI_HUMAN POTE ankyrin domain family member I OS=Homo sapiens OX=9606 GN=POTEI PE=3 SV=1
21.48_1519.6047n	2	2	#928,#513	2,3	21.4806	1519.6	5.906	SNVGTSGDHDDSAMK		P0CG38	POTEI_HUMAN POTE ankyrin domain family member I OS=Homo sapiens OX=9606 GN=POTEI PE=3 SV=1
20.92_1519.6045n	0	1	#698	3	20.92	1519.6	4.6391	SNVGTSGDHDDSAMK		P0CG38	POTEI_HUMAN POTE ankyrin domain family member I OS=Homo sapiens OX=9606 GN=POTEI PE=3 SV=1
20.94_1519.6048n	0	1	#1650	2	20.9371	1519.6	4.6391	SNVGTSGDHDDSAMK		P0CG38	POTEI_HUMAN POTE ankyrin domain family member I OS=Homo sapiens OX=9606 GN=POTEI PE=3 SV=1
35.68_1514.7331n	0	1	#2349	2	35.6792	1514.73	7.1769	IWHHTFYNELR		P0CG38	POTEI_HUMAN POTE ankyrin domain family member I OS=Homo sapiens OX=9606 GN=POTEI PE=3 SV=1
27.48_975.4463n	0	1	#5725	2	27.4843	975.446	7.9766	AGFAGDDAPR		P0CG38	POTEI_HUMAN POTE ankyrin domain family member I OS=Homo sapiens OX=9606 GN=POTEI PE=3 SV=1
27.78_975.5115n	0	1	#2728	2	27.7797	975.511	7.9766	AGFAGDDAPR		P0CG38	POTEI_HUMAN POTE ankyrin domain family member I OS=Homo sapiens OX=9606 GN=POTEI PE=3 SV=1
31.78_1894.8524n	1	1	#3688	2	31.7832	1894.85	6.0341	QQGMMGGMHQKESYVGK		P0CG38	POTEI_HUMAN POTE ankyrin domain family member I OS=Homo sapiens OX=9606 GN=POTEI PE=3 SV=1
24.95_1869.8192n	0	1	#4734	2	24.9535	1869.82	5.9321	GSGKSNVGTSGDQDDSTMK		P0CG38	POTEI_HUMAN POTE ankyrin domain family member I OS=Homo sapiens OX=9606 GN=POTEI PE=3 SV=1
30.96_1910.8663n	0	1	#5067	2	30.964	1910.87	5.5071	SNVGTSGDQDDSTMKTLR		P0CG38	POTEI_HUMAN POTE ankyrin domain family member I OS=Homo sapiens OX=9606 GN=POTEI PE=3 SV=1
34.04_799.5256n	0	1	#11593	2	34.0432	799.526	7.3757	RGILTLK		P0CG38	POTEI_HUMAN POTE ankyrin domain family member I OS=Homo sapiens OX=9606 GN=POTEI PE=3 SV=1
31.18_2414.2084n	0	2	#15633,#383	3,4	31.1758	2414.21	5.5175	QLFHPEQLITGKEDAANNYAR		Q9NY65	TBA8_HUMAN Tubulin alpha-8 chain OS=Homo sapiens OX=9606 GN=TUBA8 PE=1 SV=1
31.20_2414.2049n	0	1	#1194	3	31.1987	2414.2	5.5175	QLFHPEQLITGKEDAANNYAR		Q9NY65	TBA8_HUMAN Tubulin alpha-8 chain OS=Homo sapiens OX=9606 GN=TUBA8 PE=1 SV=1
31.27_2414.2175n	0	1	#42114	3	31.2675	2414.22	5.5175	QLFHPEQLITGKEDAANNYAR		Q9NY65	TBA8_HUMAN Tubulin alpha-8 chain OS=Homo sapiens OX=9606 GN=TUBA8 PE=1 SV=1
32.45_1022.4304n	0	1	#8552	2	32.4475	1022.43	5.5563	EDAANNYAR		Q9NY65	TBA8_HUMAN Tubulin alpha-8 chain OS=Homo sapiens OX=9606 GN=TUBA8 PE=1 SV=1
46.67_1823.9714n	0	1	#11673	2	46.6683	1823.97	7.475	VGINYQPPTVVPGGDLAK		Q9NY65	TBA8_HUMAN Tubulin alpha-8 chain OS=Homo sapiens OX=9606 GN=TUBA8 PE=1 SV=1
54.46_1597.7579n	0	1	#13603	2	54.4643	1597.76	7.6944	TIQFVDWCPTGFK	[8] Carbamidomethyl C	Q9NY65	TBA8_HUMAN Tubulin alpha-8 chain OS=Homo sapiens OX=9606 GN=TUBA8 PE=1 SV=1
54.14_1863.8877n	0	1	#21424	2	54.1383	1863.89	6.8107	AVCMLSNTTAIAEAWAR	[3] Carbamidomethyl C	Q9NY65	TBA8_HUMAN Tubulin alpha-8 chain OS=Homo sapiens OX=9606 GN=TUBA8 PE=1 SV=1
38.11_1717.8703n	0	1	#22735	3	38.1058	1717.87	6.5527	NLDIERPTYTNLNR		Q9NY65	TBA8_HUMAN Tubulin alpha-8 chain OS=Homo sapiens OX=9606 GN=TUBA8 PE=1 SV=1
43.91_1409.7522n	0	1	#32285	2	43.9057	1409.75	6.2143	QLFHPEQLITGK		Q9NY65	TBA8_HUMAN Tubulin alpha-8 chain OS=Homo sapiens OX=9606 GN=TUBA8 PE=1 SV=1
62.03_1486.8625n	0	1	#39025	2	62.0257	1486.86	6.6221	LISQIVSSITASLR		Q9NY65	TBA8_HUMAN Tubulin alpha-8 chain OS=Homo sapiens OX=9606 GN=TUBA8 PE=1 SV=1
34.11_1900.8611n	3	3	#425,#2303,#1500	2,3,4	34.1119	1900.86	5.5617	LAEQAERYDDMAACMK	[14] Carbamidomethyl C	P63104	1433Z_HUMAN 14-3-3 protein zeta/delta OS=Homo sapiens OX=9606 GN=YWHAZ PE=1 SV=1
23.19_1150.5334n	0	1	#1757	2	23.1881	1150.53	5.5996	YLAEVAAGDDK		P63104	1433Z_HUMAN 14-3-3 protein zeta/delta OS=Homo sapiens OX=9606 GN=YWHAZ PE=1 SV=1
32.86_1150.5605n	0	1	#12904	2	32.8627	1150.56	5.4926	YLAEVAAGDDK		P63104	1433Z_HUMAN 14-3-3 protein zeta/delta OS=Homo sapiens OX=9606 GN=YWHAZ PE=1 SV=1
41.01_1404.7354n	1	1	#1818	2	41.0058	1404.74	5.7305	SSWRVVSSIEQK		P63104	1433Z_HUMAN 14-3-3 protein zeta/delta OS=Homo sapiens OX=9606 GN=YWHAZ PE=1 SV=1
41.67_1404.7363n	0	1	#32934	2	41.6693	1404.74	5.0905	SSWRVVSSIEQK		P63104	1433Z_HUMAN 14-3-3 protein zeta/delta OS=Homo sapiens OX=9606 GN=YWHAZ PE=1 SV=1
41.70_1404.7335n	1	1	#3854	2	41.7036	1404.73	5.0905	SSWRVVSSIEQK		P63104	1433Z_HUMAN 14-3-3 protein zeta/delta OS=Homo sapiens OX=9606 GN=YWHAZ PE=1 SV=1
61.00_1417.7088n	0	1	#10225	2	61.0018	1417.71	7.4677	DICNDVLSLLEK	[3] Carbamidomethyl C	P63104	1433Z_HUMAN 14-3-3 protein zeta/delta OS=Homo sapiens OX=9606 GN=YWHAZ PE=1 SV=1
47.59_2039.9761n	0	1	#11336	2	47.5892	2039.98	7.7669	GIVDQSQQAYQEAFEISK		P63104	1433Z_HUMAN 14-3-3 protein zeta/delta OS=Homo sapiens OX=9606 GN=YWHAZ PE=1 SV=1
41.96_2040.9560n	0	1	#13713	2	41.961	2040.96	5.7066	GIVDQSQQAYQEAFEISK	[8] Deamidation Q	P63104	1433Z_HUMAN 14-3-3 protein zeta/delta OS=Homo sapiens OX=9606 GN=YWHAZ PE=1 SV=1
27.34_1080.5263n	0	1	#18613	2	27.3412	1080.53	6.3321	QQMAREYR		P63104	1433Z_HUMAN 14-3-3 protein zeta/delta OS=Homo sapiens OX=9606 GN=YWHAZ PE=1 SV=1
62.16_2130.9852n	0	1	#20253	2	62.1572	2130.99	7.481	TAFDEAIAELDTLSEESYK		P63104	1433Z_HUMAN 14-3-3 protein zeta/delta OS=Homo sapiens OX=9606 GN=YWHAZ PE=1 SV=1
22.04_1103.4276n	0	1	#45414	3	22.0412	1103.43	5.0044	YDDMAACMK	[7] Carbamidomethyl C	P63104	1433Z_HUMAN 14-3-3 protein zeta/delta OS=Homo sapiens OX=9606 GN=YWHAZ PE=1 SV=1
48.64_1160.5387n	0	2	#14910,#7793	2,3	48.6388	1160.54	5.1879	VTAFQHQNSK	[5] Deamidation Q|[7] Deamidation Q	sp|P59633|NS3B_CVHSA	Non-structural protein 3b OS=Human SARS coronavirus OX=694009 GN=3b PE=1 SV=1
48.63_1160.5433n	1	1	#644	2	48.6302	1160.54	5.1879	VTAFQHQNSK	[5] Deamidation Q|[7] Deamidation Q	sp|P59633|NS3B_CVHSA	Non-structural protein 3b OS=Human SARS coronavirus OX=694009 GN=3b PE=1 SV=1
48.65_1160.5417n	0	1	#4933	2	48.6474	1160.54	5.1879	VTAFQHQNSK	[5] Deamidation Q|[7] Deamidation Q	sp|P59633|NS3B_CVHSA	Non-structural protein 3b OS=Human SARS coronavirus OX=694009 GN=3b PE=1 SV=1
45.73_1286.6445n	0	1	#3134	2	45.7303	1286.64	5.0237	VTAFQHQNSKK		sp|P59633|NS3B_CVHSA	Non-structural protein 3b OS=Human SARS coronavirus OX=694009 GN=3b PE=1 SV=1
51.97_1286.6730n	0	2	#10707,#20568	2,3	51.9676	1286.67	5.2847	VTAFQHQNSKK		sp|P59633|NS3B_CVHSA	Non-structural protein 3b OS=Human SARS coronavirus OX=694009 GN=3b PE=1 SV=1
30.08_1158.5666n	0	2	#10712,#27961	2,3	30.0754	1158.57	4.7446	VTAFQHQNSK		sp|P59633|NS3B_CVHSA	Non-structural protein 3b OS=Human SARS coronavirus OX=694009 GN=3b PE=1 SV=1
27.16_1158.5727n	1	1	#3961	2	27.1575	1158.57	5.5042	VTAFQHQNSK		sp|P59633|NS3B_CVHSA	Non-structural protein 3b OS=Human SARS coronavirus OX=694009 GN=3b PE=1 SV=1
30.06_1158.5535n	1	1	#7821	2	30.0576	1158.55	4.7446	VTAFQHQNSK		sp|P59633|NS3B_CVHSA	Non-structural protein 3b OS=Human SARS coronavirus OX=694009 GN=3b PE=1 SV=1
43.02_1448.6967n	0	1	#5596	2	43.0192	1448.7	5.0882	KVSTNLCTHSFR	[7] Carbamidomethyl C	sp|P59633|NS3B_CVHSA	Non-structural protein 3b OS=Human SARS coronavirus OX=694009 GN=3b PE=1 SV=1
38.84_2730.3475n	0	1	#41268	4	38.838	2730.35	4.9456	YTQSTALQELLIQQWIQFMMSR	[19] Oxidation M	sp|P59633|NS3B_CVHSA	Non-structural protein 3b OS=Human SARS coronavirus OX=694009 GN=3b PE=1 SV=1
38.89_2730.3472n	0	1	#6695	4	38.8894	2730.35	4.9456	YTQSTALQELLIQQWIQFMMSR	[19] Oxidation M	sp|P59633|NS3B_CVHSA	Non-structural protein 3b OS=Human SARS coronavirus OX=694009 GN=3b PE=1 SV=1
40.63_2730.3344n	0	1	#45505	4	40.6283	2730.33	5.2742	YTQSTALQELLIQQWIQFMMSR	[19] Oxidation M	sp|P59633|NS3B_CVHSA	Non-structural protein 3b OS=Human SARS coronavirus OX=694009 GN=3b PE=1 SV=1
50.15_926.6146n	0	1	#9051	2	50.1459	926.615	6.4068	LLQTLVLK		sp|P59633|NS3B_CVHSA	Non-structural protein 3b OS=Human SARS coronavirus OX=694009 GN=3b PE=1 SV=1
31.80_1320.6043n	0	1	#26007	2	31.8004	1320.6	5.079	VSTNLCTHSFR	[6] Carbamidomethyl C	sp|P59633|NS3B_CVHSA	Non-structural protein 3b OS=Human SARS coronavirus OX=694009 GN=3b PE=1 SV=1
31.85_1320.6033n	0	1	#10591	3	31.852	1320.6	5.2232	VSTNLCTHSFR	[6] Carbamidomethyl C	sp|P59633|NS3B_CVHSA	Non-structural protein 3b OS=Human SARS coronavirus OX=694009 GN=3b PE=1 SV=1
30.23_1240.5816n	0	1	#14507	2	30.2257	1240.58	4.8077	TMSLYMAISPK		sp|P59633|NS3B_CVHSA	Non-structural protein 3b OS=Human SARS coronavirus OX=694009 GN=3b PE=1 SV=1
55.30_1240.6232n	0	1	#12430	2	55.2993	1240.62	4.5382	TMSLYMAISPK		sp|P59633|NS3B_CVHSA	Non-structural protein 3b OS=Human SARS coronavirus OX=694009 GN=3b PE=1 SV=1
55.30_1240.6234n	0	1	#31726	2	55.2993	1240.62	4.5382	TMSLYMAISPK		sp|P59633|NS3B_CVHSA	Non-structural protein 3b OS=Human SARS coronavirus OX=694009 GN=3b PE=1 SV=1
47.83_1490.7026n	0	1	#19456	2	47.8294	1490.7	4.627	VSTNLCTHSFRK	[N-term] Acetyl N-TERM|[6] Carbamidomethyl C	sp|P59633|NS3B_CVHSA	Non-structural protein 3b OS=Human SARS coronavirus OX=694009 GN=3b PE=1 SV=1
38.86_2712.3271n	0	1	#25221	5	38.8551	2712.33	0	YTQSTALQELLIQQWIQFMMSR	[20] Oxidation M|[C-term] Dehydrated	sp|P59633|NS3B_CVHSA	Non-structural protein 3b OS=Human SARS coronavirus OX=694009 GN=3b PE=1 SV=1
22.80_907.4507n	1	1	#789	2	22.7964	907.451	5.3417	VGEFSGANK		P10599	THIO_HUMAN Thioredoxin OS=Homo sapiens OX=9606 GN=TXN PE=1 SV=3
41.21_1335.6354n	1	1	#3797	2	41.206	1335.64	7.8462	TAFQEALDAAGDK		P10599	THIO_HUMAN Thioredoxin OS=Homo sapiens OX=9606 GN=TXN PE=1 SV=3
40.02_1462.7621n	0	1	#8853	3	40.0163	1462.76	5.8236	MIKPFFHSLSEK		P10599	THIO_HUMAN Thioredoxin OS=Homo sapiens OX=9606 GN=TXN PE=1 SV=3
48.13_1257.6798n	0	1	#9657	2	48.1326	1257.68	6.7892	EKLEATINELV		P10599	THIO_HUMAN Thioredoxin OS=Homo sapiens OX=9606 GN=TXN PE=1 SV=3
41.72_1332.6768n	1	1	#11671	2	41.7208	1332.68	5.9901	CMPTFQFFKK	[1] Carbamidomethyl C	P10599	THIO_HUMAN Thioredoxin OS=Homo sapiens OX=9606 GN=TXN PE=1 SV=3
53.68_1204.5434n	0	1	#14060	2	53.6807	1204.54	7.3725	CMPTFQFFK	[1] Carbamidomethyl C	P10599	THIO_HUMAN Thioredoxin OS=Homo sapiens OX=9606 GN=TXN PE=1 SV=3
60.42_3055.4342n	0	1	#23353	3	60.4184	3055.43	7.1339	TAFQEALDAAGDKLVVVDFSATWCGPCK	[24] Carbamidomethyl C|[27] Carbamidomethyl C	P10599	THIO_HUMAN Thioredoxin OS=Homo sapiens OX=9606 GN=TXN PE=1 SV=3
53.77_1737.8077n	0	1	#29916	2	53.7665	1737.81	6.5661	LVVVDFSATWCGPCK	[11] Carbamidomethyl C|[14] Carbamidomethyl C	P10599	THIO_HUMAN Thioredoxin OS=Homo sapiens OX=9606 GN=TXN PE=1 SV=3
27.97_1035.5364n	1	1	#1729	2	27.9713	1035.54	7.0614	RLDGSVDFK		P02679	FIBG_HUMAN Fibrinogen gamma chain OS=Homo sapiens OX=9606 GN=FGG PE=1 SV=3
27.23_841.4100n	1	1	#5662	2	27.231	841.41	6.175	WYSMKK		P02679	FIBG_HUMAN Fibrinogen gamma chain OS=Homo sapiens OX=9606 GN=FGG PE=1 SV=3
36.94_2767.2836n	1	1	#14217	3	36.9446	2767.28	8.1476	VAQLEAQCQEPCKDTVQIHDITGK	[8] Carbamidomethyl C|[12] Carbamidomethyl C	P02679	FIBG_HUMAN Fibrinogen gamma chain OS=Homo sapiens OX=9606 GN=FGG PE=1 SV=3
50.18_2206.0350n	0	1	#18255	3	50.1802	2206.04	7.5836	EGFGHLSPTGTTEFWLGNEK		P02679	FIBG_HUMAN Fibrinogen gamma chain OS=Homo sapiens OX=9606 GN=FGG PE=1 SV=3
50.21_2206.0298n	0	1	#28517	2	50.2146	2206.03	7.5836	EGFGHLSPTGTTEFWLGNEK		P02679	FIBG_HUMAN Fibrinogen gamma chain OS=Homo sapiens OX=9606 GN=FGG PE=1 SV=3
44.91_1292.7413n	0	1	#21549	2	44.9124	1292.74	7.3454	QSGLYFIKPLK		P02679	FIBG_HUMAN Fibrinogen gamma chain OS=Homo sapiens OX=9606 GN=FGG PE=1 SV=3
37.97_1116.5148n	0	1	#21738	2	37.9685	1116.51	7.6486	VELEDWNGR		P02679	FIBG_HUMAN Fibrinogen gamma chain OS=Homo sapiens OX=9606 GN=FGG PE=1 SV=3
33.92_1193.4822n	0	1	#23110	2	33.923	1193.48	7.2333	DNCCILDER	[3] Carbamidomethyl C|[4] Carbamidomethyl C	P02679	FIBG_HUMAN Fibrinogen gamma chain OS=Homo sapiens OX=9606 GN=FGG PE=1 SV=3
47.74_1681.9518n	0	1	#28649	2	47.7436	1681.95	7.7347	IHLISTQSAIPYALR		P02679	FIBG_HUMAN Fibrinogen gamma chain OS=Homo sapiens OX=9606 GN=FGG PE=1 SV=3
29.26_916.5554n	0	1	#26962	2	29.2558	916.555	5.73	TRPLQFR		P30838	AL3A1_HUMAN Aldehyde dehydrogenase_ dimeric NADP-preferring OS=Homo sapiens OX=9606 GN=ALDH3A1 PE=1 SV=3
29.27_916.5574n	1	1	#2275	2	29.2731	916.557	5.73	TRPLQFR		P30838	AL3A1_HUMAN Aldehyde dehydrogenase_ dimeric NADP-preferring OS=Homo sapiens OX=9606 GN=ALDH3A1 PE=1 SV=3
45.15_1672.8236n	1	1	#7924	2	45.1469	1672.82	6.142	SCLVRPLMNDEGLK	[N-term] Acetyl N-TERM|[2] Carbamidomethyl C	P30838	AL3A1_HUMAN Aldehyde dehydrogenase_ dimeric NADP-preferring OS=Homo sapiens OX=9606 GN=ALDH3A1 PE=1 SV=3
54.45_2104.1011n	1	1	#8076	3	54.4471	2104.1	6.9001	LIQEQEQELVGALAADLHK		P30838	AL3A1_HUMAN Aldehyde dehydrogenase_ dimeric NADP-preferring OS=Homo sapiens OX=9606 GN=ALDH3A1 PE=1 SV=3
35.85_1097.6175n	0	1	#8377	2	35.8512	1097.62	6.5287	IQQLEALQR		P30838	AL3A1_HUMAN Aldehyde dehydrogenase_ dimeric NADP-preferring OS=Homo sapiens OX=9606 GN=ALDH3A1 PE=1 SV=3
50.87_1446.7257n	0	1	#9763	2	50.8666	1446.73	7.0584	SLEEAIQFINQR		P30838	AL3A1_HUMAN Aldehyde dehydrogenase_ dimeric NADP-preferring OS=Homo sapiens OX=9606 GN=ALDH3A1 PE=1 SV=3
41.38_1382.6638n	0	1	#10792	2	41.3776	1382.66	6.8551	LPEWAADEPVEK		P30838	AL3A1_HUMAN Aldehyde dehydrogenase_ dimeric NADP-preferring OS=Homo sapiens OX=9606 GN=ALDH3A1 PE=1 SV=3
41.29_1263.7155n	0	1	#13992	2	41.2918	1263.72	6.5376	HLTPVTLELGGK		P30838	AL3A1_HUMAN Aldehyde dehydrogenase_ dimeric NADP-preferring OS=Homo sapiens OX=9606 GN=ALDH3A1 PE=1 SV=3
47.25_1641.8000n	0	1	#35328	3	47.246	1641.8	5.9833	EKPLALYMFSSNDK		P30838	AL3A1_HUMAN Aldehyde dehydrogenase_ dimeric NADP-preferring OS=Homo sapiens OX=9606 GN=ALDH3A1 PE=1 SV=3
41.50_673.3065n	0	1	#4095	2	41.4977	673.307	5.6381	MPDPAK	[1] Oxidation M	Q5QNW6	H2B2F_HUMAN Histone H2B type 2-F OS=Homo sapiens OX=9606 GN=HIST2H2BF PE=1 SV=3
40.23_739.4222n	1	1	#6202	2	40.2336	739.422	6.1786	SAPAPKK	[N-term] Acetyl N-TERM	Q5QNW6	H2B2F_HUMAN Histone H2B type 2-F OS=Homo sapiens OX=9606 GN=HIST2H2BF PE=1 SV=3
28.48_1264.6095n	1	1	#6428	2	28.4782	1264.61	5.9816	KESYSVYVYK		Q5QNW6	H2B2F_HUMAN Histone H2B type 2-F OS=Homo sapiens OX=9606 GN=HIST2H2BF PE=1 SV=3
62.41_1742.8130n	1	1	#7946	2	62.4146	1742.81	8.6803	AMGIMNSFVNDIFER		Q5QNW6	H2B2F_HUMAN Histone H2B type 2-F OS=Homo sapiens OX=9606 GN=HIST2H2BF PE=1 SV=3
46.26_952.5955n	0	1	#9885	2	46.2565	952.595	8.9705	LLLPGELAK		Q5QNW6	H2B2F_HUMAN Histone H2B type 2-F OS=Homo sapiens OX=9606 GN=HIST2H2BF PE=1 SV=3
46.17_726.4278n	0	1	#15126	2	46.1707	726.428	0	LPGELAK		Q5QNW6	H2B2F_HUMAN Histone H2B type 2-F OS=Homo sapiens OX=9606 GN=HIST2H2BF PE=1 SV=3
45.82_744.3781n	0	1	#16205	2	45.8161	744.378	5.458	IAGEASR	[N-term] Acetyl N-TERM	Q5QNW6	H2B2F_HUMAN Histone H2B type 2-F OS=Homo sapiens OX=9606 GN=HIST2H2BF PE=1 SV=3
46.17_613.3415n	0	1	#28192	2	46.1707	613.341	0	PGELAK		Q5QNW6	H2B2F_HUMAN Histone H2B type 2-F OS=Homo sapiens OX=9606 GN=HIST2H2BF PE=1 SV=3
56.17_1758.8215n	0	1	#39392	2	56.1688	1758.82	7.1354	AMGIMNSFVNDIFER	[5] Oxidation M	Q5QNW6	H2B2F_HUMAN Histone H2B type 2-F OS=Homo sapiens OX=9606 GN=HIST2H2BF PE=1 SV=3
39.76_1459.7724n	1	1	#6003	2	39.7589	1459.77	6.389	SVQVKLGDSWDVK		Q96DA0	ZG16B_HUMAN Zymogen granule protein 16 homolog B OS=Homo sapiens OX=9606 GN=ZG16B PE=1 SV=3
50.15_926.6146n	0	1	#9051	2	50.1459	926.615	8.7055	VSVGLLLVK		Q96DA0	ZG16B_HUMAN Zymogen granule protein 16 homolog B OS=Homo sapiens OX=9606 GN=ZG16B PE=1 SV=3
60.81_3223.6714n	1	1	#16900	3	60.8131	3223.67	8.3322	LDGQISSAYPSQEGQVLVGIYGQYQLLGIK		Q96DA0	ZG16B_HUMAN Zymogen granule protein 16 homolog B OS=Homo sapiens OX=9606 GN=ZG16B PE=1 SV=3
47.30_2188.1288n	1	1	#18110	2	47.2975	2188.13	8.2556	LGALGGNTQEVTLQPGEYITK		Q96DA0	ZG16B_HUMAN Zymogen granule protein 16 homolog B OS=Homo sapiens OX=9606 GN=ZG16B PE=1 SV=3
43.19_1186.5629n	0	1	#24492	2	43.185	1186.56	6.4428	GMVMYTSKDR		Q96DA0	ZG16B_HUMAN Zymogen granule protein 16 homolog B OS=Homo sapiens OX=9606 GN=ZG16B PE=1 SV=3
42.49_823.3876n	0	1	#31446	2	42.4872	823.388	6.523	YFYFGK		Q96DA0	ZG16B_HUMAN Zymogen granule protein 16 homolog B OS=Homo sapiens OX=9606 GN=ZG16B PE=1 SV=3
50.15_740.5154n	0	1	#36082	2	50.1459	740.515	0	VGLLLVK		Q96DA0	ZG16B_HUMAN Zymogen granule protein 16 homolog B OS=Homo sapiens OX=9606 GN=ZG16B PE=1 SV=3
59.77_1196.6648n	0	1	#40986	2	59.7721	1196.66	7.5777	VFVAFQAFLR		Q96DA0	ZG16B_HUMAN Zymogen granule protein 16 homolog B OS=Homo sapiens OX=9606 GN=ZG16B PE=1 SV=3
57.16_1338.5826n	1	1	#7428	2	57.1583	1338.58	6.4682	YSEGEWASGGVR	[N-term] Acetyl N-TERM	P30044	PRDX5_HUMAN Peroxiredoxin-5_ mitochondrial OS=Homo sapiens OX=9606 GN=PRDX5 PE=1 SV=4
41.51_1088.5784n	1	1	#9187	2	41.5149	1088.58	8.1454	LLADPTGAFGK		P30044	PRDX5_HUMAN Peroxiredoxin-5_ mitochondrial OS=Homo sapiens OX=9606 GN=PRDX5 PE=1 SV=4
49.84_1826.9029n	1	1	#9986	2	49.8428	1826.9	7.9438	VGDAIPAVEVFEGEPGNK		P30044	PRDX5_HUMAN Peroxiredoxin-5_ mitochondrial OS=Homo sapiens OX=9606 GN=PRDX5 PE=1 SV=4
64.14_1905.9563n	0	1	#41152	2	64.1362	1905.96	6.7647	ETDLLLDDSLVSIFGNR		P30044	PRDX5_HUMAN Peroxiredoxin-5_ mitochondrial OS=Homo sapiens OX=9606 GN=PRDX5 PE=1 SV=4
64.45_1905.9657n	0	1	#12374	2	64.4451	1905.97	8.4769	ETDLLLDDSLVSIFGNR		P30044	PRDX5_HUMAN Peroxiredoxin-5_ mitochondrial OS=Homo sapiens OX=9606 GN=PRDX5 PE=1 SV=4
52.64_932.5325n	0	1	#16441	2	52.6397	932.532	7.5012	VNLAELFK		P30044	PRDX5_HUMAN Peroxiredoxin-5_ mitochondrial OS=Homo sapiens OX=9606 GN=PRDX5 PE=1 SV=4
44.53_1538.7887n	0	1	#16750	2	44.5349	1538.79	8.0846	THLPGFVEQAEALK		P30044	PRDX5_HUMAN Peroxiredoxin-5_ mitochondrial OS=Homo sapiens OX=9606 GN=PRDX5 PE=1 SV=4
52.35_1046.5386n	0	1	#19137	2	52.348	1046.54	6.2072	MGLAGVCALR	[7] Carbamidomethyl C	P30044	PRDX5_HUMAN Peroxiredoxin-5_ mitochondrial OS=Homo sapiens OX=9606 GN=PRDX5 PE=1 SV=4
61.15_2741.4235n	0	1	#26621	3	61.1505	2741.42	7.1307	VGDAIPAVEVFEGEPGNKVNLAELFK		P30044	PRDX5_HUMAN Peroxiredoxin-5_ mitochondrial OS=Homo sapiens OX=9606 GN=PRDX5 PE=1 SV=4
48.20_1906.9234n	2	2	#88,#44	2,3	48.2012	1906.92	5.0514	WDRNGSGTLDLEEFLR		Q13938	CAYP1_HUMAN Calcyphosin OS=Homo sapiens OX=9606 GN=CAPS PE=1 SV=2
43.92_1475.7064n	2	2	#2229,#4343	2,3	43.9229	1475.71	5.5021	SGEWTEDEVLRR		Q13938	CAYP1_HUMAN Calcyphosin OS=Homo sapiens OX=9606 GN=CAPS PE=1 SV=2
45.85_1628.8123n	1	1	#5035	2	45.8504	1628.81	7.2	LGLVLDQAEAEGVCR	[14] Carbamidomethyl C	Q13938	CAYP1_HUMAN Calcyphosin OS=Homo sapiens OX=9606 GN=CAPS PE=1 SV=2
38.20_1231.5959n	0	1	#7072	2	38.2031	1231.6	7.3766	SGDGVVTVDDLR		Q13938	CAYP1_HUMAN Calcyphosin OS=Homo sapiens OX=9606 GN=CAPS PE=1 SV=2
34.79_1366.6084n	0	1	#9449	2	34.7925	1366.61	6.064	DGSRSLDADEFR		Q13938	CAYP1_HUMAN Calcyphosin OS=Homo sapiens OX=9606 GN=CAPS PE=1 SV=2
38.86_1200.5411n	0	1	#11845	2	38.8551	1200.54	7.082	FLDNFDSSEK		Q13938	CAYP1_HUMAN Calcyphosin OS=Homo sapiens OX=9606 GN=CAPS PE=1 SV=2
31.75_2719.1616n	0	1	#26559	5	31.7488	2719.16	4.7787	TLGQTQASCPEPRPSMDAVDATMEK	[9] Carbamidomethyl C	Q13938	CAYP1_HUMAN Calcyphosin OS=Homo sapiens OX=9606 GN=CAPS PE=1 SV=2
29.48_1499.6601n	1	1	#256	2	29.4798	1499.66	5.4045	WCATTANYDRDK	[2] Carbamidomethyl C	P14780	MMP9_HUMAN Matrix metalloproteinase-9 OS=Homo sapiens OX=9606 GN=MMP9 PE=1 SV=3
25.33_1005.5212n	1	1	#1379	2	25.3319	1005.52	5.5062	VAEMRGESK		P14780	MMP9_HUMAN Matrix metalloproteinase-9 OS=Homo sapiens OX=9606 GN=MMP9 PE=1 SV=3
32.33_872.3954n	0	1	#12885	2	32.3273	872.395	5.5759	CGVPDLGR	[1] Carbamidomethyl C	P14780	MMP9_HUMAN Matrix metalloproteinase-9 OS=Homo sapiens OX=9606 GN=MMP9 PE=1 SV=3
32.38_872.4010n	1	1	#3090	2	32.3788	872.401	5.5759	CGVPDLGR	[1] Carbamidomethyl C	P14780	MMP9_HUMAN Matrix metalloproteinase-9 OS=Homo sapiens OX=9606 GN=MMP9 PE=1 SV=3
46.91_1700.8704n	0	1	#22562	2	46.9086	1700.87	6.5775	QLSLPETGELDSATLK		P14780	MMP9_HUMAN Matrix metalloproteinase-9 OS=Homo sapiens OX=9606 GN=MMP9 PE=1 SV=3
55.16_1151.7268n	0	1	#24546	2	55.1621	1151.73	6.351	SLGPALLLLQK		P14780	MMP9_HUMAN Matrix metalloproteinase-9 OS=Homo sapiens OX=9606 GN=MMP9 PE=1 SV=3
50.35_1439.8076n	0	1	#27174	2	50.3518	1439.81	6.1611	LGLGADVAQVTGALR		P14780	MMP9_HUMAN Matrix metalloproteinase-9 OS=Homo sapiens OX=9606 GN=MMP9 PE=1 SV=3
53.90_2011.8973n	0	1	#35755	3	53.9038	2011.9	5.9389	FGNADGAACHFPFIFEGR	[9] Carbamidomethyl C	P14780	MMP9_HUMAN Matrix metalloproteinase-9 OS=Homo sapiens OX=9606 GN=MMP9 PE=1 SV=3
23.33_903.4568n	1	1	#2231	2	23.3257	903.457	6.0401	IEEELGSK		P06733	ENOA_HUMAN Alpha-enolase OS=Homo sapiens OX=9606 GN=ENO1 PE=1 SV=2
25.89_903.4586n	0	1	#12992	2	25.8903	903.459	6.203	IEEELGSK		P06733	ENOA_HUMAN Alpha-enolase OS=Homo sapiens OX=9606 GN=ENO1 PE=1 SV=2
49.33_1424.7097n	1	1	#10158	2	49.328	1424.71	6.8923	YISPDQLADLYK		P06733	ENOA_HUMAN Alpha-enolase OS=Homo sapiens OX=9606 GN=ENO1 PE=1 SV=2
51.75_1803.9321n	0	1	#11586	2	51.7531	1803.93	7.5137	AAVPSGASTGIYEALELR		P06733	ENOA_HUMAN Alpha-enolase OS=Homo sapiens OX=9606 GN=ENO1 PE=1 SV=2
35.47_1494.7092n	0	1	#14225	2	35.4732	1494.71	6.5173	LMIEMDGTENKSK		P06733	ENOA_HUMAN Alpha-enolase OS=Homo sapiens OX=9606 GN=ENO1 PE=1 SV=2
46.81_1405.7037n	1	1	#16459	2	46.8056	1405.7	6.1464	GNPTVEVDLFTSK		P06733	ENOA_HUMAN Alpha-enolase OS=Homo sapiens OX=9606 GN=ENO1 PE=1 SV=2
36.70_1006.4952n	0	1	#17992	2	36.7044	1006.5	6.4175	SCNCLLLK	[2] Carbamidomethyl C|[4] Carbamidomethyl C	P06733	ENOA_HUMAN Alpha-enolase OS=Homo sapiens OX=9606 GN=ENO1 PE=1 SV=2
41.76_1960.8929n	0	1	#26728	3	41.7551	1960.89	5.6474	DATNVGDEGGFAPNILENK	[4] Deamidation N	P06733	ENOA_HUMAN Alpha-enolase OS=Homo sapiens OX=9606 GN=ENO1 PE=1 SV=2
23.67_1133.5366n	0	1	#5664	2	23.6697	1133.54	7.1123	DAVTYTEHAK		P62805	H4_HUMAN Histone H4 OS=Homo sapiens OX=9606 GN=HIST1H4A PE=1 SV=2
34.03_1324.7420n	1	1	#6176	2	34.026	1324.74	8.2764	DNIQGITKPAIR		P62805	H4_HUMAN Histone H4 OS=Homo sapiens OX=9606 GN=HIST1H4A PE=1 SV=2
39.47_1179.6116n	1	1	#6611	2	39.4671	1179.61	8.2808	ISGLIYEETR		P62805	H4_HUMAN Histone H4 OS=Homo sapiens OX=9606 GN=HIST1H4A PE=1 SV=2
46.86_988.5684n	1	1	#8082	2	46.8571	988.568	8.4988	VFLENVIR		P62805	H4_HUMAN Histone H4 OS=Homo sapiens OX=9606 GN=HIST1H4A PE=1 SV=2
52.66_1309.6918n	0	1	#14132	2	52.6568	1309.69	7.3564	TVTAMDVVYALK		P62805	H4_HUMAN Histone H4 OS=Homo sapiens OX=9606 GN=HIST1H4A PE=1 SV=2
45.94_1325.6846n	0	1	#16424	2	45.9362	1325.68	6.4794	TVTAMDVVYALK	[5] Oxidation M	P62805	H4_HUMAN Histone H4 OS=Homo sapiens OX=9606 GN=HIST1H4A PE=1 SV=2
46.36_1325.6862n	0	1	#14307	2	46.3595	1325.69	7.4266	TVTAMDVVYALK	[5] Oxidation M	P62805	H4_HUMAN Histone H4 OS=Homo sapiens OX=9606 GN=HIST1H4A PE=1 SV=2
30.69_1480.8410n	0	1	#21967	3	30.6893	1480.84	6.1313	DNIQGITKPAIRR		P62805	H4_HUMAN Histone H4 OS=Homo sapiens OX=9606 GN=HIST1H4A PE=1 SV=2
23.24_1055.5036n	0	1	#29169	2	23.2397	1055.5	6.1383	QGRTLYGFGG	[1] Deamidation Q	P62805	H4_HUMAN Histone H4 OS=Homo sapiens OX=9606 GN=HIST1H4A PE=1 SV=2
39.06_2097.9840n	1	1	#5701	2	39.061	2097.98	6.6389	KQLCSFEIYEVPWENR	[4] Carbamidomethyl C|[15] Deamidation N	P01037	CYTN_HUMAN Cystatin-SN OS=Homo sapiens OX=9606 GN=CST1 PE=1 SV=3
50.84_2072.0306n	2	2	#7993,#30404	2,3	50.8408	2072.03	8.9078	IIPGGIYNADLNDEWVQR		P01037	CYTN_HUMAN Cystatin-SN OS=Homo sapiens OX=9606 GN=CST1 PE=1 SV=3
39.67_1291.6532n	1	1	#11120	2	39.6731	1291.65	8.5851	ALHFAISEYNK		P01037	CYTN_HUMAN Cystatin-SN OS=Homo sapiens OX=9606 GN=CST1 PE=1 SV=3
38.99_2140.9819n	0	1	#14861	2	38.9924	2140.98	6.1436	SQPNLDTCAFHEQPELQK	[8] Carbamidomethyl C	P01037	CYTN_HUMAN Cystatin-SN OS=Homo sapiens OX=9606 GN=CST1 PE=1 SV=3
48.42_2124.9943n	0	1	#30277	4	48.4243	2124.99	5.2817	QLCSFEIYEVPWENRR	[3] Carbamidomethyl C	P01037	CYTN_HUMAN Cystatin-SN OS=Homo sapiens OX=9606 GN=CST1 PE=1 SV=3
54.58_1913.9227n	0	1	#30446	2	54.5844	1913.92	7.4122	QQTVGGVNYFFDVEVGR		P01037	CYTN_HUMAN Cystatin-SN OS=Homo sapiens OX=9606 GN=CST1 PE=1 SV=3
55.03_1968.9070n	0	1	#30502	2	55.0305	1968.91	5.8401	QLCSFEIYEVPWENR	[3] Carbamidomethyl C	P01037	CYTN_HUMAN Cystatin-SN OS=Homo sapiens OX=9606 GN=CST1 PE=1 SV=3
32.04_1087.5310n	1	1	#297	2	32.041	1087.53	5.769	QDVDNASLAR		P08670	VIME_HUMAN Vimentin OS=Homo sapiens OX=9606 GN=VIM PE=1 SV=4
32.06_1087.5298n	1	1	#3250	2	32.0582	1087.53	5.769	QDVDNASLAR		P08670	VIME_HUMAN Vimentin OS=Homo sapiens OX=9606 GN=VIM PE=1 SV=4
38.19_1253.5620n	1	1	#1216	2	38.1859	1253.56	6.7755	LGDLYEEEMR		P08670	VIME_HUMAN Vimentin OS=Homo sapiens OX=9606 GN=VIM PE=1 SV=4
41.21_1120.5221n	0	1	#11074	2	41.206	1120.52	6.1161	EYQDLLNVK		P08670	VIME_HUMAN Vimentin OS=Homo sapiens OX=9606 GN=VIM PE=1 SV=4
52.71_1168.7040n	0	1	#13821	2	52.7083	1168.7	6.9013	ILLAELEQLK		P08670	VIME_HUMAN Vimentin OS=Homo sapiens OX=9606 GN=VIM PE=1 SV=4
33.96_2422.0935n	0	1	#18196	4	33.9573	2422.09	5.2417	TVETRDGQVINETSQHHDDLE		P08670	VIME_HUMAN Vimentin OS=Homo sapiens OX=9606 GN=VIM PE=1 SV=4
48.22_1532.8381n	0	1	#25055	2	48.2184	1532.84	6.1965	KVESLQEEIAFLK		P08670	VIME_HUMAN Vimentin OS=Homo sapiens OX=9606 GN=VIM PE=1 SV=4
31.88_1655.7398n	2	2	#1302,#480	2,3	31.8777	1655.74	5.5139	HEERQDEHGYISR	[5] Deamidation Q	P04792	HSPB1_HUMAN Heat shock protein beta-1 OS=Homo sapiens OX=9606 GN=HSPB1 PE=1 SV=2
31.88_1655.7357n	0	2	#15132,#22542	2,3	31.8777	1655.74	5.5139	HEERQDEHGYISR	[5] Deamidation Q	P04792	HSPB1_HUMAN Heat shock protein beta-1 OS=Homo sapiens OX=9606 GN=HSPB1 PE=1 SV=2
47.03_1782.9119n	1	1	#6435	3	47.0287	1782.91	7.786	VSLDVNHFAPDELTVK		P04792	HSPB1_HUMAN Heat shock protein beta-1 OS=Homo sapiens OX=9606 GN=HSPB1 PE=1 SV=2
49.33_1904.9777n	0	1	#11037	2	49.328	1904.98	7.813	LATQSNEITIPVTFESR		P04792	HSPB1_HUMAN Heat shock protein beta-1 OS=Homo sapiens OX=9606 GN=HSPB1 PE=1 SV=2
51.56_3225.6276n	1	1	#18828	3	51.5644	3225.63	6.6068	KYTLPPGVDPTQVSSSLSPEGTLTVEAPMPK		P04792	HSPB1_HUMAN Heat shock protein beta-1 OS=Homo sapiens OX=9606 GN=HSPB1 PE=1 SV=2
47.06_960.4419n	0	1	#24915	2	47.063	960.442	6.6944	GPSWDPFR		P04792	HSPB1_HUMAN Heat shock protein beta-1 OS=Homo sapiens OX=9606 GN=HSPB1 PE=1 SV=2
43.53_986.5959n	0	1	#34700	2	43.5282	986.596	6.255	RVPFSLLR		P04792	HSPB1_HUMAN Heat shock protein beta-1 OS=Homo sapiens OX=9606 GN=HSPB1 PE=1 SV=2
20.51_1036.3614n	1	1	#486	2	20.5082	1036.36	7.1304	GSCHCCTR	[3] Carbamidomethyl C|[5] Carbamidomethyl C|[6] Carbamidomethyl C	P0C1K1	TAT_HV1AN Protein Tat OS=Human immunodeficiency virus type 1 group O (isolate ANT70) OX=327105 GN=tat PE=3 SV=1
20.49_979.3418n	1	1	#4648	2	20.491	979.342	0	SCHCCTR	[2] Carbamidomethyl C|[4] Carbamidomethyl C|[5] Carbamidomethyl C	P0C1K1	TAT_HV1AN Protein Tat OS=Human immunodeficiency virus type 1 group O (isolate ANT70) OX=327105 GN=tat PE=3 SV=1
54.34_1403.6398n	1	1	#6928	2	54.3442	1403.64	4.7583	QEEQEEEVEKK		P0C1K1	TAT_HV1AN Protein Tat OS=Human immunodeficiency virus type 1 group O (isolate ANT70) OX=327105 GN=tat PE=3 SV=1
54.82_1310.7102n	0	1	#33012	2	54.8246	1310.71	4.9919	DPVPKQSPTITK	[6] Deamidation Q	P0C1K1	TAT_HV1AN Protein Tat OS=Human immunodeficiency virus type 1 group O (isolate ANT70) OX=327105 GN=tat PE=3 SV=1
34.86_901.4600n	0	1	#37062	2	34.8612	901.46	5.4625	KAGPGGYPR		P0C1K1	TAT_HV1AN Protein Tat OS=Human immunodeficiency virus type 1 group O (isolate ANT70) OX=327105 GN=tat PE=3 SV=1
35.18_821.4402n	0	1	#39441	2	35.1815	821.44	6.4934	GLGISYGR		P0C1K1	TAT_HV1AN Protein Tat OS=Human immunodeficiency virus type 1 group O (isolate ANT70) OX=327105 GN=tat PE=3 SV=1
42.62_1832.8842n	2	2	#3760,#10833	3,4	42.6245	1832.88	8.8785	TYFPHFDLSHGSAQVK		P69905	HBA_HUMAN Hemoglobin subunit alpha OS=Homo sapiens OX=9606 GN=HBA1 PE=1 SV=2
41.70_1832.8623n	1	1	#1577	2	41.7036	1832.86	8.8785	TYFPHFDLSHGSAQVK		P69905	HBA_HUMAN Hemoglobin subunit alpha OS=Homo sapiens OX=9606 GN=HBA1 PE=1 SV=2
39.62_3012.4593n	1	1	#2217	3	39.6216	3012.46	6.3894	VADALTNAVAHVDDMPNALSALSDLHAHK	[7] Deamidation N|[15] Oxidation M	P69905	HBA_HUMAN Hemoglobin subunit alpha OS=Homo sapiens OX=9606 GN=HBA1 PE=1 SV=2
49.76_1070.5495n	0	1	#4201	2	49.757	1070.55	9.181	MFLSFPTTK		P69905	HBA_HUMAN Hemoglobin subunit alpha OS=Homo sapiens OX=9606 GN=HBA1 PE=1 SV=2
55.06_2995.4770n	0	1	#15499	3	55.0648	2995.48	8.8811	VADALTNAVAHVDDMPNALSALSDLHAHK		P69905	HBA_HUMAN Hemoglobin subunit alpha OS=Homo sapiens OX=9606 GN=HBA1 PE=1 SV=2
55.10_2995.4816n	0	1	#5191	4	55.0992	2995.48	8.8811	VADALTNAVAHVDDMPNALSALSDLHAHK		P69905	HBA_HUMAN Hemoglobin subunit alpha OS=Homo sapiens OX=9606 GN=HBA1 PE=1 SV=2
31.44_1528.7252n	0	1	#44316	2	31.4394	1528.73	7.5706	VGAHAGEYGAEALER		P69905	HBA_HUMAN Hemoglobin subunit alpha OS=Homo sapiens OX=9606 GN=HBA1 PE=1 SV=2
31.53_1528.7285n	0	1	#9623	3	31.5253	1528.73	7.7246	VGAHAGEYGAEALER		P69905	HBA_HUMAN Hemoglobin subunit alpha OS=Homo sapiens OX=9606 GN=HBA1 PE=1 SV=2
46.15_1086.5451n	0	1	#13525	2	46.1536	1086.55	8.5967	MFLSFPTTK	[1] Oxidation M	P69905	HBA_HUMAN Hemoglobin subunit alpha OS=Homo sapiens OX=9606 GN=HBA1 PE=1 SV=2
37.57_1086.6172n	0	1	#14766	2	37.5738	1086.62	8.357	LRVDPVNFK		P69905	HBA_HUMAN Hemoglobin subunit alpha OS=Homo sapiens OX=9606 GN=HBA1 PE=1 SV=2
53.73_3123.5644n	0	1	#17798	5	53.7321	3123.56	8.8336	KVADALTNAVAHVDDMPNALSALSDLHAHK		P69905	HBA_HUMAN Hemoglobin subunit alpha OS=Homo sapiens OX=9606 GN=HBA1 PE=1 SV=2
51.96_2996.4503n	0	2	#42389,#33729	3,5	51.959	2996.45	8.0527	VADALTNAVAHVDDMPNALSALSDLHAHK	[7] Deamidation N	P69905	HBA_HUMAN Hemoglobin subunit alpha OS=Homo sapiens OX=9606 GN=HBA1 PE=1 SV=2
51.96_2996.4617n	0	1	#19545	4	51.959	2996.46	8.0527	VADALTNAVAHVDDMPNALSALSDLHAHK	[7] Deamidation N	P69905	HBA_HUMAN Hemoglobin subunit alpha OS=Homo sapiens OX=9606 GN=HBA1 PE=1 SV=2
23.74_808.4182n	1	1	#1678	2	23.7386	808.418	5.4542	YAEAVTR		P00558	PGK1_HUMAN Phosphoglycerate kinase 1 OS=Homo sapiens OX=9606 GN=PGK1 PE=1 SV=3
52.61_2022.0214n	0	1	#13469	3	52.6054	2022.02	5.4773	ITLPVDFVTADKFDENAK		P00558	PGK1_HUMAN Phosphoglycerate kinase 1 OS=Homo sapiens OX=9606 GN=PGK1 PE=1 SV=3
54.58_1767.9243n	1	1	#15192	2	54.5844	1767.92	6.674	ACANPAAGSVILLENLR	[2] Carbamidomethyl C	P00558	PGK1_HUMAN Phosphoglycerate kinase 1 OS=Homo sapiens OX=9606 GN=PGK1 PE=1 SV=3
47.21_1246.6709n	1	1	#24320	2	47.2117	1246.67	5.7714	YSLEPVAVELK		P00558	PGK1_HUMAN Phosphoglycerate kinase 1 OS=Homo sapiens OX=9606 GN=PGK1 PE=1 SV=3
40.83_1633.7847n	0	1	#29949	3	40.8342	1633.78	6.0434	LGDVYVNDAFGTAHR		P00558	PGK1_HUMAN Phosphoglycerate kinase 1 OS=Homo sapiens OX=9606 GN=PGK1 PE=1 SV=3
54.04_1767.9847n	0	1	#31816	3	54.041	1767.98	6.3707	ALESPERPFLAILGGAK		P00558	PGK1_HUMAN Phosphoglycerate kinase 1 OS=Homo sapiens OX=9606 GN=PGK1 PE=1 SV=3
30.04_1534.7116n	1	1	#2451	2	30.0398	1534.71	7.3515	AHYGGFTVQNEANK		P02675	FIBB_HUMAN Fibrinogen beta chain OS=Homo sapiens OX=9606 GN=FGB PE=1 SV=2
62.38_1690.7937n	1	1	#18501	2	62.3803	1690.79	8.2292	MGPTELLIEMEDWK		P02675	FIBB_HUMAN Fibrinogen beta chain OS=Homo sapiens OX=9606 GN=FGB PE=1 SV=2
51.32_4083.0061n	1	1	#18676	4	51.3241	4083.01	8.1808	KAPDAGGCLHADPDLGVLCPTGCQLQEALLQQERPIR	[8] Carbamidomethyl C|[19] Carbamidomethyl C|[23] Carbamidomethyl C	P02675	FIBB_HUMAN Fibrinogen beta chain OS=Homo sapiens OX=9606 GN=FGB PE=1 SV=2
43.65_2126.0696n	0	1	#25696	3	43.6483	2126.07	8.3216	HQLYIDETVNSNIPTNLR		P02675	FIBB_HUMAN Fibrinogen beta chain OS=Homo sapiens OX=9606 GN=FGB PE=1 SV=2
44.21_2156.9431n	0	1	#26595	2	44.2089	2156.94	7.1903	VYCDMNTENGGWTVIQNR	[3] Carbamidomethyl C|[9] Deamidation N	P02675	FIBB_HUMAN Fibrinogen beta chain OS=Homo sapiens OX=9606 GN=FGB PE=1 SV=2
58.49_1706.7927n	0	1	#29533	2	58.491	1706.79	7.1801	MGPTELLIEMEDWK	[1] Oxidation M	P02675	FIBB_HUMAN Fibrinogen beta chain OS=Homo sapiens OX=9606 GN=FGB PE=1 SV=2
57.21_1990.9370n	0	1	#35621	3	57.2097	1990.94	6.9467	MGPTELLIEMEDWKGDK		P02675	FIBB_HUMAN Fibrinogen beta chain OS=Homo sapiens OX=9606 GN=FGB PE=1 SV=2
39.06_810.3579n	1	1	#3394	2	39.061	810.358	6.1464	FENLCK	[3] Deamidation N|[5] Carbamidomethyl C	P07900	HS90A_HUMAN Heat shock protein HSP 90-alpha OS=Homo sapiens OX=9606 GN=HSP90AA1 PE=1 SV=5
32.86_962.4380n	1	1	#5867	2	32.8627	962.438	4.3076	TDTGEPMGR		P07900	HS90A_HUMAN Heat shock protein HSP 90-alpha OS=Homo sapiens OX=9606 GN=HSP90AA1 PE=1 SV=5
45.82_1241.6956n	1	1	#14881	2	45.8161	1241.7	5.9108	ADLINNLGTIAK		P07900	HS90A_HUMAN Heat shock protein HSP 90-alpha OS=Homo sapiens OX=9606 GN=HSP90AA1 PE=1 SV=5
46.65_1348.7131n	0	1	#18503	2	46.6512	1348.71	6.4365	TLTIVDTGIGMTK		P07900	HS90A_HUMAN Heat shock protein HSP 90-alpha OS=Homo sapiens OX=9606 GN=HSP90AA1 PE=1 SV=5
56.89_863.4076n	0	1	#26914	2	56.8894	863.408	5.43	EMLQQSK	[4] Deamidation Q	P07900	HS90A_HUMAN Heat shock protein HSP 90-alpha OS=Homo sapiens OX=9606 GN=HSP90AA1 PE=1 SV=5
56.96_863.4077n	0	1	#19600	2	56.9581	863.408	5.43	EMLQQSK	[4] Deamidation Q	P07900	HS90A_HUMAN Heat shock protein HSP 90-alpha OS=Homo sapiens OX=9606 GN=HSP90AA1 PE=1 SV=5
43.70_1785.9265n	0	1	#26462	3	43.6998	1785.93	5.3104	HLEINPDHSIIETLR		P07900	HS90A_HUMAN Heat shock protein HSP 90-alpha OS=Homo sapiens OX=9606 GN=HSP90AA1 PE=1 SV=5
58.20_2553.2174n	1	1	#4049	3	58.1993	2553.22	8.0367	SNFLNCYVSGFHPSDIEVDLLK	[6] Carbamidomethyl C	P61769	B2MG_HUMAN Beta-2-microglobulin OS=Homo sapiens OX=9606 GN=B2M PE=1 SV=1
50.64_3286.5627n	1	1	#19556	3	50.6435	3286.56	6.2084	HPAENGKSNFLNCYVSGFHPSDIEVDLLK	[13] Carbamidomethyl C	P61769	B2MG_HUMAN Beta-2-microglobulin OS=Homo sapiens OX=9606 GN=B2M PE=1 SV=1
50.66_3286.5606n	1	1	#9567	4	50.6607	3286.56	6.2084	HPAENGKSNFLNCYVSGFHPSDIEVDLLK	[13] Carbamidomethyl C	P61769	B2MG_HUMAN Beta-2-microglobulin OS=Homo sapiens OX=9606 GN=B2M PE=1 SV=1
27.12_764.4009n	0	1	#17349	2	27.1211	764.401	8.1679	IQVYSR		P61769	B2MG_HUMAN Beta-2-microglobulin OS=Homo sapiens OX=9606 GN=B2M PE=1 SV=1
55.14_3010.4038n	0	1	#22720	4	55.1449	3010.4	5.7466	SNFLNCYVSGFHPSDIEVDLLKNGER	[6] Carbamidomethyl C|[23] Deamidation N	P61769	B2MG_HUMAN Beta-2-microglobulin OS=Homo sapiens OX=9606 GN=B2M PE=1 SV=1
25.96_1121.6144n	0	1	#23914	3	25.9611	1121.61	5.8811	VNHVTLSQPK		P61769	B2MG_HUMAN Beta-2-microglobulin OS=Homo sapiens OX=9606 GN=B2M PE=1 SV=1
57.03_2554.2146n	0	1	#25931	3	57.0267	2554.21	6.7859	SNFLNCYVSGFHPSDIEVDLLK	[5] Deamidation N|[6] Carbamidomethyl C	P61769	B2MG_HUMAN Beta-2-microglobulin OS=Homo sapiens OX=9606 GN=B2M PE=1 SV=1
29.24_1147.5400n	0	1	#34645	3	29.2386	1147.54	6.6462	VEHSDLSFSK		P61769	B2MG_HUMAN Beta-2-microglobulin OS=Homo sapiens OX=9606 GN=B2M PE=1 SV=1
43.34_1313.5976n	1	1	#4228	2	43.3394	1313.6	6.3797	SDVMYTDWKK	[N-term] Acetyl N-TERM	P19652	A1AG2_HUMAN Alpha-1-acid glycoprotein 2 OS=Homo sapiens OX=9606 GN=ORM2 PE=1 SV=2
56.09_1143.4895n	1	1	#8733	2	56.0887	1143.49	4.6567	SDVMYTDWK		P19652	A1AG2_HUMAN Alpha-1-acid glycoprotein 2 OS=Homo sapiens OX=9606 GN=ORM2 PE=1 SV=2
52.37_1143.4910n	0	1	#11788	2	52.3651	1143.49	6.383	SDVMYTDWK		P19652	A1AG2_HUMAN Alpha-1-acid glycoprotein 2 OS=Homo sapiens OX=9606 GN=ORM2 PE=1 SV=2
59.70_2111.9667n	1	1	#20924	2	59.7035	2111.97	8.6794	EQLGEFYEALDCLCIPR	[12] Carbamidomethyl C|[14] Carbamidomethyl C	P19652	A1AG2_HUMAN Alpha-1-acid glycoprotein 2 OS=Homo sapiens OX=9606 GN=ORM2 PE=1 SV=2
42.42_1215.6834n	0	1	#21991	3	42.4186	1215.68	0	EHVAHLLFLR	[C-term] Dehydrated	P19652	A1AG2_HUMAN Alpha-1-acid glycoprotein 2 OS=Homo sapiens OX=9606 GN=ORM2 PE=1 SV=2
56.02_3155.4586n	0	1	#23205	4	56.02	3155.46	6.9723	TLMFGSYLDDEKNWGLSFYADKPETTK		P19652	A1AG2_HUMAN Alpha-1-acid glycoprotein 2 OS=Homo sapiens OX=9606 GN=ORM2 PE=1 SV=2
41.57_993.5108n	0	1	#27106	2	41.5663	993.511	7.5501	TEDTIFLR		P19652	A1AG2_HUMAN Alpha-1-acid glycoprotein 2 OS=Homo sapiens OX=9606 GN=ORM2 PE=1 SV=2
42.40_1233.6928n	0	1	#27781	2	42.4014	1233.69	7.8792	EHVAHLLFLR		P19652	A1AG2_HUMAN Alpha-1-acid glycoprotein 2 OS=Homo sapiens OX=9606 GN=ORM2 PE=1 SV=2
48.18_1444.6966n	0	1	#6796	2	48.1841	1444.7	6.2642	TYMLAFDVNDEK		P02763	A1AG1_HUMAN Alpha-1-acid glycoprotein 1 OS=Homo sapiens OX=9606 GN=ORM1 PE=1 SV=1
41.57_993.5108n	0	1	#27106	2	41.5663	993.511	7.5501	TEDTIFLR		P02763	A1AG1_HUMAN Alpha-1-acid glycoprotein 1 OS=Homo sapiens OX=9606 GN=ORM1 PE=1 SV=1
44.01_993.5207n	0	1	#34147	2	44.0087	993.521	6.098	TEDTIFLR		P02763	A1AG1_HUMAN Alpha-1-acid glycoprotein 1 OS=Homo sapiens OX=9606 GN=ORM1 PE=1 SV=1
44.03_993.5240n	1	1	#7185	2	44.0259	993.524	6.098	TEDTIFLR		P02763	A1AG1_HUMAN Alpha-1-acid glycoprotein 1 OS=Homo sapiens OX=9606 GN=ORM1 PE=1 SV=1
46.26_1751.9395n	3	3	#27761,#13351,#34420	2,3,4	46.2565	1751.94	7.9222	YVGGQEHFAHLLILR		P02763	A1AG1_HUMAN Alpha-1-acid glycoprotein 1 OS=Homo sapiens OX=9606 GN=ORM1 PE=1 SV=1
41.01_1707.8456n	1	1	#20096	3	41.0058	1707.85	6.6029	NWGLSVYADKPETTK		P02763	A1AG1_HUMAN Alpha-1-acid glycoprotein 1 OS=Homo sapiens OX=9606 GN=ORM1 PE=1 SV=1
52.73_3134.4832n	0	1	#28699	4	52.7255	3134.48	7.3264	TYMLAFDVNDEKNWGLSVYADKPETTK		P02763	A1AG1_HUMAN Alpha-1-acid glycoprotein 1 OS=Homo sapiens OX=9606 GN=ORM1 PE=1 SV=1
56.04_1159.5792n	0	1	#45005	2	56.0372	1159.58	6.4072	WFYIASAFR		P02763	A1AG1_HUMAN Alpha-1-acid glycoprotein 1 OS=Homo sapiens OX=9606 GN=ORM1 PE=1 SV=1
37.26_1027.5085n	1	1	#7378	2	37.2649	1027.51	7.1098	NSLFEYQK		P02671	FIBA_HUMAN Fibrinogen alpha chain OS=Homo sapiens OX=9606 GN=FGA PE=1 SV=2
36.21_1522.7050n	1	1	#13355	2	36.2068	1522.7	5.9424	DNTYNRVSEDLR	[N-term] Acetyl N-TERM	P02671	FIBA_HUMAN Fibrinogen alpha chain OS=Homo sapiens OX=9606 GN=FGA PE=1 SV=2
52.23_1962.7352n	1	1	#18725	2	52.2279	1962.74	7.3656	DSDWPFCSDEDWNYK	[7] Carbamidomethyl C	P02671	FIBA_HUMAN Fibrinogen alpha chain OS=Homo sapiens OX=9606 GN=FGA PE=1 SV=2
55.54_1628.8019n	0	1	#29437	2	55.5396	1628.8	6.6525	DSHSLTTNIMEILR		P02671	FIBA_HUMAN Fibrinogen alpha chain OS=Homo sapiens OX=9606 GN=FGA PE=1 SV=2
26.54_756.4832n	0	1	#34561	2	26.5443	756.483	6.4231	IEVLKR		P02671	FIBA_HUMAN Fibrinogen alpha chain OS=Homo sapiens OX=9606 GN=FGA PE=1 SV=2
58.23_3127.3857n	0	1	#40995	3	58.2336	3127.39	6.7294	EVVTSEDGSDCPEAMDLGTLSGIGTLDGFR	[11] Carbamidomethyl C	P02671	FIBA_HUMAN Fibrinogen alpha chain OS=Homo sapiens OX=9606 GN=FGA PE=1 SV=2
21.67_1778.7438n	1	1	#15018	4	21.6694	1778.74	6.2876	TDTSHHDQDHPTFNK		P01009	A1AT_HUMAN Alpha-1-antitrypsin OS=Homo sapiens OX=9606 GN=SERPINA1 PE=1 SV=3
40.56_2185.0456n	1	1	#17062	3	40.5596	2185.05	6.2414	LYHSEAFTVNFGDTEEAKK		P01009	A1AT_HUMAN Alpha-1-antitrypsin OS=Homo sapiens OX=9606 GN=SERPINA1 PE=1 SV=3
41.88_1109.5954n	1	1	#19913	2	41.8752	1109.6	5.7302	LSITGTYDLK		P01009	A1AT_HUMAN Alpha-1-antitrypsin OS=Homo sapiens OX=9606 GN=SERPINA1 PE=1 SV=3
44.86_1014.6030n	0	1	#21321	2	44.8609	1014.6	7.4975	SVLGQLGITK		P01009	A1AT_HUMAN Alpha-1-antitrypsin OS=Homo sapiens OX=9606 GN=SERPINA1 PE=1 SV=3
49.88_1203.6998n	0	1	#32727	2	49.8771	1203.7	6.5972	KLSSWVLLMK		P01009	A1AT_HUMAN Alpha-1-antitrypsin OS=Homo sapiens OX=9606 GN=SERPINA1 PE=1 SV=3
52.74_1854.9659n	0	1	#33644	2	52.7426	1854.97	6.1931	FNKPFVFLMIEQNTK		P01009	A1AT_HUMAN Alpha-1-antitrypsin OS=Homo sapiens OX=9606 GN=SERPINA1 PE=1 SV=3
29.67_2104.9591n	2	2	#82,#2445	2,3	29.6723	2104.96	5.7247	SHKSYSCQVTHEGSTVEK	[N-term] Acetyl N-TERM|[7] Carbamidomethyl C	P0DOY3	IGLC3_HUMAN Immunoglobulin lambda constant 3 OS=Homo sapiens OX=9606 GN=IGLC3 PE=1 SV=1
50.47_1742.8523n	0	1	#1392	2	50.4719	1742.85	10.0552	YAASSYLSLTPEQWK		P0DOY3	IGLC3_HUMAN Immunoglobulin lambda constant 3 OS=Homo sapiens OX=9606 GN=IGLC3 PE=1 SV=1
22.04_989.5250n	0	1	#13282	2	22.0412	989.525	9.7291	AGVETTTPSK		P0DOY3	IGLC3_HUMAN Immunoglobulin lambda constant 3 OS=Homo sapiens OX=9606 GN=IGLC3 PE=1 SV=1
22.20_989.5029n	0	1	#1431	2	22.1957	989.503	9.7291	AGVETTTPSK		P0DOY3	IGLC3_HUMAN Immunoglobulin lambda constant 3 OS=Homo sapiens OX=9606 GN=IGLC3 PE=1 SV=1
48.00_1985.0061n	0	2	#3552,#32859	2,3	48.001	1985.01	9.3962	AAPSVTLFPPSSEELQANK		P0DOY3	IGLC3_HUMAN Immunoglobulin lambda constant 3 OS=Homo sapiens OX=9606 GN=IGLC3 PE=1 SV=1
25.20_1710.7613n	0	1	#3597	2	25.204	1710.76	9.6434	SYSCQVTHEGSTVEK	[4] Carbamidomethyl C	P0DOY3	IGLC3_HUMAN Immunoglobulin lambda constant 3 OS=Homo sapiens OX=9606 GN=IGLC3 PE=1 SV=1
45.87_1752.7778n	0	1	#21594	2	45.8676	1752.78	5.486	SYSCQVTHEGSTVEK	[N-term] Acetyl N-TERM|[4] Carbamidomethyl C	P0DOY3	IGLC3_HUMAN Immunoglobulin lambda constant 3 OS=Homo sapiens OX=9606 GN=IGLC3 PE=1 SV=1
21.93_2062.9209n	1	1	#38484	3	21.9268	2062.92	6.6795	SHKSYSCQVTHEGSTVEK	[7] Carbamidomethyl C	P0DOY3	IGLC3_HUMAN Immunoglobulin lambda constant 3 OS=Homo sapiens OX=9606 GN=IGLC3 PE=1 SV=1
40.07_1438.8097n	0	2	#108,#98	2,3	40.0677	1438.81	5.6704	QELNPLKSIVEK	[N-term] Acetyl N-TERM	Q9GZZ8	LACRT_HUMAN Extracellular glycoprotein lacritin OS=Homo sapiens OX=9606 GN=LACRT PE=1 SV=1
40.15_1438.8019n	1	1	#1520	3	40.1478	1438.8	5.6704	QELNPLKSIVEK	[N-term] Acetyl N-TERM	Q9GZZ8	LACRT_HUMAN Extracellular glycoprotein lacritin OS=Homo sapiens OX=9606 GN=LACRT PE=1 SV=1
32.67_1439.6594n	0	1	#1218	2	32.6708	1439.66	6.2517	QFIENGSEFAQK	[N-term] Acetyl N-TERM|[11] Deamidation Q	Q9GZZ8	LACRT_HUMAN Extracellular glycoprotein lacritin OS=Homo sapiens OX=9606 GN=LACRT PE=1 SV=1
43.84_1185.6962n	1	1	#11301	2	43.8371	1185.7	7.4691	SILLTEQALAK		Q9GZZ8	LACRT_HUMAN Extracellular glycoprotein lacritin OS=Homo sapiens OX=9606 GN=LACRT PE=1 SV=1
55.01_960.5420n	1	1	#17115	2	55.0134	960.542	6.8337	FSLLKPWA		Q9GZZ8	LACRT_HUMAN Extracellular glycoprotein lacritin OS=Homo sapiens OX=9606 GN=LACRT PE=1 SV=1
48.60_1088.6374n	0	1	#20928	2	48.5959	1088.64	6.5404	KFSLLKPWA		Q9GZZ8	LACRT_HUMAN Extracellular glycoprotein lacritin OS=Homo sapiens OX=9606 GN=LACRT PE=1 SV=1
39.42_1657.7861n	0	1	#391	2	39.4157	1657.79	6.3552	QCANLQAAIADAEQR	[2] Carbamidomethyl C	P02538	K2C6A_HUMAN Keratin_ type II cytoskeletal 6A OS=Homo sapiens OX=9606 GN=KRT6A PE=1 SV=3
52.31_1406.7024n	1	1	#17783	2	52.3137	1406.7	7.437	ADTLTDEINFLR		P02538	K2C6A_HUMAN Keratin_ type II cytoskeletal 6A OS=Homo sapiens OX=9606 GN=KRT6A PE=1 SV=3
37.80_800.4157n	1	1	#18937	2	37.7969	800.416	5.9629	VRAEER	[N-term] Acetyl N-TERM	P02538	K2C6A_HUMAN Keratin_ type II cytoskeletal 6A OS=Homo sapiens OX=9606 GN=KRT6A PE=1 SV=3
47.49_1180.5681n	1	1	#24728	2	47.4862	1180.57	6.4447	GMQDLVEDFK		P02538	K2C6A_HUMAN Keratin_ type II cytoskeletal 6A OS=Homo sapiens OX=9606 GN=KRT6A PE=1 SV=3
56.96_2046.0446n	0	1	#34880	3	56.9581	2046.04	5.7452	QNLEPLFEQYINNLRR		P02538	K2C6A_HUMAN Keratin_ type II cytoskeletal 6A OS=Homo sapiens OX=9606 GN=KRT6A PE=1 SV=3
30.98_985.4998n	0	1	#21802	2	30.9811	985.5	8.6773	IPACIAGER	[4] Carbamidomethyl C	P59666	DEF3_HUMAN Neutrophil defensin 3 OS=Homo sapiens OX=9606 GN=DEFA3 PE=1 SV=1
31.03_985.5038n	1	1	#847	2	31.0327	985.504	8.6773	IPACIAGER	[4] Carbamidomethyl C	P59666	DEF3_HUMAN Neutrophil defensin 3 OS=Homo sapiens OX=9606 GN=DEFA3 PE=1 SV=1
27.30_1272.5869n	0	2	#3383,#1224	2,3	27.3045	1272.59	8.1947	RYGTCIYQGR	[5] Carbamidomethyl C	P59666	DEF3_HUMAN Neutrophil defensin 3 OS=Homo sapiens OX=9606 GN=DEFA3 PE=1 SV=1
30.74_1116.5075n	1	1	#1768	2	30.7408	1116.51	8.7791	YGTCIYQGR	[4] Carbamidomethyl C	P59666	DEF3_HUMAN Neutrophil defensin 3 OS=Homo sapiens OX=9606 GN=DEFA3 PE=1 SV=1
29.11_1017.3637n	1	1	#5513	2	29.1068	1017.36	6.546	NMDCYCR	[4] Carbamidomethyl C|[6] Carbamidomethyl C	P59666	DEF3_HUMAN Neutrophil defensin 3 OS=Homo sapiens OX=9606 GN=DEFA3 PE=1 SV=1
44.03_1158.5351n	0	1	#11515	2	44.0259	1158.54	5.6735	YGTCIYQGR	[N-term] Acetyl N-TERM|[4] Carbamidomethyl C	P59666	DEF3_HUMAN Neutrophil defensin 3 OS=Homo sapiens OX=9606 GN=DEFA3 PE=1 SV=1
44.03_1158.5117n	0	1	#20233	2	44.0259	1158.51	5.6735	YGTCIYQGR	[N-term] Acetyl N-TERM|[4] Carbamidomethyl C	P59666	DEF3_HUMAN Neutrophil defensin 3 OS=Homo sapiens OX=9606 GN=DEFA3 PE=1 SV=1
25.24_1145.4564n	0	1	#18950	3	25.2411	1145.46	6.2409	KNMDCYCR	[5] Carbamidomethyl C|[7] Carbamidomethyl C	P59666	DEF3_HUMAN Neutrophil defensin 3 OS=Homo sapiens OX=9606 GN=DEFA3 PE=1 SV=1
35.89_1145.4456n	0	1	#14370	2	35.8856	1145.45	6.4799	KNMDCYCR	[5] Carbamidomethyl C|[7] Carbamidomethyl C	P59666	DEF3_HUMAN Neutrophil defensin 3 OS=Homo sapiens OX=9606 GN=DEFA3 PE=1 SV=1
50.47_1742.8523n	0	1	#1392	2	50.4719	1742.85	10.0552	YAASSYLSLTPEQWK		P0DOY2	IGLC2_HUMAN Immunoglobulin lambda constant 2 OS=Homo sapiens OX=9606 GN=IGLC2 PE=1 SV=1
22.04_989.5250n	0	1	#13282	2	22.0412	989.525	9.7291	AGVETTTPSK		P0DOY2	IGLC2_HUMAN Immunoglobulin lambda constant 2 OS=Homo sapiens OX=9606 GN=IGLC2 PE=1 SV=1
22.20_989.5029n	0	1	#1431	2	22.1957	989.503	9.7291	AGVETTTPSK		P0DOY2	IGLC2_HUMAN Immunoglobulin lambda constant 2 OS=Homo sapiens OX=9606 GN=IGLC2 PE=1 SV=1
33.91_2166.0213n	0	1	#2248	2	33.9058	2166.02	7.7945	YAASSYLSLTPEQWKSHR	[N-term] Acetyl N-TERM|[13] Deamidation Q	P0DOY2	IGLC2_HUMAN Immunoglobulin lambda constant 2 OS=Homo sapiens OX=9606 GN=IGLC2 PE=1 SV=1
48.00_1985.0061n	0	2	#3552,#32859	2,3	48.001	1985.01	9.3962	AAPSVTLFPPSSEELQANK		P0DOY2	IGLC2_HUMAN Immunoglobulin lambda constant 2 OS=Homo sapiens OX=9606 GN=IGLC2 PE=1 SV=1
25.20_1710.7613n	0	1	#3597	2	25.204	1710.76	9.6434	SYSCQVTHEGSTVEK	[4] Carbamidomethyl C	P0DOY2	IGLC2_HUMAN Immunoglobulin lambda constant 2 OS=Homo sapiens OX=9606 GN=IGLC2 PE=1 SV=1
45.87_1752.7778n	0	1	#21594	2	45.8676	1752.78	5.486	SYSCQVTHEGSTVEK	[N-term] Acetyl N-TERM|[4] Carbamidomethyl C	P0DOY2	IGLC2_HUMAN Immunoglobulin lambda constant 2 OS=Homo sapiens OX=9606 GN=IGLC2 PE=1 SV=1
44.01_1529.7814n	1	1	#5557	2	44.0087	1529.78	7.2454	VPTANVSVVDLTCR	[13] Carbamidomethyl C	P04406	G3P_HUMAN Glyceraldehyde-3-phosphate dehydrogenase OS=Homo sapiens OX=9606 GN=GAPDH PE=1 SV=3
44.93_1529.7810n	1	1	#3199	2	44.9295	1529.78	5.7067	VPTANVSVVDLTCR	[13] Carbamidomethyl C	P04406	G3P_HUMAN Glyceraldehyde-3-phosphate dehydrogenase OS=Homo sapiens OX=9606 GN=GAPDH PE=1 SV=3
40.90_1832.8668n	1	1	#5922	2	40.9028	1832.87	6.789	IISNASCTTNCLAPLAK	[7] Carbamidomethyl C|[11] Carbamidomethyl C	P04406	G3P_HUMAN Glyceraldehyde-3-phosphate dehydrogenase OS=Homo sapiens OX=9606 GN=GAPDH PE=1 SV=3
50.32_1762.8031n	0	1	#11428	2	50.3175	1762.8	7.2509	LISWYDNEFGYSNR		P04406	G3P_HUMAN Glyceraldehyde-3-phosphate dehydrogenase OS=Homo sapiens OX=9606 GN=GAPDH PE=1 SV=3
42.62_1410.7766n	0	1	#12038	2	42.6245	1410.78	7.3497	GALQNIIPASTGAAK		P04406	G3P_HUMAN Glyceraldehyde-3-phosphate dehydrogenase OS=Homo sapiens OX=9606 GN=GAPDH PE=1 SV=3
55.35_1613.8746n	0	1	#16356	2	55.3508	1613.87	6.6005	LVINGNPITIFQER	[4] Deamidation N	P04406	G3P_HUMAN Glyceraldehyde-3-phosphate dehydrogenase OS=Homo sapiens OX=9606 GN=GAPDH PE=1 SV=3
39.06_810.3579n	1	1	#3394	2	39.061	810.358	6.1464	FENLCK	[3] Deamidation N|[5] Carbamidomethyl C	P08238	HS90B_HUMAN Heat shock protein HSP 90-beta OS=Homo sapiens OX=9606 GN=HSP90AB1 PE=1 SV=4
45.82_1241.6956n	1	1	#14881	2	45.8161	1241.7	5.9108	ADLINNLGTIAK		P08238	HS90B_HUMAN Heat shock protein HSP 90-beta OS=Homo sapiens OX=9606 GN=HSP90AB1 PE=1 SV=4
46.65_1348.7131n	0	1	#18503	2	46.6512	1348.71	6.4365	TLTLVDTGIGMTK		P08238	HS90B_HUMAN Heat shock protein HSP 90-beta OS=Homo sapiens OX=9606 GN=HSP90AB1 PE=1 SV=4
56.89_863.4076n	0	1	#26914	2	56.8894	863.408	5.43	EMLQQSK	[4] Deamidation Q	P08238	HS90B_HUMAN Heat shock protein HSP 90-beta OS=Homo sapiens OX=9606 GN=HSP90AB1 PE=1 SV=4
56.96_863.4077n	0	1	#19600	2	56.9581	863.408	5.43	EMLQQSK	[4] Deamidation Q	P08238	HS90B_HUMAN Heat shock protein HSP 90-beta OS=Homo sapiens OX=9606 GN=HSP90AB1 PE=1 SV=4
39.93_1375.5725n	1	1	#22788	2	39.9305	1375.57	4.4026	DNSTMGYMMAKK		P08238	HS90B_HUMAN Heat shock protein HSP 90-beta OS=Homo sapiens OX=9606 GN=HSP90AB1 PE=1 SV=4
46.94_2271.1025n	1	1	#4996	4	46.9429	2271.1	5.346	GVVPLAGTNGETTTQGLDGLSER		P04075	ALDOA_HUMAN Fructose-bisphosphate aldolase A OS=Homo sapiens OX=9606 GN=ALDOA PE=1 SV=2
50.32_2271.1059n	1	1	#8425	3	50.3175	2271.11	5.5314	GVVPLAGTNGETTTQGLDGLSER		P04075	ALDOA_HUMAN Fructose-bisphosphate aldolase A OS=Homo sapiens OX=9606 GN=ALDOA PE=1 SV=2
35.77_722.3196n	0	1	#11822	2	35.7652	722.32	4.3355	DGADFAK		P04075	ALDOA_HUMAN Fructose-bisphosphate aldolase A OS=Homo sapiens OX=9606 GN=ALDOA PE=1 SV=2
52.54_2087.0795n	0	1	#15319	3	52.5367	2087.08	5.7075	VNPCIGGVILFHETLYQK	[4] Carbamidomethyl C	P04075	ALDOA_HUMAN Fructose-bisphosphate aldolase A OS=Homo sapiens OX=9606 GN=ALDOA PE=1 SV=2
45.59_2227.0222n	1	1	#17584	2	45.593	2227.02	5.9737	YTPSGQAGAAASESLFVSNHAY		P04075	ALDOA_HUMAN Fructose-bisphosphate aldolase A OS=Homo sapiens OX=9606 GN=ALDOA PE=1 SV=2
52.06_1331.6967n	0	1	#27231	2	52.062	1331.7	4.7795	GILAADESTGSIAK		P04075	ALDOA_HUMAN Fructose-bisphosphate aldolase A OS=Homo sapiens OX=9606 GN=ALDOA PE=1 SV=2
34.09_1883.8370n	0	1	#29564	3	34.0947	1883.84	5.2883	GDYHRYLAEFATGNDR		P62258	1433E_HUMAN 14-3-3 protein epsilon OS=Homo sapiens OX=9606 GN=YWHAE PE=1 SV=1
34.13_1883.8390n	1	1	#6054	3	34.1291	1883.84	5.2883	GDYHRYLAEFATGNDR		P62258	1433E_HUMAN 14-3-3 protein epsilon OS=Homo sapiens OX=9606 GN=YWHAE PE=1 SV=1
34.48_1130.4566n	0	1	#11841	2	34.4837	1130.46	5.5854	YDEMVESMK		P62258	1433E_HUMAN 14-3-3 protein epsilon OS=Homo sapiens OX=9606 GN=YWHAE PE=1 SV=1
50.05_1130.4714n	0	1	#17717	2	50.0487	1130.47	5.0965	YDEMVESMK		P62258	1433E_HUMAN 14-3-3 protein epsilon OS=Homo sapiens OX=9606 GN=YWHAE PE=1 SV=1
50.07_1130.4716n	0	1	#19965	2	50.0658	1130.47	5.0965	YDEMVESMK		P62258	1433E_HUMAN 14-3-3 protein epsilon OS=Homo sapiens OX=9606 GN=YWHAE PE=1 SV=1
57.30_1475.7285n	1	1	#13290	2	57.2955	1475.73	7.1376	LICCDILDVLDK	[3] Carbamidomethyl C|[4] Carbamidomethyl C	P62258	1433E_HUMAN 14-3-3 protein epsilon OS=Homo sapiens OX=9606 GN=YWHAE PE=1 SV=1
55.30_1446.7206n	1	1	#15097	2	55.2993	1446.72	5.2889	VAGMDVELTVEER		P62258	1433E_HUMAN 14-3-3 protein epsilon OS=Homo sapiens OX=9606 GN=YWHAE PE=1 SV=1
59.12_2086.9603n	0	1	#27594	2	59.1201	2086.96	6.5092	AAFDDAIAELDTLSEESYK		P62258	1433E_HUMAN 14-3-3 protein epsilon OS=Homo sapiens OX=9606 GN=YWHAE PE=1 SV=1
56.31_1642.9210n	1	1	#9833	2	56.306	1642.92	8.0271	TFVNITPAEVGVLVGK		P07737	PROF1_HUMAN Profilin-1 OS=Homo sapiens OX=9606 GN=PFN1 PE=1 SV=2
46.60_1470.7165n	1	1	#11971	2	46.5997	1470.72	7.475	SSFYVNGLTLGGQK	[6] Deamidation N	P07737	PROF1_HUMAN Profilin-1 OS=Homo sapiens OX=9606 GN=PFN1 PE=1 SV=2
33.85_1254.6002n	0	1	#12364	2	33.8543	1254.6	5.9574	DSPSVWAAVPGK	[N-term] Acetyl N-TERM	P07737	PROF1_HUMAN Profilin-1 OS=Homo sapiens OX=9606 GN=PFN1 PE=1 SV=2
52.74_1624.7756n	1	1	#14700	2	52.7426	1624.78	7.0904	DSLLQDGEFSMDLR		P07737	PROF1_HUMAN Profilin-1 OS=Homo sapiens OX=9606 GN=PFN1 PE=1 SV=2
42.16_1212.6102n	0	1	#15146	2	42.1612	1212.61	6.6663	DSPSVWAAVPGK		P07737	PROF1_HUMAN Profilin-1 OS=Homo sapiens OX=9606 GN=PFN1 PE=1 SV=2
44.64_1378.6029n	0	1	#21433	2	44.6379	1378.6	5.7822	STGGAPTFNVTVTK		P07737	PROF1_HUMAN Profilin-1 OS=Homo sapiens OX=9606 GN=PFN1 PE=1 SV=2
58.65_1594.9282n	1	1	#10068	2	58.6454	1594.93	7.7825	VTSVIPGLNNIIDIK		Q9NP55	BPIA1_HUMAN BPI fold-containing family A member 1 OS=Homo sapiens OX=9606 GN=BPIFA1 PE=1 SV=1
49.60_2073.0819n	1	1	#10341	3	49.6025	2073.08	8.3296	VTDPQLLELGLVQSPDGHR		Q9NP55	BPIA1_HUMAN BPI fold-containing family A member 1 OS=Homo sapiens OX=9606 GN=BPIFA1 PE=1 SV=1
49.71_2073.0753n	0	1	#26827	2	49.7055	2073.08	8.3296	VTDPQLLELGLVQSPDGHR		Q9NP55	BPIA1_HUMAN BPI fold-containing family A member 1 OS=Homo sapiens OX=9606 GN=BPIFA1 PE=1 SV=1
54.88_1212.7080n	1	1	#16082	2	54.8761	1212.71	8.0934	LDITAEILAVR		Q9NP55	BPIA1_HUMAN BPI fold-containing family A member 1 OS=Homo sapiens OX=9606 GN=BPIFA1 PE=1 SV=1
54.58_1115.6939n	0	1	#16246	2	54.5844	1115.69	7.68	LYVTIPLGIK		Q9NP55	BPIA1_HUMAN BPI fold-containing family A member 1 OS=Homo sapiens OX=9606 GN=BPIFA1 PE=1 SV=1
59.98_2147.1788n	0	1	#32440	2	59.9781	2147.18	7.5418	VLPELVQGNVCPLVNEVLR	[11] Carbamidomethyl C	Q9NP55	BPIA1_HUMAN BPI fold-containing family A member 1 OS=Homo sapiens OX=9606 GN=BPIFA1 PE=1 SV=1
28.86_1419.7007n	1	1	#62	2	28.8645	1419.7	6.3991	ADDLGKGGNEESTK		P00441	SODC_HUMAN Superoxide dismutase [Cu-Zn] OS=Homo sapiens OX=9606 GN=SOD1 PE=1 SV=2
24.13_1461.6619n	0	1	#15888	2	24.1285	1461.66	6.0832	ADDLGKGGNEESTK	[N-term] Acetyl N-TERM	P00441	SODC_HUMAN Superoxide dismutase [Cu-Zn] OS=Homo sapiens OX=9606 GN=SOD1 PE=1 SV=2
24.46_1461.6784n	1	1	#194	2	24.4606	1461.68	6.0832	ADDLGKGGNEESTK	[N-term] Acetyl N-TERM	P00441	SODC_HUMAN Superoxide dismutase [Cu-Zn] OS=Homo sapiens OX=9606 GN=SOD1 PE=1 SV=2
32.38_1224.6150n	1	1	#1370	2	32.3788	1224.61	5.7195	HVGDLGNVTADK		P00441	SODC_HUMAN Superoxide dismutase [Cu-Zn] OS=Homo sapiens OX=9606 GN=SOD1 PE=1 SV=2
51.68_3719.7913n	0	2	#11062,#18555	4,5	51.6845	3719.79	8.1233	HVGDLGNVTADKDGVADVSIEDSVISLSGDHCIIGR	[32] Carbamidomethyl C	P00441	SODC_HUMAN Superoxide dismutase [Cu-Zn] OS=Homo sapiens OX=9606 GN=SOD1 PE=1 SV=2
44.60_3518.6041n	0	1	#17297	5	44.6035	3518.6	7.6426	GLTEGLHGFHVHEFGDNTAGCTSAGPHFNPLSR	[21] Carbamidomethyl C	P00441	SODC_HUMAN Superoxide dismutase [Cu-Zn] OS=Homo sapiens OX=9606 GN=SOD1 PE=1 SV=2
32.31_1161.6195n	0	1	#92	2	32.3102	1161.62	5.6132	GVFTKELPSGK		P30041	PRDX6_HUMAN Peroxiredoxin-6 OS=Homo sapiens OX=9606 GN=PRDX6 PE=1 SV=3
51.50_1084.5901n	1	1	#14663	2	51.4957	1084.59	7.2092	LPFPIIDDR		P30041	PRDX6_HUMAN Peroxiredoxin-6 OS=Homo sapiens OX=9606 GN=PRDX6 PE=1 SV=3
56.80_1006.5474n	1	1	#19744	2	56.8036	1006.55	5.8893	VVFVFGPDK		P30041	PRDX6_HUMAN Peroxiredoxin-6 OS=Homo sapiens OX=9606 GN=PRDX6 PE=1 SV=3
58.58_2029.9773n	1	1	#37098	3	58.5767	2029.98	5.8175	FHDFLGDSWGILFSHPR		P30041	PRDX6_HUMAN Peroxiredoxin-6 OS=Homo sapiens OX=9606 GN=PRDX6 PE=1 SV=3
42.98_1466.7293n	0	1	#20346	2	42.9848	1466.73	4.6012	AFQSTPIVVQMTK	[3] Deamidation Q|[10] Deamidation Q|[11] Oxidation M	sp|P59636|ORF9B_CVHSA	Protein 9b OS=Human SARS coronavirus OX=694009 GN=9b PE=1 SV=1
43.02_1466.7319n	1	1	#209	2	43.0192	1466.73	4.6012	AFQSTPIVVQMTK	[3] Deamidation Q|[10] Deamidation Q|[11] Oxidation M	sp|P59636|ORF9B_CVHSA	Protein 9b OS=Human SARS coronavirus OX=694009 GN=9b PE=1 SV=1
48.17_916.4805n	1	1	#5066	2	48.1669	916.48	4.6878	NLDSLEAR		sp|P59636|ORF9B_CVHSA	Protein 9b OS=Human SARS coronavirus OX=694009 GN=9b PE=1 SV=1
48.25_916.4777n	0	1	#39803	2	48.2527	916.478	4.6878	NLDSLEAR		sp|P59636|ORF9B_CVHSA	Protein 9b OS=Human SARS coronavirus OX=694009 GN=9b PE=1 SV=1
58.80_1619.6466n	1	1	#7069	2	58.7998	1619.65	4.9711	MEDAMGQGQNSADPK	[N-term] Acetyl N-TERM	sp|P59636|ORF9B_CVHSA	Protein 9b OS=Human SARS coronavirus OX=694009 GN=9b PE=1 SV=1
58.80_1619.6487n	0	1	#25595	2	58.7998	1619.65	4.9711	MEDAMGQGQNSADPK	[N-term] Acetyl N-TERM	sp|P59636|ORF9B_CVHSA	Protein 9b OS=Human SARS coronavirus OX=694009 GN=9b PE=1 SV=1
34.90_1072.5661n	0	1	#8847	2	34.8955	1072.57	4.5743	RNLDSLEAR		sp|P59636|ORF9B_CVHSA	Protein 9b OS=Human SARS coronavirus OX=694009 GN=9b PE=1 SV=1
28.62_1679.7580n	1	1	#276	2	28.618	1679.76	7.6913	DQCQVDSQCPGQMK	[3] Carbamidomethyl C|[9] Carbamidomethyl C	Q14508	WFDC2_HUMAN WAP four-disulfide core domain protein 2 OS=Homo sapiens OX=9606 GN=WFDC2 PE=1 SV=2
35.85_1438.6197n	0	1	#34222	2	35.8512	1438.62	7.049	NGCGKVSCVTPNF	[3] Carbamidomethyl C|[8] Carbamidomethyl C	Q14508	WFDC2_HUMAN WAP four-disulfide core domain protein 2 OS=Homo sapiens OX=9606 GN=WFDC2 PE=1 SV=2
35.90_1438.6184n	1	1	#10080	2	35.9028	1438.62	7.049	NGCGKVSCVTPNF	[3] Carbamidomethyl C|[8] Carbamidomethyl C	Q14508	WFDC2_HUMAN WAP four-disulfide core domain protein 2 OS=Homo sapiens OX=9606 GN=WFDC2 PE=1 SV=2
52.23_2087.9873n	1	1	#10798	2	52.2279	2087.99	8.6476	EGSCPQVNINFPQLGLCR	[4] Carbamidomethyl C|[17] Carbamidomethyl C	Q14508	WFDC2_HUMAN WAP four-disulfide core domain protein 2 OS=Homo sapiens OX=9606 GN=WFDC2 PE=1 SV=2
35.89_1846.7135n	0	1	#35015	2	35.8856	1846.71	6.7393	CCSAGCATFCSLPNDK	[1] Carbamidomethyl C|[2] Carbamidomethyl C|[6] Carbamidomethyl C|[10] Carbamidomethyl C	Q14508	WFDC2_HUMAN WAP four-disulfide core domain protein 2 OS=Homo sapiens OX=9606 GN=WFDC2 PE=1 SV=2
23.36_948.4744n	1	1	#284	2	23.3601	948.474	5.5965	ATVVESSEK		P61981	1433G_HUMAN 14-3-3 protein gamma OS=Homo sapiens OX=9606 GN=YWHAG PE=1 SV=2
52.69_1030.4073n	1	1	#2034	2	52.6912	1030.41	5.7306	YDDMAAAMK	[8] Oxidation M	P61981	1433G_HUMAN 14-3-3 protein gamma OS=Homo sapiens OX=9606 GN=YWHAG PE=1 SV=2
23.67_1133.5366n	0	1	#5664	2	23.6697	1133.54	6.1418	AYSEAHEISK		P61981	1433G_HUMAN 14-3-3 protein gamma OS=Homo sapiens OX=9606 GN=YWHAG PE=1 SV=2
21.57_1245.4754n	1	1	#15260	2	21.5664	1245.48	5.5284	NCSETQYESK	[2] Carbamidomethyl C|[6] Deamidation Q	P61981	1433G_HUMAN 14-3-3 protein gamma OS=Homo sapiens OX=9606 GN=YWHAG PE=1 SV=2
50.32_2158.0259n	0	2	#3484,#20037	2,3	50.3175	2158.03	6.394	TAFDEAIAELDTLNEESYK		P31946	1433B_HUMAN 14-3-3 protein beta/alpha OS=Homo sapiens OX=9606 GN=YWHAB PE=1 SV=3
50.32_2158.0292n	2	2	#1075,#339	2,3	50.3175	2158.03	6.394	TAFDEAIAELDTLNEESYK		P31946	1433B_HUMAN 14-3-3 protein beta/alpha OS=Homo sapiens OX=9606 GN=YWHAB PE=1 SV=3
49.09_2158.0211n	0	1	#17393	3	49.0935	2158.02	5.5811	TAFDEAIAELDTLNEESYK		P31946	1433B_HUMAN 14-3-3 protein beta/alpha OS=Homo sapiens OX=9606 GN=YWHAB PE=1 SV=3
49.41_2158.0215n	0	1	#19506	3	49.4138	2158.02	5.4861	TAFDEAIAELDTLNEESYK		P31946	1433B_HUMAN 14-3-3 protein beta/alpha OS=Homo sapiens OX=9606 GN=YWHAB PE=1 SV=3
50.33_2158.0283n	1	1	#2423	3	50.3347	2158.03	6.394	TAFDEAIAELDTLNEESYK		P31946	1433B_HUMAN 14-3-3 protein beta/alpha OS=Homo sapiens OX=9606 GN=YWHAB PE=1 SV=3
52.69_1030.4073n	0	1	#2034	2	52.6912	1030.41	5.7306	YDDMAAAMK	[8] Oxidation M	P31946	1433B_HUMAN 14-3-3 protein beta/alpha OS=Homo sapiens OX=9606 GN=YWHAB PE=1 SV=3
47.96_2158.0226n	2	2	#10216,#3060	2,3	47.9581	2158.02	5.5538	QTTVSNSQQAYQEAFEISK		P31946	1433B_HUMAN 14-3-3 protein beta/alpha OS=Homo sapiens OX=9606 GN=YWHAB PE=1 SV=3
47.95_2158.0263n	0	2	#4161,#4219	2,3	47.9496	2158.03	5.5538	QTTVSNSQQAYQEAFEISK		P31946	1433B_HUMAN 14-3-3 protein beta/alpha OS=Homo sapiens OX=9606 GN=YWHAB PE=1 SV=3
48.02_2158.0324n	0	1	#41660	3	48.0182	2158.03	5.5538	QTTVSNSQQAYQEAFEISK		P31946	1433B_HUMAN 14-3-3 protein beta/alpha OS=Homo sapiens OX=9606 GN=YWHAB PE=1 SV=3
39.88_1418.7469n	0	1	#44095	2	39.879	1418.75	5.5243	SSWRVISSIEQK		P31946	1433B_HUMAN 14-3-3 protein beta/alpha OS=Homo sapiens OX=9606 GN=YWHAB PE=1 SV=3
39.95_1418.7451n	0	1	#4931	2	39.9476	1418.75	5.5243	SSWRVISSIEQK		P31946	1433B_HUMAN 14-3-3 protein beta/alpha OS=Homo sapiens OX=9606 GN=YWHAB PE=1 SV=3
27.21_1088.5723n	1	1	#600	2	27.2127	1088.57	7.2697	GVQGPPGPAGPR		P02452	CO1A1_HUMAN Collagen alpha-1(I) chain OS=Homo sapiens OX=9606 GN=COL1A1 PE=1 SV=5
41.50_727.3538n	1	1	#2567	2	41.4977	727.354	5.7611	GAAGEPGK	[N-term] Acetyl N-TERM	P02452	CO1A1_HUMAN Collagen alpha-1(I) chain OS=Homo sapiens OX=9606 GN=COL1A1 PE=1 SV=5
40.90_1536.7451n	0	1	#8549	2	40.9028	1536.75	5.1824	GANGAPGIAGAPGFPGAR		P02452	CO1A1_HUMAN Collagen alpha-1(I) chain OS=Homo sapiens OX=9606 GN=COL1A1 PE=1 SV=5
42.62_1295.6482n	1	1	#10631	2	42.6245	1295.65	5.6274	GFPGLPGPSGEPGK		P02452	CO1A1_HUMAN Collagen alpha-1(I) chain OS=Homo sapiens OX=9606 GN=COL1A1 PE=1 SV=5
40.54_2124.9821n	0	1	#30617	2	40.5425	2124.98	5.0418	EEFPDRIMNTFSVMPSPK	[9] Deamidation N	Q9BUF5	TBB6_HUMAN Tubulin beta-6 chain OS=Homo sapiens OX=9606 GN=TUBB6 PE=1 SV=1
40.58_2124.9794n	1	1	#2312	2	40.5768	2124.98	5.0418	EEFPDRIMNTFSVMPSPK	[9] Deamidation N	Q9BUF5	TBB6_HUMAN Tubulin beta-6 chain OS=Homo sapiens OX=9606 GN=TUBB6 PE=1 SV=1
58.78_1856.9327n	0	1	#16436	2	58.7826	1856.93	6.3619	MASTFIGNSTAIQELFK		Q9BUF5	TBB6_HUMAN Tubulin beta-6 chain OS=Homo sapiens OX=9606 GN=TUBB6 PE=1 SV=1
52.85_1695.8228n	1	1	#17439	2	52.8456	1695.82	7.0737	NSSYFVEWIPNNVK		Q9BUF5	TBB6_HUMAN Tubulin beta-6 chain OS=Homo sapiens OX=9606 GN=TUBB6 PE=1 SV=1
49.88_1142.6263n	1	1	#19158	2	49.8771	1142.63	7.8579	LAVNMVPFPR		Q9BUF5	TBB6_HUMAN Tubulin beta-6 chain OS=Homo sapiens OX=9606 GN=TUBB6 PE=1 SV=1
23.74_883.4508n	1	1	#2320	2	23.7386	883.451	5.2226	VLCLHSR	[3] Carbamidomethyl C	Q9H2Y7	ZN106_HUMAN Zinc finger protein 106 OS=Homo sapiens OX=9606 GN=ZNF106 PE=1 SV=1
23.07_753.3612n	0	1	#44656	2	23.0677	753.361	4.5927	STFGSQK		Q9H2Y7	ZN106_HUMAN Zinc finger protein 106 OS=Homo sapiens OX=9606 GN=ZNF106 PE=1 SV=1
23.21_753.3651n	1	1	#2888	2	23.2053	753.365	4.5927	STFGSQK		Q9H2Y7	ZN106_HUMAN Zinc finger protein 106 OS=Homo sapiens OX=9606 GN=ZNF106 PE=1 SV=1
29.81_2161.0646n	1	1	#14730	3	29.8127	2161.06	4.9965	LQVYGGHKDMIMCMTIHK	[13] Carbamidomethyl C	Q9H2Y7	ZN106_HUMAN Zinc finger protein 106 OS=Homo sapiens OX=9606 GN=ZNF106 PE=1 SV=1
52.45_1968.8992n	0	1	#24978	3	52.4509	1968.9	4.9461	STFGSQKQSGDNLNDTLR	[8] Deamidation Q|[14] Deamidation N	Q9H2Y7	ZN106_HUMAN Zinc finger protein 106 OS=Homo sapiens OX=9606 GN=ZNF106 PE=1 SV=1
35.68_1514.7331n	0	1	#2349	2	35.6792	1514.73	7.1769	IWHHTFYNELR		Q9BYX7	ACTBM_HUMAN Putative beta-actin-like protein 3 OS=Homo sapiens OX=9606 GN=POTEKP PE=5 SV=1
48.05_1789.8834n	0	1	#3144	2	48.0525	1789.88	8.7683	SYELPDGQVITIGNER		Q9BYX7	ACTBM_HUMAN Putative beta-actin-like protein 3 OS=Homo sapiens OX=9606 GN=POTEKP PE=5 SV=1
42.06_1011.4953n	1	1	#9593	2	42.064	1011.5	7.0904	ELTDYLMK		Q9BYX7	ACTBM_HUMAN Putative beta-actin-like protein 3 OS=Homo sapiens OX=9606 GN=POTEKP PE=5 SV=1
32.77_1975.8709n	1	1	#10765	3	32.7748	1975.87	4.8872	HQGMMEGMHQKESYVGK		Q9BYX7	ACTBM_HUMAN Putative beta-actin-like protein 3 OS=Homo sapiens OX=9606 GN=POTEKP PE=5 SV=1
37.30_1251.6578n	1	1	#2500	3	37.2992	1251.66	5.8537	TWKGCVFGGLK	[5] Carbamidomethyl C	P40394	ADH7_HUMAN Alcohol dehydrogenase class 4 mu/sigma chain OS=Homo sapiens OX=9606 GN=ADH7 PE=1 SV=2
53.37_1241.6924n	1	1	#19982	2	53.3718	1241.69	6.2722	VIPLFLPQCR	[9] Carbamidomethyl C	P40394	ADH7_HUMAN Alcohol dehydrogenase class 4 mu/sigma chain OS=Homo sapiens OX=9606 GN=ADH7 PE=1 SV=2
50.00_1582.7976n	1	1	#22637	2	49.9972	1582.8	5.716	QPFSIEEIEVAPPK		P40394	ADH7_HUMAN Alcohol dehydrogenase class 4 mu/sigma chain OS=Homo sapiens OX=9606 GN=ADH7 PE=1 SV=2
[truncated: 273 more rows]
